# Supplementary material for: Evaluated Glomerular Filtration Rate Is Associated With Non-alcoholic Fatty Liver Disease: A 5-Year Longitudinal Cohort Study in Chinese Non-obese People
Source: Front Nutr. 2022 Jun 16;9:916704. doi: 10.3389/fnut.2022.916704 (PMC9244698; doi:10.3389/fnut.2022.916704)
Supplement: Supplementary file 2 [file Data_Sheet_2.xls]

## Sheet: Sheet1
number	sex	age	NAFLD	ALP	GGT	ALT	AST	TP	ALB	GLB	TB	Dbil	BUN	Cr	UA	GLU1	TC1	TG1	HDL1	LDL1	Height	weight1	height2	BMI	sbp1	dbp1	time	month	LDL2	SUR_1	HAZ_1	SE_1	CUM_1	SUR_2	HAZ_2	SE_2	CUM_2	glu2	TG2	HDL2	BP3	BP4	BP	BP1	MS	filter_$
102672257	1	29	1	75	25	32	25	74.8	45.1	29.7	6.5	1.6	3.88	57	391	5.02	4.05	1.41	1.26	2.19	175.5	77	1.755	24.9998	117	73	701	23.3667	2	0.939809	0.0620784	0.0039017	213	0.939809	0.0620784	0.0039017	213	0	0	0	0	0	0	0	0	0
115260276	1	48	0	111	88	29	27	77.7	44.9	32.8	12.4	2.2	2.8	98	453	5.14	5.06	3.39	1.33	2.08	159.5	63.6	1.595	24.9998	135	90	1396	46.5333	2				422				422	0	1	0	1	1	2	1	2	0
107591012	1	55	0	78	30	11	17	80.4	44.2	36.2	14.9	2.3	5.6	100	405	5.72	5.08	1.52	1.34	2.83	159.5	63.6	1.595	24.9998	150	90	735	24.5	4				447				447	1	0	0	1	1	2	1	2	0
100065715	1	32	0	79	63	13	20	74.4	45.9	28.5	15.8	5.1	4	88	331	5.52	5.23	1.3	1.12	3.04	181	81.9	1.81	24.9992	140	83	1557	51.9	4				817				817	0	0	0	1	0	1	1	1	0
106590123	1	42	1	38	33	20	23	77.4	48.1	29.3	15.1		5.19	113	529	5.26	5.41	1.55	1.28	2.99	181	81.9	1.81	24.9992	132	85	981	32.7	4	0.84233	0.171583	0.00627521	548	0.84233	0.171583	0.00627521	548	0	0	0	1	1	2	1	1	0
106121154	1	61	1	62	19	31	30	67.1	39.2	27.9	15.9	2.6	3.66	89	345	5.42	4.74	1.13	1.01	2.7	179	80.1	1.79	24.9992	117	77	747	24.9	4	0.869098	0.140299	0.00566166	473	0.869098	0.140299	0.00566166	473	0	0	1	0	0	0	0	1	0
107100093	1	36	0	71	20	16	21	73.4	46	27.4	24.1	6.4	4	99	394	4.76	4.02	1.01	1.1	1.98	171	73.1	1.71	24.9991	116	71	1531	51.0333	2				475				475	0	0	0	0	0	0	0	0	0
112210322	0	37	0					72.5	44.2	28.3			5.8	48	234	4.96	4.51	1.02	0.94	2.34	149	55.5	1.49	24.9989	118	60	1585	52.8333	3				637				637	0	0	1	0	0	0	0	1	0
20103122	1	42	0	75	12	14	21	68	44.9	23.1	10.6	1.1	4.8	58	210	4.97	3.98	0.97	1.55	1.58	149	55.5	1.49	24.9989	110	76	342	11.4	1				40				40	0	0	0	0	0	0	0	0	0
112580906	1	40	0	70	20	15	28	73.6	44.9	28.7			4.8	75	341	5.26	4.95	2.08	1.53	2.32	166.5	69.3	1.665	24.998	131	85	1461	48.7	3				599				599	0	1	0	1	1	2	1	2	0
112980083	1	25	0	72	14	18	23	69.4	42.7	26.7	16.7	2.6	4.08	69	167	5.65	4.16	0.74	1.76	1.97	153.5	58.9	1.535	24.9976	125	80	1057	35.2333	2				340				340	1	0	0	0	0	0	0	1	0
114260885	1	52	1	59	15	12	16				3.3	0.9	4.41	69	286	4.98	4.74	1.74	1.23	2.48	162	65.6	1.62	24.9962	130	80	371	12.3667	3	0.965142	0.0354802	0.00290548	130	0.965142	0.0354802	0.00290548	130	0	1	0	1	0	1	1	2	0
116150020	1	38	0	70	13	20	23				5.4	0.7	4.1	78	256	5.66	4.92	1.23	1.11	2.58	158	62.4	1.58	24.996	132	86	364	12.1333	3				101				101	1	0	0	1	1	2	1	2	0
115262130	0	40	1	91	22	14	25	72.1	44.3	27.8	6.6	1.4	6.2	94	371	5.3	4.43	1.96	1.46	2.16	162.5	66	1.625	24.9941	156	86	1407	46.9	2	0.853074	0.158909	0.00698429	426	0.853074	0.158909	0.00698429	426	0	1	0	1	1	2	1	2	0
106481029	0	27	0	93	172	52	39	71.6	43.8	27.8			3.5	57	109	4.77	5.67	1.28	1.77	2.76	162.5	66	1.625	24.9941	137	91	1141	38.0333	4				668				668	0	0	0	1	1	2	1	1	0
112460217	1	41	0	70	62	23	23	80	46.6	33.4	15.6	1.9	4	82	354	6.2	4.96	1.38	1.02	2.6	162.5	66	1.625	24.9941	130	82	406	13.5333	3				184				184	1	0	1	1	0	1	1	3	1
115262064	0	44	1	76	26	25	33	74	43.8	30.2	14.5	3	6	94	423	5.14	4.51	2.79	1.76	2.05	157.5	62	1.575	24.9937	122	71	1407	46.9	2	0.853074	0.158909	0.00698429	427	0.853074	0.158909	0.00698429	427	0	1	0	0	0	0	0	1	0
116030102	0	41	0	75	29	17	21	73.8	44.5	29.3			3.5	82	291	5.24	4.51	3.07	0.75	2.43	173	74.8	1.73	24.9925	140	90	1482	49.4	3				617				617	0	1	1	1	1	2	1	3	1
105060233	0	42	1	79	77	26	25	76.8	46.5	30.3			4.3	96	445	7.97	4.54	2.23	1.17	2.22	167	69.7	1.67	24.9919	139	75	1094	36.4667	2	0.890227	0.116279	0.00557314	361	0.890227	0.116279	0.00557314	361	1	1	0	1	0	1	1	3	1
114090614	1	33	1	77	42	17	26	79	48.1	30.9			5.2	72	425	5.43	5.3	3.03	1.55	2.84	163	66.4	1.63	24.9915	143	99	1467	48.9	4	0.723144	0.324146	0.00962312	765	0.723144	0.324146	0.00962312	765	0	1	0	1	1	2	1	2	0
115260501	1	41	1	67	45	41	31	71.8	40.6	31.2			4.93	102	288	4.84	4.43	2.03	1.1	2.38	169.5	71.8	1.695	24.9911	125	79	1264	42.1333	3	0.832641	0.183152	0.00692336	526	0.832641	0.183152	0.00692336	526	0	1	0	0	0	0	0	1	0
115260418	1	47	0	65	34	11	19	72.6	46.2	26.4	8.9	1.7	6.39	73	212	5.64	5.11	1.61	1.34	2.75	169.5	71.8	1.695	24.9911	118	72	667	22.2333	4				318				318	1	0	0	0	0	0	0	1	0
115262340	1	73	0					84.5	42.9	41.6	10.9	2.2	4	82	263	4.83	4.51	1.06	1.56	2.31	157	61.6	1.57	24.9909	139	81	1407	46.9	3				570				570	0	0	0	1	0	1	1	1	0
115261594	0	50	0					76.3	45	31.3	7.3	1.6	4.5	66	249	5.25	6.54	1	2.38	3	147	54	1.47	24.9896	115	69	1407	46.9	4				737				737	0	0	0	0	0	0	0	0	0
20102015	0	46	1	65	14	20	19	66.3	43.1	23.2			4	91	322	4.79	4.86	1.25	1.26	2.73	171.5	73.5	1.715	24.9896	123	69	1117	37.2333	4	0.798656	0.224826	0.00728937	650	0.798656	0.224826	0.00728937	650	0	0	0	0	0	0	0	0	0
107080044	1	39	0	84	35	5	27	73.2	45	28.2	37	7.1	6.3	104	418	5.13	4.74	1.22	1.2	2.4	171.5	73.5	1.715	24.9896	151	88	1423	47.4333	3				573				573	0	0	0	1	1	2	1	1	0
113090025	0	75	0					72.2	43.5	28.7			3.7	59	306	4.75	3.98	2.07	1.15	2.28	163.5	66.8	1.635	24.9885	106	66	1323	44.1	3				529				529	0	1	0	0	0	0	0	1	0
20106170	1	29	0	53	12	12	18	75.7	45.4	30.3	8.4		5.69	58	214	6.01	3.77	1.8	1.15	1.89	156.5	61.2	1.565	24.9875	125	70	651	21.7	1				135				135	1	1	0	0	0	0	0	2	0
101681355	1	33	0	86	34	26	33	73.1	45.8	27.3			7.3	115	407	5.66	6.22	1.31	1.68	2.9	167.5	70.1	1.675	24.9855	127	78	1470	49	4				769				769	1	0	0	0	0	0	0	1	0
104570767	0	40	1	59	24	44	33	77.7	46.8	30.9	15.6	2.6	4	96	370	6.24	5.2	2.03	1.33	2.3	164	67.2	1.64	24.9851	145	74	1508	50.2667	3	0.728168	0.317224	0.0128347	627	0.728168	0.317224	0.0128347	627	1	1	0	1	0	1	1	3	1
116730102	0	30	0					74.8	45.5	29.3			4.1	69	259	4.8	4.14	0.7	2.14	1.54	164	67.2	1.64	24.9851	114	60	1161	38.7	1				310				310	0	0	0	0	0	0	0	0	0
102126348	0	59	1	59	14	11	18	73.4	42.1	31.3	7.9		2.1	72	251	5.39	4.78	1.22	1.35	2.52	156	60.8	1.56	24.9836	131	66	742	24.7333	3	0.901724	0.103447	0.00497162	356	0.901724	0.103447	0.00497162	356	0	0	0	1	0	1	1	1	0
105980572	1	54	0	43	34	22	23	70.2	46.6	23.6	24.7	7.2	7.1	82	292	7.73	3.59	1.58	1.03	1.57	156	60.8	1.56	24.9836	151	85	1537	51.2333	1				366				366	1	0	1	1	1	2	1	3	1
110970294	1	64	1	124	31	17	23				7.9	1.5	4.37	66	306	4.48	4.71	1.41	1.42	2.17	156	60.8	1.56	24.9836	135	78	362	12.0667	2	0.983574	0.0165619	0.00200537	63	0.983574	0.0165619	0.00200537	63	0	0	0	1	0	1	1	1	0
108070787	1	44	1	88	37	24	26	87.4	42.4	45	12.9	1.7	5.18	90	413	5.12	4.36	1.9	0.82	2.14	185	85.5	1.85	24.9817	146	92	776	25.8667	2	0.911402	0.0927715	0.00486533	308	0.911402	0.0927715	0.00486533	308	0	1	1	1	1	2	1	3	1
112220154	0	50	0					72.8	42.3	30.5			6.02	78	244	4.81	4.6	1.12	1.89	1.97	164.5	67.6	1.645	24.9813	103	64	1126	37.5333	2				382				382	0	0	0	0	0	0	0	0	0
113750070	1	67	0	95	32	42	40	82.1	41.8	40.3	9.5	2.9	5.2	73	237	4.82	3.14	0.99	1.1	1.38	164.5	67.6	1.645	24.9813	140	79	718	23.9333	1				181				181	0	0	0	1	0	1	1	1	0
110880266	0	38	1	76	106	16	26	77.3	44.1	33.2	15.1		3.8	102	496	4.45	4.79	1.99	1.83	1.82	175	76.5	1.75	24.9796	125	69	767	25.5667	1	0.925028	0.0779309	0.00470976	240	0.925028	0.0779309	0.00470976	240	0	1	0	0	0	0	0	1	0
110930156	1	46	0	52	13	17	20	79.4	44.7	34.7	10.1	1.2	4.49	75	219	4.67	4.18	0.69	1.46	2.37	155.5	60.4	1.555	24.9791	114	67	658	21.9333	3				248				248	0	0	0	0	0	0	0	0	0
115260196	0	27	1	69	28	19	23	72.4	49.2	23.2	16.8	2.2	5.64	79	135	7.26	5.3	1.87	1.22	2.69	165	68	1.65	24.977	119	75	667	22.2333	4	0.917301	0.0863195	0.00445055	306	0.917301	0.0863195	0.00445055	306	1	1	0	0	0	0	0	2	0
100065939	1	36	1	52	46	22	19				11.4	1.5	4.7	80	428	4.61	4.68	1.58	0.99	2.64	165	68	1.65	24.977	122	75	365	12.1667	4	0.960407	0.0403986	0.00308768	137	0.960407	0.0403986	0.00308768	137	0	0	1	0	0	0	0	1	0
115261050	1	41	1	72	35	22	20	78.1	49.4	28.7	14.5	1.8	3.6	83	575	4.83	5.46	1.77	1.77	2.8	176.5	77.8	1.765	24.9741	131	82	1396	46.5333	4	0.754909	0.281158	0.00840803	720	0.754909	0.281158	0.00840803	720	0	1	0	1	0	1	1	2	0
105940051	0	44	1	58	16	13	20	71.4	43.1	28.3	9.1	1.5	4.6	74	213	5.23	4.49	1.17	1.49	2.31	152	57.7	1.52	24.974	123	73	960	32	3	0.877639	0.13052	0.00564356	424	0.877639	0.13052	0.00564356	424	0	0	0	0	0	0	0	0	0
104953886	1	43	0	69	15	15	18	71.6	40.8	30.8			7.1	109	467	7.41	4.83	2.47	1.12	2.44	155	60	1.55	24.974	120	71	1459	48.6333	3				596				596	1	1	0	0	0	0	0	2	0
114080818	1	40	0					71.5	42.2	29.3			3.3	58	218	5.08	5.07	0.55	1.36	2.72	155	60	1.55	24.974	136	72	1457	48.5667	4				754				754	0	0	0	1	0	1	1	1	0
106790638	1	23	0	56	20	14	21	69.1	43.4	25.7	8.1	1.6	4.83	79	221	4.71	3.21	0.5	1.64	1.38	155	60	1.55	24.974	112	68	1104	36.8	1				291				291	0	0	0	0	0	0	0	0	0
100316006	0	49	0	95	57	21	20	70.5	42	28.5			4.5	94	346	7.85	4.9	2.2	0.95	2.61	170.5	72.6	1.705	24.974	158	76	1096	36.5333	3				474				474	1	1	1	1	0	1	1	4	1
104910141	1	82	1	71	19	21	21	70.8	43.8	27	17.6		4.95	95	262	5.65	4.57	1.7	0.94	2.65	165.5	68.4	1.655	24.9724	140	85	755	25.1667	4	0.864971	0.145059	0.00575874	482	0.864971	0.145059	0.00575874	482	1	1	1	1	1	2	1	4	1
103780053	1	74	1	85	18	15	19	74.5	45.1	29.4	5.8		3.6	112	409	5.48	3.47	0.69	1.14	1.5	168.5	70.9	1.685	24.9716	125	65	746	24.8667	1	0.933763	0.0685329	0.00437042	218	0.933763	0.0685329	0.00437042	218	0	0	0	0	0	0	0	0	0
102125684	1	40	1	99	26	18	16	70.8	41.6	29.2	9.9		5.76	86	351	5.18	4.83	1.44	1.01	2.75	184.5	85	1.845	24.9704	117	71	755	25.1667	4	0.864971	0.145059	0.00575874	483	0.864971	0.145059	0.00575874	483	0	0	1	0	0	0	0	1	0
100570867	0	27	0	63	22	12	21	71	42.2	28.8	8.9	1.7	5.5	68	187	4.97	4.41	0.49	2.01	1.82	154.5	59.6	1.545	24.9683	103	62	1073	35.7667	1				275				275	0	0	0	0	0	0	0	0	0
106660680	0	44	0	83	15	9	19	73.1	44	29.1	9.3	2.1	4.17	77	236	4.43	3.98	1.02	1.32	2.18	154.5	59.6	1.545	24.9683	116	71	731	24.3667	2				258				258	0	0	0	0	0	0	0	0	0
116030052	1	40	1	65	27	15	18	67.9	42.4	25.5	11.8		2.4	81	190	4.91	5.78	1.09	1.98	2.83	175.5	76.9	1.755	24.9673	118	70	709	23.6333	4	0.898853	0.106636	0.00493129	378	0.898853	0.106636	0.00493129	378	0	0	0	0	0	0	0	0	0
109810062	0	71	0	83	23	23	24	76	48.7	27.3			6.8	73	447	5.9	5.64	1.72	1.08	3.08	171	73	1.71	24.9649	123	79	1791	59.7	4				825				825	1	1	0	0	0	0	0	2	0
113710138	0	37	1	49	23	26	20				10.6	0.4	4.83	98	352	5.32	4.55	3.01	1.03	2.2	171	73	1.71	24.9649	125	73	385	12.8333	2	0.971395	0.0290223	0.00265351	112	0.971395	0.0290223	0.00265351	112	0	1	1	0	0	0	0	2	0
109810112	1	34	0	83	23	23	24	76	48.7	27.3			6.8	73	447	5.9	5.64	1.72	1.08	3.08	171	73	1.71	24.9649	123	79	1484	49.4667	4				781				781	1	1	0	0	0	0	0	2	0
108100109	1	45	0	66	25	63	43	75.4	44.8	30.6			4.8	92	277	5.31	4.85	0.93	1.49	2.89	171	73	1.71	24.9649	106	78	1087	36.2333	4				607				607	0	0	0	0	0	0	0	0	0
116260003	1	60	1	97	90	45	30	78.4	46.6	31.8			4.6	89	431	4.42	6.35	2.75	1.12	3.1	171	73	1.71	24.9649	120	78	749	24.9667	4	0.86704	0.14267	0.00571024	477	0.86704	0.14267	0.00571024	477	0	1	0	0	0	0	0	1	0
100570874	0	30	1	30	14	16	17	47.8	29.9	17.9	7.6	1.4	4.72	78	128	5.49	3.68	1.06	0.97	1.97	151.5	57.3	1.515	24.9649	114	74	1073	35.7667	2	0.897812	0.107795	0.00530819	344	0.897812	0.107795	0.00530819	344	0	0	1	0	0	0	0	1	0
116080438	1	27	1	38	26	17	23	70.4	42.4	28	12.5		7.49	92	369	4.92	4.82	1.98	1.17	2.61	166.5	69.2	1.665	24.9619	128	77	702	23.4	3	0.926413	0.0764352	0.00423503	280	0.926413	0.0764352	0.00423503	280	0	1	0	0	0	0	0	1	0
113210184	1	30	1	89	22	17	20	73.1	47.8	25.3			4.3	103	343	6.14	5.33	2.72	1.28	2.78	177	78.2	1.77	24.9609	133	83	1017	33.9	4	0.837833	0.176937	0.00637459	560	0.837833	0.176937	0.00637459	560	1	1	0	1	0	1	1	3	1
100227024	0	52	0	57	69	17	18	69	45.7	23.3	12.8	1.1	4.4	87	348	5.37	4.78	0.91	1.25	2.5	159.5	63.5	1.595	24.9604	98	62	525	17.5	3				218				218	0	0	0	0	0	0	0	0	0
116390020	0	35	0	45	21	31	23	72.9	44	28.9			6.88	86	292	5.06	4.6	0.99	0.92	2.81	174.5	76	1.745	24.9587	106	66	1110	37	4				643				643	0	0	1	0	0	0	0	1	0
115430005	0	26	1	73	27	31	25	83	49.2	33.8	16.7	2	4.1	90	326	4.66	3.79	0.79	0.93	2.27	174.5	76	1.745	24.9587	112	66	343	11.4333	2	0.990363	0.00968406	0.0015358	38	0.990363	0.00968406	0.0015358	38	0	0	1	0	0	0	0	1	0
105161642	1	49	1	66	70	19	23	64	39.7	24.3	13.2	1.6	4	97	452	4.36	4.43	1.17	1.25	2.32	184	84.5	1.84	24.9586	133	86	390	13	3	0.958296	0.0425986	0.00317997	161	0.958296	0.0425986	0.00317997	161	0	0	0	1	1	2	1	1	0
109510043	1	59	1	137	60	42	38	78.8	47.5	31.3	10.3	1.6	4.3	68	198	7.64	5.05	2.8	1.29	2.46	158.5	62.7	1.585	24.958	155	95	712	23.7333	3	0.920964	0.082334	0.00440059	299	0.920964	0.082334	0.00440059	299	1	1	0	1	1	2	1	3	1
110760067	1	27	1					71.4	45.6	25.8	13.5	2.3	3.9	50	216	4.97	5.85	2.84	1.22	2.56	162.5	65.9	1.625	24.9562	116	67	1436	47.8667	3	0.795549	0.228722	0.00817767	584	0.795549	0.228722	0.00817767	584	0	1	0	0	0	0	0	1	0
115260293	1	33	1	90	51	26	26	70.8	45.5	25.3	20.6	3.1	6.7	88	376	4.84	5.37	1.75	2	2.51	167	69.6	1.67	24.9561	145	97	1396	46.5333	3	0.809012	0.211942	0.00767298	555	0.809012	0.211942	0.00767298	555	0	1	0	1	1	2	1	2	0
108833239	1	73	0	73	22	55	39	73.5	43.6	29.9	18.1	1.5	5.1	100	360	5.25	3.28	1.32	1.08	1.5	167	69.6	1.67	24.9561	123	78	705	23.5	1				166				166	0	0	0	0	0	0	0	0	0
104170263	0	26	0					74.9	45.7	29.2			6.2	56	263	5.14	5.12	1.38	1.79	2.33	158	62.3	1.58	24.9559	121	70	1524	50.8	3				630				630	0	0	0	0	0	0	0	0	0
112190766	0	45	0					71	43.2	27.8	5.9	1.5	5.5	53	209	5.13	4.01	1.12	0.85	2.07	158	62.3	1.58	24.9559	105	66	1476	49.2	2				464				464	0	0	1	0	0	0	0	1	0
102672954	0	31	1	69	21	18	18	74	48.4	25.6	17.6	1.9	5.1	80	288	5.85	4.11	0.74	1.06	2.41	171.5	73.4	1.715	24.9556	131	84	328	10.9333	3	0.991131	0.0089084	0.0014716	36	0.991131	0.0089084	0.0014716	36	1	0	0	1	0	1	1	2	0
116080193	0	29	0	87	37	22	25				6.5	0.5	2.6	89	297	4.66	4.28	1.07	1.36	2.38	171.5	73.4	1.715	24.9556	109	71	325	10.8333	3				34				34	0	0	0	0	0	0	0	0	0
106481079	0	32	0	34	18	12	18	76.5	43.6	32.9			3.5	57	205	5.16	4.14	0.63	1.58	1.96	153.5	58.8	1.535	24.9552	103	68	1148	38.2667	2				389				389	0	0	0	0	0	0	0	0	0
114630022	0	35	0	97	70	47	34	75.9	48.8	27.1			3.1	82	381	4.72	4.2	1.07	1.12	2.52	176	77.3	1.76	24.9548	122	71	1468	48.9333	3				604				604	0	0	0	0	0	0	0	0	0
112580747	1	22	1	55	46	21	22	78.8	49.3	29.5			4.8	72	327	4.93	4.62	1.07	1.89	2.1	176	77.3	1.76	24.9548	123	84	1461	48.7	2	0.832342	0.183512	0.00801551	449	0.832342	0.183512	0.00801551	449	0	0	0	0	0	0	0	0	0
114590082	1	36	1	54	18	10	15	69.5	42.7	26.8			4.3	67	245	4.87	4.15	1.49	1.31	2.08	163	66.3	1.63	24.9539	152	95	1260	42	2	0.873774	0.134934	0.00614438	395	0.873774	0.134934	0.00614438	395	0	0	0	1	1	2	1	1	0
106980096	1	22	1	80	30	41	24	76.6	46.9	29.7	8.7	2.1	3.96	74	178	5.6	5.09	0.96	1.56	2.69	163	66.3	1.63	24.9539	134	76	705	23.5	4	0.901613	0.103569	0.00485981	360	0.901613	0.103569	0.00485981	360	1	0	0	1	0	1	1	2	0
108250171	1	30	0	74	61	24	20	70.8	41.9	28.9	5.6	0.2	4.9	85	290	5.76	3.69	2.83	0.81	1.52	163	66.3	1.63	24.9539	132	82	676	22.5333	1				144				144	1	1	1	1	0	1	1	4	1
115700102	0	25	0	76	12	18	24	76	48.4	27.6			3.7	82	333	4.96	4.12	0.68	1	1.86	178.5	79.5	1.785	24.9512	123	75	1467	48.9	1				356				356	0	0	1	0	0	0	0	1	0
100107005	0	37	1	101	69	29	30	80	47.8	32.2	12.4	2.3	6.4	77	529	6.9	5.7	1.62	2.27	2.72	167.5	70	1.675	24.9499	160	104	762	25.4	4	0.859701	0.15117	0.00588222	493	0.859701	0.15117	0.00588222	493	1	0	0	1	1	2	1	2	0
111180109	0	24	1	93	21	21	22	77	46.2	30.8	9.4	3.3	3.1	87	289	5.16	5.5	3.38	1.35	2.76	167.5	70	1.675	24.9499	134	92	727	24.2333	4	0.887606	0.119227	0.00521372	416	0.887606	0.119227	0.00521372	416	0	1	0	1	1	2	1	2	0
107120161	0	25	1	73	43	12	17	78	43.5	34.5	9	1.1	6.5	76	377	6.74	5	1.52	1.25	2.58	167.5	70	1.675	24.9499	140	70	403	13.4333	3	0.95378	0.0473223	0.00334831	180	0.95378	0.0473223	0.00334831	180	1	0	0	1	0	1	1	2	0
114080659	1	50	0	74	66	64	38	77	45.6	31.4			4.1	71	370	4.72	4.24	1.07	1.02	2.1	167.5	70	1.675	24.9499	130	77	1488	49.6	2				464				464	0	0	1	1	0	1	1	2	0
115260987	1	41	1	70	57	25	25	70.6	42	28.6	15.1	2.5	3.6	94	396	4.38	4.1	1.99	1.25	1.99	167.5	70	1.675	24.9499	125	79	1057	35.2333	2	0.899478	0.105941	0.00525228	340	0.899478	0.105941	0.00525228	340	0	1	0	0	0	0	0	1	0
100065724	1	32	0	62	34	44	29	86.5	45.5	41	11.3	1.8	3.12	76	301	5.23	4.53	0.93	1.16	2.62	167.5	70	1.675	24.9499	139	86	705	23.5	4				372				372	0	0	0	1	1	2	1	1	0
110400490	1	39	1	82	100	25	21				12.5	1.5	7.9	64	340	5.27	5.49	3.65	1.01	2.53	167.5	70	1.675	24.9499	143	88	428	14.2667	3	0.948696	0.052667	0.00352777	193	0.948696	0.052667	0.00352777	193	0	1	1	1	1	2	1	3	1
116490095	1	41	1	136	57	27	21	73.6	47.3	26.3			3.82	96	334	5.19	5.08	3.12	0.98	2.54	173.5	75.1	1.735	24.9483	126	68	960	32	3	0.877639	0.13052	0.00564356	425	0.877639	0.13052	0.00564356	425	0	1	1	0	0	0	0	2	0
103720178	0	42	0	113	295	93	62	74.1	47.7	26.4	13.5	2.7	5.5	94	463	5.05	6.43	1.85	1.35	2.98	170	72.1	1.7	24.9481	109	68	1524	50.8	4				807				807	0	1	0	0	0	0	0	1	0
114400040	0	36	1	55	20	24	18				21.4	3.8	3.98	87	351	5.03	4.05	1.39	1.2	2.13	164	67.1	1.64	24.9479	120	76	581	19.3667	2	0.956906	0.0440497	0.00327649	158	0.956906	0.0440497	0.00327649	158	0	0	0	0	0	0	0	0	0
107800402	0	41	1	82	23	26	22	72	44.1	27.9	10.7	3.7	4.6	84	213	5.11	4.75	1.46	1	2.82	164	67.1	1.64	24.9479	110	72	253	8.43333	4	0.998775	0.00122576	0.000547506	5	0.998775	0.00122576	0.000547506	5	0	0	1	0	0	0	0	1	0
102672558	1	68	1	45	19	13	20	74.4	44.3	30.1	7.6	1.8	4.45	111	311	5.12	2.93	0.8	1.15	1.36	164	67.1	1.64	24.9479	155	80	701	23.3667	1	0.955501	0.0455194	0.00347092	155	0.955501	0.0455194	0.00347092	155	0	0	0	1	0	1	1	1	0
104492387	0	21	1	41	21	20	20	71.5	41.5	30			3.9	75	263	4.9	4.76	1.21	1.46	2.48	153	58.4	1.53	24.9477	112	65	749	24.9667	3	0.898253	0.107304	0.00507221	365	0.898253	0.107304	0.00507221	365	0	0	0	0	0	0	0	0	0
106441372	0	35	1	84	142	60	41	67.4	49.8	17.6	13	4.2	5.4	91	418	6.39	5.91	12.46	0.91	1.54	177.5	78.6	1.775	24.9474	160	109	730	24.3333	1	0.942781	0.0589217	0.00400609	193	0.942781	0.0589217	0.00400609	193	1	1	1	1	1	2	1	4	1
110400458	0	41	1	83	110	28	27				9.5	0.8	6.3	93	358	6.17	5.51	3.74	1.02	2.55	175	76.4	1.75	24.9469	140	90	449	14.9667	3	0.94762	0.0538016	0.00356454	205	0.94762	0.0538016	0.00356454	205	1	1	1	1	1	2	1	4	1
109120875	1	48	1	100	32	31	22	74.6	41.3	33.3	9.3		4	81	314	5	4.31	1.39	1.24	2.3	172	73.8	1.72	24.9459	137	81	743	24.7667	3	0.900343	0.104979	0.00501168	359	0.900343	0.104979	0.00501168	359	0	0	0	1	0	1	1	1	0
116030166	1	57	0					70.3	45.8	24.5			3.2	51	292	4.98	4.47	1.88	1.06	2.23	150.5	56.5	1.505	24.9445	122	65	1496	49.8667	2				470				470	0	1	0	0	0	0	0	1	0
112570358	1	40	1	64	14	11	15	77.2	46	31.2	11.6	2.1	3.89	86	303	4.51	4.19	0.81	1.58	2.27	164.5	67.5	1.645	24.9443	106	63	725	24.1667	2	0.932303	0.0700975	0.00416071	248	0.932303	0.0700975	0.00416071	248	0	0	0	0	0	0	0	0	0
105550109	0	53	1	77	24	16	20	77.3	44.5	32.8	13.4	2.5	5.2	104	441	5.14	4.74	1.54	1.29	2.46	168	70.4	1.68	24.9433	128	81	1118	37.2667	3	0.846218	0.166979	0.00652385	498	0.846218	0.166979	0.00652385	498	0	0	0	0	0	0	0	0	0
115260288	1	57	0	79	18	21	26	72.8	45.1	27.7	33.1	5.9	2.8	78	219	7.9	3	0.65	1.5	1.1	168	70.4	1.68	24.9433	160	95	1396	46.5333	1				340				340	1	0	0	1	1	2	1	2	0
102672909	0	75	0	96	27	15	20	72.6	42.7	29.9	12	2.1	4.81	68	235	4.79	5.34	1.02	1.59	3.03	156	60.7	1.56	24.9425	120	71	701	23.3667	4				355				355	0	0	0	0	0	0	0	0	0
104952958	1	84	0	61	28	13	17	70.9	43.5	27.4	13	3.3	5.4	84	272	5.49	4.36	1.71	0.99	2.32	156	60.7	1.56	24.9425	118	80	1443	48.1	3				585				585	0	1	1	0	0	0	0	2	0
101810209	1	75	1	115	93	46	29	85.2	47.4	37.8	7.4	1.1	3.95	68	298	6.03	5.72	1.66	1.6	3.08	156	60.7	1.56	24.9425	147	93	416	13.8667	4	0.938853	0.0630968	0.0038277	240	0.938853	0.0630968	0.0038277	240	1	0	0	1	1	2	1	2	0
115260451	1	53	1	68	21	19	21	73.4	42.3	31.1	15.9	3.4	5.09	115	342	4.65	3.35	1.42	0.96	2.02	176.5	77.7	1.765	24.942	106	65	667	22.2333	2	0.949782	0.0515233	0.0035485	186	0.949782	0.0515233	0.0035485	186	0	0	1	0	0	0	0	1	0
100301055	0	56	1					71.1	45.9	25.2			5.3	65	265	3.97	4.93	1.72	1.62	2.77	155.1	60	1.551	24.9418	126	66	1548	51.6	4	0.625961	0.468467	0.0167105	812	0.625961	0.468467	0.0167105	812	0	1	0	0	0	0	0	1	0
110593305	1	24	1	76	66	31	34	76.7	47	29.7	16.7		4.2	102	507	5.02	3.95	2.14	1.17	1.9	170.5	72.5	1.705	24.9396	142	88	718	23.9333	1	0.947752	0.0536629	0.00380046	178	0.947752	0.0536629	0.00380046	178	0	1	0	1	1	2	1	2	0
115260587	1	41	1	42	11	22	22	66.9	43.2	23.7	24.8	4.3	5.13	124	307	4.96	3.87	0.63	1.22	1.93	170.5	72.5	1.705	24.9396	119	79	324	10.8	2	0.99359	0.0064305	0.00125307	20	0.99359	0.0064305	0.00125307	20	0	0	0	0	0	0	0	0	0
107591105	1	40	0	68	22	13	21	72.1	44.2	27.9	8.3	1.4	3.2	53	236	5.14	4.33	2.21	1.4	1.5	152.5	58	1.525	24.9395	155	90	742	24.7333	1				211				211	0	1	0	1	1	2	1	2	0
20105027	0	36	1	42	29	16	18	76.9	44.8	32.1			3.4	97	345	5.04	5.13	1.45	1.22	2.94	174	75.5	1.74	24.9372	133	88	1271	42.3667	4	0.775658	0.254044	0.00784604	696	0.775658	0.254044	0.00784604	696	0	0	0	1	1	2	1	1	0
114400035	0	27	0	84	21	18	20				11.5	1.4	5	91	374	5.02	4.96	0.74	1.57	2.42	174	75.5	1.74	24.9372	105	60	581	19.3667	3				235				235	0	0	0	0	0	0	0	0	0
101530623	1	80	0	65	51	27	27	81	44.4	36.6	9.9	1.7	7.6	112	344	6.73	4.91	1.82	1.3	2.5	174	75.5	1.74	24.9372	150	90	738	24.6	3				351				351	1	1	0	1	1	2	1	3	1
114260620	1	50	0	79	24	18	15				21.6	2.8	4.3	88	243	5.18	5.33	1.32	1.62	2.96	174	75.5	1.74	24.9372	122	75	371	12.3667	4				185				185	0	0	0	0	0	0	0	0	0
112580622	0	33	1	90	24	29	27	76.6	45	31.6			5.7	78	392	4.96	4.09	1.83	1.18	1.98	168.5	70.8	1.685	24.9364	132	88	1461	48.7	2	0.832342	0.183512	0.00801551	450	0.832342	0.183512	0.00801551	450	0	1	0	1	1	2	1	2	0
102125461	1	35	0	60	37	15	17	74.8	44.2	30.6	16.8		3.9	99	372	5.63	5.49	1.53	1.78	2.68	168.5	70.8	1.685	24.9364	116	66	755	25.1667	4				485				485	1	0	0	0	0	0	0	1	0
102150528	1	32	1	77	34	29	22	69.2	43.2	26	14.4		5.46	107	341	5.12	5.02	1.84	1.06	3.11	168.5	70.8	1.685	24.9364	125	74	729	24.3	4	0.883097	0.124321	0.00532474	425	0.883097	0.124321	0.00532474	425	0	1	0	0	0	0	0	1	0
102125833	1	42	0	76	22	24	25	66.9	41	25.9	12.8		6.43	96	326	4.7	3.75	2.95	1.18	1.48	165.5	68.3	1.655	24.9359	108	79	755	25.1667	1				232				232	0	1	0	0	0	0	0	1	0
104840520	0	45	0	81	37	29	29	72.8	43.7	29.1	17.4	3.7	5.3	109	367	5.04	5.26	1.39	1.23	2.52	175.5	76.8	1.755	24.9349	150	95	1475	49.1667	3				610				610	0	0	0	1	1	2	1	1	0
114401120	0	32	1	77	104	21	34	75	45.6	29.4	12.1	0.4	4	79	447	5.17	4.07	1.72	1.36	1.61	166	68.7	1.66	24.931	130	80	225	7.5	1	0.999226	0.000774361	0.000446731	3	0.999226	0.000774361	0.000446731	3	0	1	0	1	0	1	1	2	0
114400302	1	52	1	51	30	19	17	75.8	41.7	34.1	7.8		4.4	80	330	5.1	3.77	1.11	1.14	2.09	177	78.1	1.77	24.929	109	60	979	32.6333	2	0.904983	0.0998394	0.0050741	326	0.904983	0.0998394	0.0050741	326	0	0	0	0	0	0	0	0	0
116070112	0	30	0	93	20	31	26	77.6	45.1	32.5	17.3	2.3	3.94	92	315	5.21	4.81	1.01	1.34	2.69	174.5	75.9	1.745	24.9259	131	83	409	13.6333	4				236				236	0	0	0	1	0	1	1	1	0
109470153	1	71	0	53	26	20	21	77	47.2	29.8	22	2.7	5	94	333	5.79	5.11	1.24	1.32	2.69	174.5	75.9	1.745	24.9259	118	69	384	12.8	4				209				209	1	0	0	0	0	0	0	1	0
105113575	1	48	1	61	38	15	23	70	42.8	27.2	7.1	0.9	4.7	71	348	4.7	4.99	2.71	1.13	2.37	174.5	75.9	1.745	24.9259	117	78	357	11.9	3	0.978421	0.0218157	0.00228864	84	0.978421	0.0218157	0.00228864	84	0	1	0	0	0	0	0	1	0
104640435	0	47	0	62	24	14	17	65	41.8	23.2	9		3.6	82	376	5.16	4.51	0.87	1.41	2.34	166.5	69.1	1.665	24.9258	133	83	743	24.7667	3				362				362	0	0	0	1	0	1	1	1	0
100065573	1	28	0	86	19	24	21	75.7	47.7	28	9.8	1.5	3.66	89	273	5	4.69	1.25	1.49	2.31	173	74.6	1.73	24.9257	117	80	705	23.5	3				291				291	0	0	0	0	0	0	0	0	0
114280013	1	22	0	53	24	28	24	70.2	47.1	23.1			5.67	94	386	5.34	4.54	0.81	1.66	2.16	185	85.3	1.85	24.9233	132	62	1174	39.1333	2				389				389	0	0	0	1	0	1	1	1	0
104242091	1	80	1	117	26	29	34	77.5	45.3	32.2	11.1		6	75	252	6.52	4.2	2.1	1.18	2.22	139.5	48.5	1.395	24.9226	160	65	782	26.0667	2	0.910662	0.0935838	0.00488944	311	0.910662	0.0935838	0.00488944	311	1	1	0	1	0	1	1	3	1
101550133	1	46	1	99	31	32	22	70.7	42.2	28.5			3.2	100	268	5.34	3.43	1.06	1.11	1.97	176	77.2	1.76	24.9225	142	83	1037	34.5667	2	0.901875	0.10328	0.00517429	333	0.901875	0.10328	0.00517429	333	0	0	0	1	0	1	1	1	0
107590842	0	33	0	65	25	22	21	73.6	44.1	29.5	18	3.6	3.6	79	356	5.56	3.07	1.18	0.85	1.54	160.5	64.2	1.605	24.9221	127	80	743	24.7667	1				214				214	0	0	1	0	0	0	0	1	0
100030645	1	33	0	69	21	18	21	75.3	45.3	30	13.6	2.3	5.3	76	234	4.82	5.28	2.03	1.23	2.95	160.5	64.2	1.605	24.9221	172	111	1433	47.7667	4				743				743	0	1	0	1	1	2	1	2	0
114090722	1	34	0	54	13	13	21				17.9	2.1	3.2	57	146	4.46	4.4	1	1.47	1.92	161	64.6	1.61	24.9219	113	70	365	12.1667	1				81				81	0	0	0	0	0	0	0	0	0
111970016	0	27	1					75.4	42.9	32.5	11.2	2	5.38	59	288	5.15	6.25	1.01	1.91	3.12	160	63.8	1.6	24.9219	137	80	1048	34.9333	4	0.832092	0.183813	0.00650101	574	0.832092	0.183813	0.00650101	574	0	0	0	1	0	1	1	1	0
108900187	1	64	0	109	34	29	27	69.9	41	28.9	13.3	2.1	2.9	72	241	5.53	4.72	1.68	1.1	2.38	160	63.8	1.6	24.9219	119	68	692	23.0667	3				268				268	0	0	0	0	0	0	0	0	0
109170336	0	32	1	75	18	15	15	69.4	43.3	26.1			4	70	242	10.08	4.51	1.23	1.34	2.02	169.5	71.6	1.695	24.9215	150	90	1246	41.5333	2	0.874303	0.134328	0.00612524	394	0.874303	0.134328	0.00612524	394	1	0	0	1	1	2	1	2	0
105632447	0	35	0					74.1	40.5	33.6			4.24	64	318	5.2	4.2	1.45	1.29	2.1	159.5	63.4	1.595	24.9211	116	64	1190	39.6667	2				390				390	0	0	0	0	0	0	0	0	0
109270073	0	23	0	95	49	31	37	76.8	52.8	24	15.1	2.1	6.3	87	280	5.71	5.75	1.88	1.29	3	159.5	63.4	1.595	24.9211	142	85	336	11.2	4				58				58	1	1	0	1	1	2	1	3	1
114270638	0	35	0	104	50	45	24	83.8	46.4	37.4			3.9	105	374	4.78	3.9	1.43	1.15	2.26	167	69.5	1.67	24.9202	136	88	1307	43.5667	2				398				398	0	0	0	1	1	2	1	1	0
115262180	0	37	0	86	24	22	27	72	43.9	28.1	8.3	1.5	5	107	476	5.81	3.93	1.6	1.08	2.03	167	69.5	1.67	24.9202	160	83	1044	34.8	2				338				338	1	0	0	1	0	1	1	2	0
103902249	1	44	0	59	35	26	22	76.1	44.7	31.4			5	89	415	5.23	4.06	1.9	0.94	2.17	167	69.5	1.67	24.9202	137	91	1495	49.8333	2				469				469	0	1	1	1	1	2	1	3	1
104400350	1	41	0	78	37	27	24	75	47.5	27.5	17.1	1.6	5.89	87	341	5.06	4.95	1.76	1.4	2.68	167	69.5	1.67	24.9202	130	71	758	25.2667	4				487				487	0	1	0	1	0	1	1	2	0
102125951	1	46	1	58	28	23	26	73.2	43.3	29.9	11.2		6.66	141	444	5.37	4.31	1.6	1.18	2.04	167	69.5	1.67	24.9202	122	70	755	25.1667	2	0.9165	0.0871927	0.00469782	294	0.9165	0.0871927	0.00469782	294	0	0	0	0	0	0	0	0	0
115262035	0	38	1	73	29	15	22	85.1	49.8	35.3	7.3	1	4.7	66	386	6.11	5.28	2.63	1.54	2.68	162	65.4	1.62	24.92	166	80	1407	46.9	4	0.750046	0.28762	0.00855248	734	0.750046	0.28762	0.00855248	734	1	1	0	1	0	1	1	3	1
115260677	1	47	0	66	29	27	26	70.7	38.4	32.3	6.5	1.5	5	79	313	5.07	4.26	0.97	1.49	2.15	162	65.4	1.62	24.92	142	81	1396	46.5333	2				422				422	0	0	0	1	0	1	1	1	0
100052311	1	78	0	58	21	8	19	67.2	45.4	21.8	8.4	2	7.8	78	357	5.1	6.39	1.06	2.15	2.92	159	63	1.59	24.9199	155	79	1451	48.3667	4				754				754	0	0	0	1	0	1	1	1	0
100150962	1	73	1					71.9	45.4	26.5	10.6	2.7	6.1	63	274	5.56	5.53	1.57	1.1	2.85	162.5	65.8	1.625	24.9183	130	72	1491	49.7	4	0.69145	0.368965	0.0113516	786	0.69145	0.368965	0.0113516	786	0	0	0	1	0	1	1	1	0
110400497	1	49	0	77	16	18	25				9.9	1	5.4	75	239	8.17	4.19	1.09	0.91	2.45	162.5	65.8	1.625	24.9183	139	96	428	14.2667	3				201				201	1	0	1	1	1	2	1	3	1
104271202	1	56	1	73	16	16	17	71.3	40.2	31.1			7.5	119	390	7.25	5.5	1.6	1.12	2.68	163	66.2	1.63	24.9163	167	76	1372	45.7333	4	0.768294	0.263583	0.00803312	709	0.768294	0.263583	0.00803312	709	1	0	0	1	0	1	1	2	0
116080026	0	26	0	81	23	15	21	76.7	47	29.7			5.1	109	428	5.26	5.55	2.64	1.09	2.52	186	86.2	1.86	24.9162	108	60	1081	36.0333	3				463				463	0	1	0	0	0	0	0	1	0
106480883	1	33	0	90	34	18	20	72.2	42	30.2			3.18	90	315	7.18	3.83	1.01	1.26	1.94	158	62.2	1.58	24.9159	148	90	1142	38.0667	2				386				386	1	0	0	1	1	2	1	2	0
115261217	1	35	0	68	50	61	46	82.3	46.5	35.8	11.5	2.2	4.27	77	251	4.78	4.86	0.77	1.37	3	158	62.2	1.58	24.9159	113	72	666	22.2	4				305				305	0	0	0	0	0	0	0	0	0
112580568	0	47	1	63	31	22	23	63	42.7	20.3			5.35	84	246	5.31	5.16	4.52	1.04	1.83	177.5	78.5	1.775	24.9157	120	74	1099	36.6333	1	0.902255	0.102859	0.00561648	287	0.902255	0.102859	0.00561648	287	0	1	0	0	0	0	0	1	0
100327012	0	46	1	63	90	42	28	79.8	45.6	34.2			3.72	89	337	4.86	3.85	2.45	0.81	2.13	173.5	75	1.735	24.9151	120	71	1191	39.7	2	0.875858	0.132551	0.00606998	391	0.875858	0.132551	0.00606998	391	0	1	1	0	0	0	0	2	0
116420022	0	25	0	69	24	22	23	76.4	49.8	26.6			3.9	112	261	4.44	4.8	1.05	1.65	2.43	173.5	75	1.735	24.9151	98	64	1109	36.9667	3				492				492	0	0	0	0	0	0	0	0	0
106481178	0	40	1	100	312	50	49	74.9	48.9	26	11.6	0.9	3.45	79	457	5.03	5.46	6.86	1	1.83	173.5	75	1.735	24.9151	160	109	735	24.5	1	0.93984	0.0620457	0.00412631	199	0.93984	0.0620457	0.00412631	199	0	1	1	1	1	2	1	3	1
109080157	0	60	1	66	173	23	24				19	2	4.1	100	516	5.01	4.61	1.65	0.98	2.58	173.5	75	1.735	24.9151	130	94	370	12.3333	3	0.967718	0.0328143	0.00279667	128	0.967718	0.0328143	0.00279667	128	0	0	1	1	1	2	1	2	0
102125291	1	30	0	49	18	17	18	73.4	51.7	21.7			3.9	101	341	4.41	4.19	0.79	1.65	1.99	163.5	66.6	1.635	24.9137	111	66	884	29.4667	2				319				319	0	0	0	0	0	0	0	0	0
113900050	0	28	1	71	48	21	20				17.5	2.6	4.1	87	343	5.3	5.05	2.5	1	2.85	170	72	1.7	24.9135	110	80	266	8.86667	4	0.998285	0.0017168	0.000647776	6	0.998285	0.0017168	0.000647776	6	0	1	1	0	0	0	0	2	0
100066020	1	38	1	89	54	35	33				10.6	1.4	3.43	78	314	5.36	6.08	3.32	1.1	3.08	170	72	1.7	24.9135	140	100	365	12.1667	4	0.960407	0.0403986	0.00308768	138	0.960407	0.0403986	0.00308768	138	0	1	0	1	1	2	1	2	0
108270033	0	38	0	57	22	18	24	80	48.2	31.8	9.5	1.3	5.7	105	348	5.69	4.86	1.71	1.44	2.28	172	73.7	1.72	24.9121	130	92	663	22.1	3				248				248	1	1	0	1	1	2	1	3	1
103862101	1	31	0	82	33	16	21				6	1.2	5.57	96	335	4.65	3.85	1.01	1.53	1.85	172	73.7	1.72	24.9121	129	80	356	11.8667	1				61				61	0	0	0	0	0	0	0	0	0
107280317	0	58	1	67	101	19	26	82	50.5	31.5			3.7	71	369	5.87	5.6	3.46	1.27	2.45	164	67	1.64	24.9108	134	87	1235	41.1667	3	0.835277	0.179992	0.00684423	521	0.835277	0.179992	0.00684423	521	1	1	0	1	1	2	1	3	1
114400982	0	38	0	50	14	15	19	74.2	48.4	25.8	8.2		2.84	59	120	5.36	3.8	1.85	1.19	1.5	164	67	1.64	24.9108	129	60	634	21.1333	1				134				134	0	1	0	0	0	0	0	1	0
103940888	1	23	1	87	34	47	31	79.2	46.6	32.6	10.3		3.1	88	436	5.24	4.78	1.96	1.2	2.61	164	67	1.64	24.9108	138	88	727	24.2333	3	0.912438	0.0916349	0.0046558	321	0.912438	0.0916349	0.0046558	321	0	1	0	1	1	2	1	2	0
111640074	1	31	1	66	24	29	26	71	45.1	25.9	16.8	2.4	4.6	73	358	5.25	5.49	2.35	1.45	2.69	164	67	1.64	24.9108	120	88	570	19	4	0.928792	0.07387	0.00412858	277	0.928792	0.07387	0.00412858	277	0	1	0	0	1	1	1	2	0
111870049	0	33	1	95	27	23	21	74	46.5	27.5	15.9	2	6.7	89	291	4.94	3.68	0.8	1.07	2.08	176.5	77.6	1.765	24.9099	109	72	370	12.3333	2	0.976672	0.0236042	0.00239112	93	0.976672	0.0236042	0.00239112	93	0	0	0	0	0	0	0	0	0
103630730	1	58	0	86	26	18	19	71.4	43.4	28	13.7	1.9	4.04	92	266	4.82	5.25	2.05	1.64	2.96	168	70.3	1.68	24.9079	133	71	701	23.3667	4				355				355	0	1	0	1	0	1	1	2	0
104620645	1	77	0	119	75	21	27	76	43.9	32.1	11.3	2.6	9.3	140	398	5.66	4.03	0.77	1.52	2.09	164.5	67.4	1.645	24.9074	150	98	385	12.8333	2				113				113	1	0	0	1	1	2	1	2	0
104910151	1	75	1					77.1	46	31.1			4.8	47	317	5.1	5.15	1.66	1.14	2.68	156.5	61	1.565	24.9058	120	75	1518	50.6	4	0.647842	0.434108	0.0146722	806	0.647842	0.434108	0.0146722	806	0	0	0	0	0	0	0	0	0
102330811	1	50	0	46	20	16	18	77	47.1	29.9	12.3	1.4	6.6	111	276	5.17	5.32	1.46	1.71	2.51	179	79.8	1.79	24.9056	133	85	350	11.6667	3				67				67	0	0	0	1	1	2	1	1	0
116080453	1	28	1	79	24	15	19	73.4	43.4	30	14.8		4.21	111	304	4.99	5.13	2.93	1.09	2.87	170.5	72.4	1.705	24.9052	132	76	709	23.6333	4	0.898853	0.106636	0.00493129	379	0.898853	0.106636	0.00493129	379	0	1	0	1	0	1	1	2	0
112581003	1	36	1	72	64	33	29	74	45.4	28.6	17.3	2.8	3.3	93	358	5.22	5	2.98	1.16	2.34	174	75.4	1.74	24.9042	139	86	721	24.0333	3	0.915646	0.0881257	0.00456033	312	0.915646	0.0881257	0.00456033	312	0	1	0	1	1	2	1	2	0
100193648	1	24	0	71	23	41	35	75.5	49	26.5			3.98	88	314	4.96	5.15	1.61	1.25	2.87	165	67.8	1.65	24.9036	131	76	971	32.3667	4				546				546	0	0	0	1	0	1	1	1	0
100131058	1	33	1	66	37	17	22	74.4	43.9	30.5	12.6	2	7.38	109	316	5.47	6.41	2.37	1.47	3.1	175.5	76.7	1.755	24.9024	117	80	1093	36.4333	4	0.814068	0.205712	0.00691839	617	0.814068	0.205712	0.00691839	617	0	1	0	0	0	0	0	1	0
110570071	1	67	0	55	31	14	23	73.1	44.1	29	15.3	2.1	3.4	92	537	5.64	5.53	2.89	1.38	2.69	172.5	74.1	1.725	24.9023	125	85	811	27.0333	4				529				529	1	1	0	0	1	1	1	3	1
100065529	1	26	0	80	57	21	20				9.9	1	4.7	91	413	4.72	5.75	1.4	1.25	3	178	78.9	1.78	24.9022	122	79	365	12.1667	4				158				158	0	0	0	0	0	0	0	0	0
114300009	1	36	0	74	16	10	17	68.6	46.6	22			4.3	78	369	4.51	5.07	0.9	1.19	2.93	162.8	66	1.628	24.9021	103	66	1318	43.9333	4				700				700	0	0	0	0	0	0	0	0	0
116310016	0	44	1					72.9	39.9	33			4.2	68	356	4.75	3.73	1.02	1.64	1.6	156	60.6	1.56	24.9014	115	76	1243	41.4333	1	0.883083	0.124336	0.00644262	322	0.883083	0.124336	0.00644262	322	0	0	0	0	0	0	0	0	0
102125512	1	37	1	88	91	33	25				12.7	1.7	3.9	85	388	4.92	4.06	2.47	0.98	1.77	168.5	70.7	1.685	24.9012	107	64	400	13.3333	1	0.97018	0.0302736	0.00280267	106	0.97018	0.0302736	0.00280267	106	0	1	1	0	0	0	0	2	0
115262132	0	34	0	50	21	18	25	76.3	40.9	35.4	15.1	2.6	5.5	120	342	5.1	4.95	1.17	1.8	2.11	165.5	68.2	1.655	24.8994	147	92	1407	46.9	2				428				428	0	0	0	1	1	2	1	1	0
113710247	0	28	0	72	54	13	26				9.8	1.3	4.8	77	265	5.18	4.42	1.78	1.56	1.9	165.5	68.2	1.655	24.8994	146	90	385	12.8333	1				100				100	0	1	0	1	1	2	1	2	0
115260727	1	45	0	76	28	14	22	72	46.4	25.6	11.3	2.8	4.8	83	454	4.8	3.77	1.22	1.5	1.64	188	88	1.88	24.8981	123	74	1396	46.5333	1				340				340	0	0	0	0	0	0	0	0	0
106481172	0	45	0	68	16	16	19	72.2	45.1	27.1			5.6	71	346	5.17	5.47	1.16	1.63	2.54	177	78	1.77	24.8971	120	72	1246	41.5333	3				521				521	0	0	0	0	0	0	0	0	0
112250182	0	58	0	65	32	13	19	74.7	44.4	30.3			4	106	336	5.02	5.05	0.89	1.79	2.3	177	78	1.77	24.8971	168	88	1086	36.2	3				467				467	0	0	0	1	1	2	1	1	0
100065845	1	34	1	63	27	31	29	74.7	47.3	27.4	12	1.3	4.87	116	369	5.33	4.77	1.49	1.16	2.84	177	78	1.77	24.8971	120	75	705	23.5	4	0.901613	0.103569	0.00485981	361	0.901613	0.103569	0.00485981	361	0	0	0	0	0	0	0	0	0
112190614	0	38	1	105	31	20	24	76.9	42.2	34.7	9.7	1.8	5.5	85	271	4.98	4.17	1.51	0.95	2.42	171	72.8	1.71	24.8966	160	72	737	24.5667	3	0.904115	0.100799	0.00490198	348	0.904115	0.100799	0.00490198	348	0	0	1	1	0	1	1	2	0
114080728	1	52	0	57	36	26	25	72.3	45.6	26.7			3.9	64	313	4.58	4.79	1.82	1.17	2.3	171	72.8	1.71	24.8966	116	70	1499	49.9667	3				623				623	0	1	0	0	0	0	0	1	0
105161751	1	55	1					80.3	38.4	41.9			2.65	74	289	5.13	4.59	7	0.75	1.21	152.5	57.9	1.525	24.8965	139	93	1083	36.1	1	0.907627	0.0969218	0.00538679	280	0.907627	0.0969218	0.00538679	280	0	1	1	1	1	2	1	3	1
108270162	0	49	1	95	36	25	28	77.4	38.9	38.5	8.2	1	5.43	77	267	4.84	5.29	1.56	1.32	2.91	148.5	54.9	1.485	24.8954	130	66	289	9.63333	4	0.996567	0.00343897	0.00091595	13	0.996567	0.00343897	0.00091595	13	0	0	0	1	0	1	1	1	0
102125971	1	46	0	92	26	19	25	69.5	44.6	24.9			4.16	101	373	4.96	3.83	1.36	1.13	2.19	166	68.6	1.66	24.8948	117	75	1092	36.4	2				357				357	0	0	0	0	0	0	0	0	0
102125660	1	39	1	112	159	39	29				17.7	1.4	4.7	115	454	5.11	5.52	2.79	1.45	2.79	166	68.6	1.66	24.8948	110	75	400	13.3333	4	0.941264	0.0605321	0.00375221	224	0.941264	0.0605321	0.00375221	224	0	1	0	0	0	0	0	1	0
103120186	0	23	0	109	22	26	26	73.5	44.1	29.4	9.3	1.6	3.2	88	364	5.18	4.52	1.25	1.13	2.65	169	71.1	1.69	24.8941	119	70	1216	40.5333	4				687				687	0	0	0	0	0	0	0	0	0
106830035	0	32	1	52	38	30	20	85	45.3	39.7	28.4	4.8	4.8	95	353	4.93	4.13	1.82	0.87	2.39	173	74.5	1.73	24.8922	120	79	713	23.7667	3	0.920346	0.0830056	0.0044193	300	0.920346	0.0830056	0.0044193	300	0	1	1	0	0	0	0	2	0
114080673	1	46	1	91	122	49	29	73.1	43.6	29.5	9.1	1.7	4.47	89	416	5.49	4.33	1.76	1.32	2.17	173	74.5	1.73	24.8922	121	72	365	12.1667	2	0.978478	0.0217565	0.00229602	76	0.978478	0.0217565	0.00229602	76	0	1	0	0	0	0	0	1	0
105170342	0	56	0					77.7	41.5	36.2			4.5	82	189	5.74	4.57	1.13	1.53	2.22	155	59.8	1.55	24.8907	143	86	1052	35.0667	2				339				339	1	0	0	1	1	2	1	2	0
106930091	1	35	0	81	26	12	16	73.1	45.6	27.5	12.2	1.5	4.6	115	397	4.69	6.09	1.99	1.55	2.82	176	77.1	1.76	24.8902	106	64	716	23.8667	4				393				393	0	1	0	0	0	0	0	1	0
100324030	0	40	0	36	31	31	26	73	49	24	18.5	2.6	6.4	98	330	5.49	5.18	1.53	1.12	2.59	166.5	69	1.665	24.8898	140	94	365	12.1667	3				119				119	0	0	0	1	1	2	1	1	0
110400653	1	74	1	104	57	48	69				7.7	1.8	4.2	80	221	8.34	4.87	1.25	1.41	2.35	166.5	69	1.665	24.8898	160	80	450	15	3	0.946813	0.054654	0.00359186	206	0.946813	0.054654	0.00359186	206	1	0	0	1	0	1	1	2	0
114080745	1	28	1	54	54	34	26	74.6	47.5	27.1	5.5	0.6	4.5	84	390	5.56	5.59	3.19	1.1	3.1	166.5	69	1.665	24.8898	110	80	365	12.1667	4	0.960407	0.0403986	0.00308768	139	0.960407	0.0403986	0.00308768	139	0	1	0	0	0	0	0	1	0
105142120	0	40	0	86	33	27	26	73	47	26	11.7	1.4	6.9	127	485	7.07	4.24	1.54	1.33	1.82	171.5	73.2	1.715	24.8876	130	70	341	11.3667	1				39				39	1	0	0	1	0	1	1	2	0
115300128	0	74	1					67	41.5	25.5			4.1	58	351	4.58	4.69	2.46	1.2	2.76	152	57.5	1.52	24.8875	119	79	1474	49.1333	4	0.714199	0.336593	0.0100812	772	0.714199	0.336593	0.0100812	772	0	1	0	0	0	0	0	1	0
100030752	0	49	0					81.7	45.7	36	12.9	2.3	4.4	62	165	4.99	4.3	1.05	1.52	2.09	152	57.5	1.52	24.8875	132	83	1433	47.7667	2				440				440	0	0	0	1	0	1	1	1	0
104920645	1	85	0					75.6	40.5	35.1	9.5	1.8	6.1	70	386	5	4.66	2.03	1.21	2.48	152	57.5	1.52	24.8875	154	64	1470	49	3				607				607	0	1	0	1	0	1	1	2	0
102330859	1	38	1					75.4	42.3	33.1			4.8	80	244	5.26	5.11	1.72	1.27	2.76	154.5	59.4	1.545	24.8845	136	70	1127	37.5667	4	0.793788	0.230939	0.00740571	660	0.793788	0.230939	0.00740571	660	0	1	0	1	0	1	1	2	0
112190610	0	33	0	53	20	12	19	66	38.6	27.4	14.9	1.7	4.4	92	275	5.12	4.88	0.85	1.13	2.95	167	69.4	1.67	24.8844	135	85	415	13.8333	4				239				239	0	0	0	1	1	2	1	1	0
115260237	1	47	1	109	100	50	52	78	46.6	31.4	17.8	4.7	4.5	63	306	6.2	5.03	2.08	1.91	2.16	177.5	78.4	1.775	24.884	138	85	1396	46.5333	2	0.857295	0.153973	0.00680282	414	0.857295	0.153973	0.00680282	414	1	1	0	1	1	2	1	3	1
100126028	0	27	0					80.6	48.1	32.5			6.4	74	255	3.99	5.46	0.9	1.89	2.55	161	64.5	1.61	24.8833	160	98	1331	44.3667	3				529				529	0	0	0	1	1	2	1	1	0
108833391	1	61	0	53	10	15	19	72	38.8	33.2	15.6	2	3.91	59	223	5.01	4.29	0.92	1.14	2.6	161.5	64.9	1.615	24.8828	102	58	695	23.1667	3				271				271	0	0	0	0	0	0	0	0	0
105310234	0	52	0	109	19	26	26	79.7	46.3	33.4	13.4	0.6	4.48	118	445	5.59	4.09	1.18	1.44	1.87	160	63.7	1.6	24.8828	135	67	784	26.1333	1				244				244	1	0	0	1	0	1	1	2	0
106790697	0	29	1	73	12	16	19	65.5	43.1	22.4	8.7	1.3	2.96	76	115	5.8	4.45	1.2	1.04	2.47	162	65.3	1.62	24.8819	120	88	352	11.7333	3	0.982685	0.0174663	0.00205158	70	0.982685	0.0174663	0.00205158	70	1	0	0	0	1	1	1	2	0
115260544	1	59	0	66	30	27	25	79.8	46.4	33.4	11.3	2.3	7	77	425	6.34	5.63	1.49	1.81	2.69	162	65.3	1.62	24.8819	120	82	1396	46.5333	4				730				730	1	0	0	0	0	0	0	1	0
109620209	1	48	1	77	43	23	19	72.4	42.1	30.3	7.1	0.7	4.7	84	267	4.96	5.97	2.81	1.03	2.64	173.5	74.9	1.735	24.8819	155	83	640	21.3333	4	0.9252	0.0777458	0.00423115	289	0.9252	0.0777458	0.00423115	289	0	1	1	1	0	1	1	3	1
104480951	1	63	1	72	18	10	17	76.4	46.8	29.6	4.1	0.5	4.07	57	258	5.42	5.85	1.39	1.89	3.02	159.5	63.3	1.595	24.8818	101	67	506	16.8667	4	0.930709	0.071809	0.00407307	270	0.930709	0.071809	0.00407307	270	0	0	0	0	0	0	0	0	0
109120858	1	38	1	73	29	24	24	69.9	43	26.9	11.2		3.7	97	229	5.28	5.63	2.41	1.32	2.77	187	87	1.87	24.8792	122	77	681	22.7	4	0.915025	0.0888038	0.00451167	325	0.915025	0.0888038	0.00451167	325	0	1	0	0	0	0	0	1	0
102330772	0	49	1	94	41	23	27	80.4	51.5	28.9			3.8	98	290	5.11	4.89	2.29	1.37	2.4	170	71.9	1.7	24.8789	134	92	763	25.4333	3	0.888317	0.118427	0.00535245	395	0.888317	0.118427	0.00535245	395	0	1	0	1	1	2	1	2	0
106790482	1	31	1	75	22	18	20	71.4	44.2	27.2	13.3	2.4	7.51	112	359	5.57	5.02	1.35	1.57	2.67	170	71.9	1.7	24.8789	148	76	1104	36.8	4	0.807652	0.213624	0.00707322	630	0.807652	0.213624	0.00707322	630	0	0	0	1	0	1	1	1	0
115260052	1	36	0	93	36	40	26	74.1	46.3	27.8	14.3	2.5	3.8	85	441	4.91	4.8	2.88	1.4	2.27	167.5	69.8	1.675	24.8786	121	72	1396	46.5333	2				422				422	0	1	0	0	0	0	0	1	0
101550156	1	33	1					71.1	44.4	26.7	9.5	2.2	3.3	59	313	4.85	5.44	2.55	1.4	2.73	167.5	69.8	1.675	24.8786	120	63	1387	46.2333	4	0.766482	0.265944	0.00808198	712	0.766482	0.265944	0.00808198	712	0	1	0	0	0	0	0	1	0
102700279	1	26	1	94	30	16	23	74	44.8	29.2	19.9	2.2	4.8	110	393	5.89	4.47	1.33	1.25	2.44	167.5	69.8	1.675	24.8786	148	72	452	15.0667	3	0.946543	0.0549384	0.00360091	209	0.946543	0.0549384	0.00360091	209	1	0	0	1	0	1	1	2	0
104570911	0	64	1	108	52	60	35	74.3	42.5	31.8			5.11	121	393	4.68	5.53	1.64	1.1	2.3	163.5	66.5	1.635	24.8763	148	90	836	27.8667	3	0.881019	0.126676	0.00555168	416	0.881019	0.126676	0.00555168	416	0	0	0	1	1	2	1	1	0
100066107	1	40	1	77	38	21	20				25.9	5.4	2.94	92	301	5.64	4.22	0.92	1.1	2.21	174	75.3	1.74	24.8712	116	71	365	12.1667	2	0.978478	0.0217565	0.00229602	77	0.978478	0.0217565	0.00229602	77	1	0	0	0	0	0	0	1	0
107960277	1	28	1	80	28	16	19	71	44.3	26.7	7.8	0.7	4.4	68	304	6	3.5	1.6	0.97	1.64	157	61.3	1.57	24.8692	116	74	337	11.2333	1	0.991079	0.00896057	0.00152309	28	0.991079	0.00896057	0.00152309	28	1	0	1	0	0	0	0	2	0
115262236	0	46	0	56	18	12	20	71.2	43	28.2	9.9	2.3	7.8	71	205	5.12	4.35	0.55	1.8	2.01	172.5	74	1.725	24.8687	150	88	1407	46.9	2				428				428	0	0	0	1	1	2	1	1	0
103911974	0	53	1	44	31	28	24	76.4	48.9	27.5			5.55	80	251	7.21	3.36	0.72	1.68	1.43	172.5	74	1.725	24.8687	158	97	1093	36.4333	1	0.906042	0.0986695	0.00545456	283	0.906042	0.0986695	0.00545456	283	1	0	0	1	1	2	1	2	0
111650069	1	34	1	75	25	23	30	67.9	40.7	27.2	5.1	0.4	3.99	71	228	4.7	5.38	1.45	1.16	3	151	56.7	1.51	24.8673	131	79	358	11.9333	4	0.971631	0.0287794	0.00261937	104	0.971631	0.0287794	0.00261937	104	0	0	0	1	0	1	1	1	0
102330798	1	27	1	60	128	70	33	71.6	45.2	26.4			4.3	93	377	4.75	5.5	3.34	1.08	3.05	165	67.7	1.65	24.8668	117	63	742	24.7333	4	0.872493	0.136401	0.00558105	461	0.872493	0.136401	0.00558105	461	0	1	0	0	0	0	0	1	0
100540453	0	40	1	47	36	45	32	73.1	41.7	31.4	9.9	2.5	5.4	66	275	5.1	4.53	1.87	1.06	2.27	168.5	70.6	1.685	24.8659	129	88	1522	50.7333	2	0.791727	0.233538	0.0115466	475	0.791727	0.233538	0.0115466	475	0	1	0	0	1	1	1	2	0
103630739	1	58	1	56	25	22	20	63.7	45.2	18.5	14.1	1.8	5.88	115	380	5.27	5.47	1.91	1.21	2.86	171	72.7	1.71	24.8623	138	86	335	11.1667	4	0.986171	0.0139252	0.00183517	55	0.986171	0.0139252	0.00183517	55	0	1	0	1	1	2	1	2	0
112980064	0	59	0					73.1	43.6	29.5	9	2.7	6.6	53	177	7.29	4.15	0.5	1.31	1.94	156	60.5	1.56	24.8603	129	73	1393	46.4333	2				407				407	1	0	0	0	0	0	0	1	0
108100104	1	55	0	89	20	16	25	70	44.5	25.5			2.76	93	200	5.45	4.22	0.77	1.51	2.12	156	60.5	1.56	24.8603	133	88	1087	36.2333	2				353				353	0	0	0	1	1	2	1	1	0
103912055	1	47	1	83	25	24	26	73.4	47.1	26.3	10.3		3	97	466	4.79	4.61	2.17	1.38	2.15	174.5	75.7	1.745	24.8602	129	71	762	25.4	2	0.913969	0.0899582	0.00478126	301	0.913969	0.0899582	0.00478126	301	0	1	0	0	0	0	0	1	0
104860414	1	56	1	85	29	40	31	75.3	43.9	31.4	15.8	4.1	3.1	91	241	5.34	4.31	1.21	1.3	2.23	174.5	75.7	1.745	24.8602	122	62	725	24.1667	2	0.932303	0.0700975	0.00416071	249	0.932303	0.0700975	0.00416071	249	0	0	0	0	0	0	0	0	0
114080452	0	25	0	71	15	15	23	69.2	44.9	24.3	11.4		4.34	81	287	6.37	3.75	1.26	1.24	1.96	189	88.8	1.89	24.8593	134	88	709	23.6333	2				238				238	1	0	0	1	1	2	1	2	0
112580588	0	42	1	62	34	13	18	76	44.7	31.3	13.2	1.3	3.8	79	326	5.22	4.15	1.16	1.1	2.06	169	71	1.69	24.8591	133	86	363	12.1	2	0.982304	0.0178541	0.00208167	67	0.982304	0.0178541	0.00208167	67	0	0	0	1	1	2	1	1	0
105113649	1	39	0	60	61	24	24	78.1	48.2	29.9	9.4	2.1	4.19	72	271	5.45	4.39	1.24	1.46	2.19	169	71	1.69	24.8591	139	92	385	12.8333	2				113				113	0	0	0	1	1	2	1	1	0
114090700	1	42	1	80	103	24	24				17.4	1.5	3.2	56	259	5.25	5.94	2.86	1.31	2.77	169	71	1.69	24.8591	127	69	365	12.1667	4	0.960407	0.0403986	0.00308768	140	0.960407	0.0403986	0.00308768	140	0	1	0	0	0	0	0	1	0
100066258	1	45	0	49	28	16	19	78.8	44.6	34.2	14	3.9	4.8	106	371	5.27	6.08	1.62	1.14	3.12	166	68.5	1.66	24.8585	132	84	1557	51.9	4				817				817	0	0	0	1	0	1	1	1	0
103550106	1	57	1	108	59	34	48	81.8	38.8	43	10.4	1.9	3.09	74	297	6.39	3.79	2.62	0.85	2.02	166	68.5	1.66	24.8585	148	78	1121	37.3667	2	0.881314	0.126342	0.00588065	380	0.881314	0.126342	0.00588065	380	1	1	1	1	0	1	1	4	1
108070798	0	29	1	57	28	20	23	72	43.5	28.5	8.1	0	4.53	86	354	5.26	5.27	5.69	0.78	1.78	176	77	1.76	24.858	130	92	366	12.2	1	0.977842	0.022407	0.0024057	82	0.977842	0.022407	0.0024057	82	0	1	1	1	1	2	1	3	1
105632082	1	31	1	55	27	38	35	71.7	43.6	28.1			6.3	114	357	5.21	4.56	1.72	1.1	2.57	176	77	1.76	24.858	131	90	1139	37.9667	3	0.843826	0.169809	0.00659253	504	0.843826	0.169809	0.00659253	504	0	1	0	1	1	2	1	2	0
106790536	1	77	1	50	29	30	23	73.6	46	27.6	11.6	1.9	4.1	89	274	4.98	4.28	1.78	1.04	2.34	176	77	1.76	24.858	115	69	1104	36.8	3	0.85182	0.16038	0.00636337	487	0.85182	0.16038	0.00636337	487	0	1	0	0	0	0	0	1	0
100065620	1	30	0	75	46	15	17	76.6	47.5	29.1	11.6	4.4	2.7	95	283	5.3	3.55	1.16	1.17	1.92	176	77	1.76	24.858	130	82	705	23.5	1				166				166	0	0	0	1	0	1	1	1	0
100052201	1	63	0	120	17	15	23	69.1	42.1	27	6.7	2.1	5.5	121	398	4.97	4.56	1.89	1.24	2.31	178.5	79.2	1.785	24.857	173	92	1074	35.8	3				456				456	0	1	0	1	1	2	1	2	0
101550257	0	24	0					71.4	45.2	26.2			3.2	72	313	4.86	5.43	1.18	2.14	2.14	155.5	60.1	1.555	24.855	112	63	1387	46.2333	2				405				405	0	0	0	0	0	0	0	0	0
113720109	0	26	0	111	21	24	29	77.7	48.3	29.4			6	88	213	5.2	5.56	1.27	1.98	2.57	166.5	68.9	1.665	24.8537	136	94	1226	40.8667	3				520				520	0	0	0	1	1	2	1	1	0
100500103	0	70	1	60	54	49	28	68	44.5	23.5	10.1	2.2	6.5	76	256	5	5.02	1.02	1	2.89	171.5	73.1	1.715	24.8536	135	77	329	10.9667	4	0.989397	0.0106598	0.00160841	43	0.989397	0.0106598	0.00160841	43	0	0	1	1	0	1	1	2	0
108832841	1	58	0	97	32	17	20	75.4	43.8	31.6	11.6	2	3.2	90	269	5.51	5.06	0.98	1.49	2.74	171.5	73.1	1.715	24.8536	138	85	704	23.4667	4				359				359	0	0	0	1	1	2	1	1	0
115300049	1	66	1	62	35	17	15	79.4	46.7	32.7	9.8	3.5	4.66	93	315	10.36	5.7	1.06	3.99	0.62	171.5	73.1	1.715	24.8536	139	90	368	12.2667	1	0.977013	0.0232555	0.00245085	84	0.977013	0.0232555	0.00245085	84	1	0	0	1	1	2	1	2	0
102150534	1	34	1	133	19	14	15				10.2	3.8	4.5	95	202	5.58	2.77	0.74	0.95	1.58	177.5	78.3	1.775	24.8522	133	88	362	12.0667	1	0.981686	0.0184838	0.00218483	69	0.981686	0.0184838	0.00218483	69	0	0	1	1	1	2	1	2	0
105113448	1	46	1	56	38	19	24	73.8	46	27.8	12.7	2.8	3.22	88	192	4.91	3.76	1.84	1.12	2.08	169.5	71.4	1.695	24.8519	152	92	360	12	2	0.98459	0.0155302	0.00194212	62	0.98459	0.0155302	0.00194212	62	0	1	0	1	1	2	1	2	0
108880593	0	28	1	95	14	24	22	69.5	40.7	28.8	12	2.3	4.4	84	186	4.96	5.02	1.13	1.27	2.62	175	76.1	1.75	24.849	122	84	1095	36.5	4	0.812272	0.20792	0.00696117	620	0.812272	0.20792	0.00696117	620	0	0	0	0	0	0	0	0	0
114080569	0	49	0	76	30	19	31	76.1	47.4	28.7			4.8	77	373	4.72	4.75	1.67	1.19	2.56	173.5	74.8	1.735	24.8486	117	75	1468	48.9333	3				604				604	0	0	0	0	0	0	0	0	0
107590831	1	48	0	78	41	115	57	70.8	41.9	28.9			6.5	93	414	4.52	4.59	0.38	1.61	2.23	167	69.3	1.67	24.8485	123	73	1430	47.6667	2				439				439	0	0	0	0	0	0	0	0	0
114430006	1	24	0	66	43	23	25	81	47.9	33.1			6.62	106	324	6.23	4.66	1.02	1.5	2.52	167	69.3	1.67	24.8485	140	90	1079	35.9667	3				461				461	1	0	0	1	1	2	1	2	0
112570447	0	40	0	142	72	18	25				5.3	1.1	4.69	57	160	5.32	5.15	1.85	1.51	2.48	145.5	52.6	1.455	24.8462	131	89	364	12.1333	3				101				101	0	1	0	1	1	2	1	2	0
112570279	0	46	0	67	30	64	33	78.8	46.5	32.3	8.9	1.2	6.09	103	307	4.87	4.02	1.3	1.1	2.28	182	82.3	1.82	24.846	136	71	725	24.1667	3				319				319	0	0	0	1	0	1	1	1	0
100066449	1	53	1	30	27	23	26	72	47.6	24.4	10.1	1.2	5.1	105	322	5.55	4.85	1.48	1.64	2.3	182	82.3	1.82	24.846	145	91	367	12.2333	3	0.96849	0.0320172	0.00276318	120	0.96849	0.0320172	0.00276318	120	0	0	0	1	1	2	1	1	0
110410186	0	50	1	127	48	15	23	77.3	45.9	31.4			9.1	126	387	7.06	5.09	1.67	1.19	3.1	161	64.4	1.61	24.8447	150	68	1169	38.9667	4	0.784233	0.243049	0.00763416	679	0.784233	0.243049	0.00763416	679	1	0	0	1	0	1	1	2	0
107120131	0	70	1	66	67	63	32	69.6	47.3	22.3	6.6	0.8	3.4	92	338	4.73	5.63	2.14	1.1	2.99	172	73.5	1.72	24.8445	140	90	739	24.6333	4	0.873839	0.134859	0.00554893	453	0.873839	0.134859	0.00554893	453	0	1	0	1	1	2	1	2	0
115280019	1	64	1	86	69	29	22				15.5	1.7	6.1	93	326	5.26	3.47	2.82	0.86	1.98	172	73.5	1.72	24.8445	112	79	364	12.1333	2	0.981287	0.0188901	0.00214074	72	0.981287	0.0188901	0.00214074	72	0	1	1	0	0	0	0	2	0
114080872	1	23	1					82.6	48.5	34.1			6.4	54	351	5.82	5.1	2.3	0.85	2.76	160.5	64	1.605	24.8445	107	63	1475	49.1667	4	0.711519	0.340353	0.0102199	774	0.711519	0.340353	0.0102199	774	1	1	1	0	0	0	0	3	1
104480841	1	28	1	48	45	12	20	72.5	45.8	26.7			4.2	75	395	5.07	5.27	1.37	0.99	2.89	170	71.8	1.7	24.8443	159	77	1484	49.4667	4	0.702717	0.352802	0.0107073	781	0.702717	0.352802	0.0107073	781	0	0	1	1	0	1	1	2	0
105113541	1	46	0	116	25	19	25	78.2	47	31.2	8.9	1.5	4.24	78	178	5.77	4.78	1.4	1.65	1.95	152	57.4	1.52	24.8442	139	75	365	12.1667	2				86				86	1	0	0	1	0	1	1	2	0
108660063	1	42	1	67	31	16	22	69.7	41.8	27.9	26.3	4.3	5.92	148	355	6.96	2.78	1.43	0.92	1.16	160	63.6	1.6	24.8438	145	80	337	11.2333	1	0.991079	0.00896057	0.00152309	29	0.991079	0.00896057	0.00152309	29	1	0	1	1	0	1	1	3	1
116080143	0	28	0	69	24	20	21	71.6	44	27.6			3.7	82	292	5.31	4.07	1.21	1.07	2.31	179	79.6	1.79	24.8432	118	72	1082	36.0667	3				464				464	0	0	0	0	0	0	0	0	0
108070826	0	25	0	54	16	21	25	71	42.7	28.3	11.2	1.1	5.9	96	365	5.29	4.4	0.97	0.99	2.41	167.5	69.7	1.675	24.8429	118	75	366	12.2	3				119				119	0	0	1	0	0	0	0	1	0
102125275	1	29	1	98	34	17	18	74.4	46.6	27.8	19.9		6.73	96	226	4.69	3.62	3.04	0.8	1.45	167.5	69.7	1.675	24.8429	113	68	755	25.1667	1	0.928681	0.0739898	0.00456825	226	0.928681	0.0739898	0.00456825	226	0	1	1	0	0	0	0	2	0
104242105	1	72	0	58	24	19	22	74.3	42.9	31.4	9.9		5.7	66	221	6.5	5.03	1.02	1.77	2.42	162.5	65.6	1.625	24.8426	138	77	781	26.0333	3				404				404	1	0	0	1	0	1	1	2	0
106000409	1	74	1	78	26	25	24	80.3	47.6	32.7	11.1	3.1	4	72	307	6.52	2.66	1.53	0.92	1.15	162.5	65.6	1.625	24.8426	138	66	661	22.0333	1	0.961843	0.0389037	0.00319107	138	0.961843	0.0389037	0.00319107	138	1	0	1	1	0	1	1	3	1
115261389	0	39	1					74.3	42.4	31.9	11.8	1.7	4.3	74	359	5.01	4.55	2.25	1.04	2.53	163	66	1.63	24.841	110	65	1395	46.5	3	0.81665	0.202545	0.00742185	551	0.81665	0.202545	0.00742185	551	0	1	0	0	0	0	0	1	0
108880549	1	24	0	52	18	26	33	73.2	45.9	27.3	8	2.2	7.7	80	435	5.08	3.23	1.42	0.91	1.44	163	66	1.63	24.841	145	88	1470	49	1				356				356	0	0	1	1	1	2	1	2	0
115260114	0	28	1	86	22	28	24	72	47.3	24.7	13.4	2	2.8	88	287	4.65	4.83	2.03	1.46	2.54	159	62.8	1.59	24.8408	138	84	667	22.2333	3	0.93134	0.0711314	0.00408548	256	0.93134	0.0711314	0.00408548	256	0	1	0	1	0	1	1	2	0
108832890	1	35	0	69	17	21	29	74.7	44.8	29.9			4.7	75	324	5.98	5.31	1.7	1	2.84	163.5	66.4	1.635	24.8389	147	85	1525	50.8333	4				807				807	1	1	1	1	1	2	1	4	1
105080821	1	46	0	77	20	12	18	69.7	41.4	28.3	13.9	2.1	4.34	68	237	4.8	3.53	1.11	1.36	1.63	163.5	66.4	1.635	24.8389	160	87	742	24.7333	1				211				211	0	0	0	1	1	2	1	1	0
107120142	1	33	0	76	22	14	20	72.4	43.6	28.8	11.5	2.4	3.5	92	270	5.02	4.16	2	0.93	2.2	175.5	76.5	1.755	24.8375	123	76	1444	48.1333	2				442				442	0	1	1	0	0	0	0	2	0
114400325	1	54	1	79	43	29	22				7.3	1.1	3.27	90	531	5.83	6.88	8.39	0.97	2.21	168	70.1	1.68	24.837	105	72	581	19.3667	2	0.956906	0.0440497	0.00327649	159	0.956906	0.0440497	0.00327649	159	1	1	1	0	0	0	0	3	1
109360103	1	45	0	43	20	16	19	68	44.7	23.3	11.6	1	5.1	84	298	8.02	4.75	1.48	1.11	2.66	164	66.8	1.64	24.8364	125	70	374	12.4667	4				190				190	1	0	0	0	0	0	0	1	0
103630683	1	30	1	64	52	37	35	72	46.4	25.6	17	1.6	3.8	89	329	5.55	4.98	2	1.6	2.26	170.5	72.2	1.705	24.8364	112	70	335	11.1667	2	0.991606	0.00842925	0.00143351	34	0.991606	0.00842925	0.00143351	34	0	1	0	0	0	0	0	1	0
102125842	1	42	0	74	174	37	35	69.2	41.3	27.9			3.2	95	363	5.99	4.71	4.23	1.74	2.5	158	62	1.58	24.8358	155	105	1394	46.4667	3				550				550	1	1	0	1	1	2	1	3	1
109120971	0	38	1	71	35	23	23	73	46.7	26.3	8.4	0.9	4.4	83	385	4.9	4.16	1.13	1.3	2.05	172.5	73.9	1.725	24.8351	115	60	374	12.4667	2	0.97406	0.0262828	0.00252344	102	0.97406	0.0262828	0.00252344	102	0	0	0	0	0	0	0	0	0
108850258	0	53	1	76	32	29	19	73	43.8	29.2	11.9	1.3	5	100	365	5	3.63	1.68	0.74	1.95	177	77.8	1.77	24.8332	135	80	359	11.9667	2	0.984843	0.0152729	0.00192602	60	0.984843	0.0152729	0.00192602	60	0	0	1	1	0	1	1	2	0
115262233	0	32	0	80	37	20	25	78.1	48.4	29.7	10.7	2.9	5.7	79	235	5.74	4.52	1.53	1.58	2.16	157.5	61.6	1.575	24.8325	126	76	1407	46.9	2				428				428	1	0	0	0	0	0	0	1	0
113680493	0	55	1	47	24	20	25				3.9	0.4	4.2	87	404	5.3	4.43	4.9	0.98	2.02	168.5	70.5	1.685	24.8307	110	82	411	13.7	2	0.964646	0.0359937	0.0029585	137	0.964646	0.0359937	0.0029585	137	0	1	1	0	0	0	0	2	0
105632114	0	50	1	130	27	20	19	68	40.2	27.8	9.9	0.6	4.1	75	327	6.92	5.73	1.9	1.04	2.77	168.5	70.5	1.685	24.8307	160	90	386	12.8667	4	0.946058	0.0554515	0.00359713	211	0.946058	0.0554515	0.00359713	211	1	1	0	1	1	2	1	3	1
105550101	1	75	0	77	29	14	20	65.8	41.3	24.5	12.9	4.5	5.4	80	317	3.92	3.93	1.79	0.88	1.88	157	61.2	1.57	24.8286	132	74	1468	48.9333	1				356				356	0	1	1	1	0	1	1	3	1
100193863	1	39	1	61	73	25	27	78	44	34			3.8	100	427	5.37	5.68	2.61	1.5	2.91	171	72.6	1.71	24.8282	136	88	1086	36.2	4	0.819824	0.198665	0.00678059	604	0.819824	0.198665	0.00678059	604	0	1	0	1	1	2	1	2	0
103520146	1	79	0					76.8	39.5	37.3	12.6	4.1	7.2	69	594	4.89	3.85	0.98	1.59	1.82	145	52.2	1.45	24.8276	111	67	1493	49.7667	1				361				361	0	0	0	0	0	0	0	0	0
106590170	0	50	0	55	16	16	21	64.7	42.3	22.4	16.9		2.76	96	327	5.12	4.09	1.52	1.1	2.2	174.5	75.6	1.745	24.8274	126	73	677	22.5667	2				196				196	0	0	0	0	0	0	0	0	0
115280003	1	71	1	67	28	18	16	81.3	45.7	35.6	19.3	3.1	4.5	102	385	4.86	4.92	3.17	1.08	2.53	174.5	75.6	1.745	24.8274	115	69	1226	40.8667	3	0.835799	0.179367	0.00682854	519	0.835799	0.179367	0.00682854	519	0	1	0	0	0	0	0	1	0
107920137	0	49	1	87	216	75	61	75.2	46.2	29			4.3	113	459	5.66	5.11	4	1.12	2.19	165.5	68	1.655	24.8264	128	77	927	30.9	2	0.906519	0.0981432	0.00502423	321	0.906519	0.0981432	0.00502423	321	1	1	0	0	0	0	0	2	0
20103539	1	55	1	103	32	21	19	69.2	43.4	25.8	12.2		4.2	85	309	5.52	4.74	1.76	1.06	2.77	165.5	68	1.655	24.8264	119	63	772	25.7333	4	0.857575	0.153647	0.00593137	506	0.857575	0.153647	0.00593137	506	0	1	0	0	0	0	0	1	0
101530656	1	60	1	53	22	16	23	70.5	44.1	26.4	9.1	2.3	5.88	92	332	5.52	3.67	1.23	0.95	1.93	165.5	68	1.655	24.8264	142	90	324	10.8	2	0.99359	0.0064305	0.00125307	21	0.99359	0.0064305	0.00125307	21	0	0	1	1	1	2	1	2	0
105191071	0	29	0	62	108	38	40	70.3	37.5	32.8	9.1	1.6	4	99	283	5.75	5.73	2.27	1.38	2.53	176	76.9	1.76	24.8257	127	68	762	25.4	3				394				394	1	1	0	0	0	0	0	2	0
114400124	0	46	0	102	38	19	26	77	46.6	30.4	13.4	1	3.4	112	362	5.34	3.89	1.76	1.1	1.6	176	76.9	1.76	24.8257	131	85	581	19.3667	1				131				131	0	1	0	1	1	2	1	2	0
103862156	1	33	0	74	41	19	22	73.9	42.7	31.2			4.46	98	312	5.04	4.88	1.21	1.22	2.9	176	76.9	1.76	24.8257	107	66	1106	36.8667	4				639				639	0	0	0	0	0	0	0	0	0
106000415	1	73	1	80	34	25	27	75.5	43.3	32.2	10.4	2.8	4.2	113	392	5.25	5.23	1.74	1.19	2.93	178.5	79.1	1.785	24.8256	128	70	658	21.9333	4	0.923522	0.079561	0.00427857	292	0.923522	0.079561	0.00427857	292	0	1	0	0	0	0	0	1	0
102672532	1	63	0	65	15	19	23	71.3	40.7	30.6	12.6	1.9	4.72	83	282	5.07	5	0.87	1.62	2.85	173	74.3	1.73	24.8254	160	90	701	23.3667	4				355				355	0	0	0	1	1	2	1	1	0
109330145	0	28	0	46	21	12	19	72	42.7	29.3	8.2	1.1	3.2	62	190	4.79	4.48	1.19	1.5	2.21	156.5	60.8	1.565	24.8242	111	66	387	12.9	2				115				115	0	0	0	0	0	0	0	0	0
116080067	0	25	1	77	37	34	23	76.3	42.7	33.6	22.3		3.6	96	349	4.42	5.15	1.38	1.55	2.59	184.5	84.5	1.845	24.8236	129	85	710	23.6667	3	0.921581	0.0816642	0.00438185	294	0.921581	0.0816642	0.00438185	294	0	0	0	0	1	1	1	1	0
102070248	1	83	0					79.6	46.2	33.4	16.2	3.3	7.3	56	299	5.97	5.24	5.32	0.75	2.58	141.5	49.7	1.415	24.8224	167	78	1457	48.5667	3				595				595	1	1	1	1	0	1	1	4	1
110593124	1	31	0	68	21	60	59	71.2	43.3	27.9			5.56	132	315	4.86	4.86	1.21	1.27	2.64	166	68.4	1.66	24.8222	111	62	1076	35.8667	4				597				597	0	0	0	0	0	0	0	0	0
105470074	1	45	0	83	25	17	24	72.6	45.3	27.3	12	2.9	3.91	80	166	4.78	3.87	0.92	1.71	1.57	147.5	54	1.475	24.8205	131	60	946	31.5333	1				259				259	0	0	0	1	0	1	1	1	0
112581025	1	47	1	78	25	16	21	71.9	45.9	26			3.7	94	304	4.76	4.5	1.5	1.37	2.47	171.5	73	1.715	24.8196	135	79	1461	48.7	3	0.781588	0.246427	0.00879688	597	0.781588	0.246427	0.00879688	597	0	0	0	1	0	1	1	1	0
115260966	1	46	0	82	18	12	19	75.1	47.9	27.2	7.7	1.6	7.5	84	346	4.96	5.07	1.37	1.86	2.18	171.5	73	1.715	24.8196	137	82	1396	46.5333	2				422				422	0	0	0	1	0	1	1	1	0
104953765	1	37	0	82	18	12	19	75.1	47.9	27.2	7.7	1.6	7.5	84	346	4.96	5.07	1.37	1.86	2.18	171.5	73	1.715	24.8196	137	82	1212	40.4	2				392				392	0	0	0	1	0	1	1	1	0
103630838	1	80	1	73	25	21	22	68.1	43.5	24.6	13.7	2.6	3.8	59	260	4.79	4.67	1.24	1.41	2.63	166.5	68.8	1.665	24.8176	119	66	1061	35.3667	4	0.828958	0.187586	0.00657026	582	0.828958	0.187586	0.00657026	582	0	0	0	0	0	0	0	0	0
111140298	1	64	0	44	41	41	31	67.6	41.2	26.4	10.4		5.6	89	287	4.27	4.43	0.85	1.86	2.08	166.5	68.8	1.665	24.8176	110	60	745	24.8333	2				286				286	0	0	0	0	0	0	0	0	0
105161505	0	60	1	57	27	15	23	73.4	43.9	29.5	13	2	4.7	111	317	5.38	5.34	2.1	1.54	2.42	169.5	71.3	1.695	24.817	150	92	753	25.1	3	0.897903	0.107694	0.0050823	369	0.897903	0.107694	0.0050823	369	0	1	0	1	1	2	1	2	0
112580954	1	33	0	67	35	26	23	68.3	46.7	21.6			4.8	116	287	5.12	3.59	2.31	1.15	1.37	169.5	71.3	1.695	24.817	118	71	1461	48.7	1				355				355	0	1	0	0	0	0	0	1	0
104570903	0	57	0	104	42	32	25	74.5	43.2	31.3	13.9	3.2	5.8	95	323	4.16	6.29	1	1.72	2.79	175	76	1.75	24.8163	104	70	1426	47.5333	4				740				740	0	0	0	0	0	0	0	0	0
103240324	1	62	1	73	28	84	45	70	43.5	26.5	18.3	2.5	4.32	83	282	4.74	4.46	1.06	1.26	2.58	175	76	1.75	24.8163	105	60	358	11.9333	3	0.977917	0.0223304	0.00231498	88	0.977917	0.0223304	0.00231498	88	0	0	0	0	0	0	0	0	0
116080351	0	34	0	84	98	48	35	76.6	45.9	30.7			3.9	87	387	5.58	5.63	4.3	1.4	2.55	173.5	74.7	1.735	24.8154	168	104	1067	35.5667	3				453				453	0	1	0	1	1	2	1	2	0
100303025	1	34	0	99	100	42	28	78	44.3	33.7	7.4	1	2.3	79	287	5.03	4.29	1.76	1.03	2.4	173.5	74.7	1.735	24.8154	133	95	653	21.7667	3				242				242	0	1	1	1	1	2	1	3	1
101681169	0	36	1	55	21	26	23	73.2	41	32.2			3.44	98	368	4.66	3.66	0.72	1.42	1.76	180	80.4	1.8	24.8148	112	69	1174	39.1333	1	0.887638	0.119192	0.00624154	314	0.887638	0.119192	0.00624154	314	0	0	0	0	0	0	0	0	0
116420016	0	23	0	43	32	24	37	79.9	45.8	34.1			5.7	65	350	5.04	4.65	1.12	1.02	2.44	167	69.2	1.67	24.8127	137	77	1457	48.5667	3				595				595	0	0	1	1	0	1	1	2	0
109050265	0	31	0	69	21	18	24	74.8	45.2	29.6	16.8	3.8	6.8	82	367	4.75	3.84	1.64	1.01	1.93	167	69.2	1.67	24.8127	126	70	1420	47.3333	2				433				433	0	0	1	0	0	0	0	1	0
104953448	1	44	0	61	22	23	19	79.3	47	32.3			6.4	89	500	5.36	4.41	0.67	1.75	2.1	167	69.2	1.67	24.8127	148	92	1231	41.0333	2				393				393	0	0	0	1	1	2	1	1	0
103861947	1	25	0	89	52	34	21	76.4	46.5	29.9			5.5	127	587	4.72	6.08	3.86	0.94	2.25	186.5	86.3	1.865	24.8115	140	74	1106	36.8667	2				376				376	0	1	1	1	0	1	1	3	1
103940866	1	22	0	45	17	14	19	71.6	45.6	26			6	84	507	3.99	5.01	1.11	2.43	2.18	184	84	1.84	24.811	129	85	1387	46.2333	2				405				405	0	0	0	0	1	1	1	1	0
104492107	0	27	1	71	40	24	23	76.7	43.9	32.8			4.21	107	390	5.55	5.33	2.27	1.29	2.72	170	71.7	1.7	24.8097	122	78	1100	36.6667	4	0.810442	0.210176	0.00700537	626	0.810442	0.210176	0.00700537	626	0	1	0	0	0	0	0	1	0
114080748	1	23	0	48	27	23	25	83.6	48.3	35.3			4.36	95	321	5.01	5.39	2.04	1.56	2.64	170	71.7	1.7	24.8097	137	83	1125	37.5	4				659				659	0	1	0	1	0	1	1	2	0
115261112	1	34	0	73	17	20	17	73.6	42	31.6	11.1	2	3.49	66	214	5.29	4.38	1.06	1.77	1.98	162	65.1	1.62	24.8057	127	85	1064	35.4667	2				341				341	0	0	0	0	1	1	1	1	0
106181100	1	70	1	58	71	36	29	70.2	39.8	30.4	28.6	4.1	4.92	90	265	4.85	4.39	2.38	1.25	2.26	174	75.1	1.74	24.8051	148	94	692	23.0667	2	0.945703	0.055827	0.00369691	205	0.945703	0.055827	0.00369691	205	0	1	0	1	1	2	1	2	0
115430002	1	31	1	69	24	22	20	71.7	42.5	29.2			4.72	78	263	4.57	5.18	0.92	1.53	3.02	162.5	65.5	1.625	24.8047	117	77	1061	35.3667	4	0.828958	0.187586	0.00657026	583	0.828958	0.187586	0.00657026	583	0	0	0	0	0	0	0	0	0
115340071	0	55	0	47	14	10	17	73.6	47	26.6			6.3	67	194	5.07	5.08	0.59	1.84	2.48	160	63.5	1.6	24.8047	115	73	1037	34.5667	3				438				438	0	0	0	0	0	0	0	0	0
20102781	0	44	0	71	20	13	17				7.6	2	2.93	61	232	5.28	5.81	0.67	1.93	2.75	160	63.5	1.6	24.8047	113	69	372	12.4	4				188				188	0	0	0	0	0	0	0	0	0
115870006	1	48	0	69	52	25	29	75.7	44.3	31.4	16.5	2.8	5.4	70	349	5.75	4.85	7.1	1.27	0.96	160	63.5	1.6	24.8047	119	69	1384	46.1333	1				329				329	1	1	0	0	0	0	0	2	0
100066846	0	56	0	104	18	11	21	66.8	42.4	24.4	10.8	1.9	5.98	75	224	5.85	4.3	0.67	1.37	2.47	147	53.6	1.47	24.8045	110	66	705	23.5	3				291				291	1	0	0	0	0	0	0	1	0
110593980	0	55	0	82	20	33	30	71.4	42.3	29.1			3.7	78	247	4.99	4.71	1.3	1.18	2.76	168	70	1.68	24.8016	110	64	1089	36.3	4				607				607	0	0	0	0	0	0	0	0	0
115370009	0	57	0	65	26	18	18	75	46.4	28.6	12.3	1.6	2.8	79	281	5.04	4.13	1.56	1.18	1.92	168	70	1.68	24.8016	130	92	336	11.2	1				27				27	0	0	0	1	1	2	1	1	0
106360081	1	69	0	81	16	18	18	67.9	45.9	22	7.1	1.8	4.08	89	273	6.46	4.24	0.86	1.73	1.85	168	70	1.68	24.8016	134	71	843	28.1	1				252				252	1	0	0	1	0	1	1	2	0
102125982	1	47	0	95	17	25	20				15.5	1.6	4.3	84	224	6.39	4.45	1.75	0.98	2.17	168	70	1.68	24.8016	125	85	400	13.3333	2				131				131	1	1	1	0	1	1	1	4	1
115261565	0	47	0	57	23	12	18	74.9	43.2	31.7	18.6	2.7	3.36	87	313	5.2	3.91	1.21	1.35	2.14	163.5	66.3	1.635	24.8015	121	79	1058	35.2667	2				341				341	0	0	0	0	0	0	0	0	0
20103439	0	31	0	92	25	23	36	74.9	46.4	28.5	14.7	2.8	7.75	96	292	5.44	4.74	0.78	1.28	2.64	163.5	66.3	1.635	24.8015	134	77	1048	34.9333	4				575				575	0	0	0	1	0	1	1	1	0
110400501	1	57	1	77	21	32	28	73	44	29	10.9	1.9	6.4	89	350	6.65	4.82	1.49	1.48	2.21	163.5	66.3	1.635	24.8015	146	87	786	26.2	2	0.909549	0.0948066	0.0049255	312	0.909549	0.0948066	0.0049255	312	1	0	0	1	1	2	1	2	0
105113483	1	53	0	95	25	17	19	73.9	42.8	31.1	7.4	0.8	5	95	303	4.74	4.53	2.59	0.9	2.08	177	77.7	1.77	24.8013	133	83	364	12.1333	2				75				75	0	1	1	1	0	1	1	3	1
112210311	0	42	0	76	24	31	23	78.3	47	31.3			5.9	62	341	4.7	4.92	1.3	0.92	2.7	181.5	81.7	1.815	24.801	111	63	1550	51.6667	4				814				814	0	0	1	0	0	0	0	1	0
115260803	1	28	1	69	33	49	30	83	48.7	34.3	12	2.3	4.4	81	273	5.52	4.16	0.93	1.29	2.33	181.5	81.7	1.815	24.801	129	81	1065	35.5	3	0.867919	0.141657	0.00590657	450	0.867919	0.141657	0.00590657	450	0	0	0	0	0	0	0	0	0
102700301	0	35	1					77	44	33	10.6	1.9	3.12	72	214	5.08	4.56	0.93	1.62	2.58	154.5	59.2	1.545	24.8007	114	84	1175	39.1667	3	0.839379	0.175092	0.00672234	513	0.839379	0.175092	0.00672234	513	0	0	0	0	0	0	0	0	0
114540043	0	24	0	49	13	17	21	76.1	44.1	32			5.13	68	299	4.4	4.46	2.07	1.28	2.49	164	66.7	1.64	24.7992	106	63	1097	36.5667	3				476				476	0	1	0	0	0	0	0	1	0
105090136	1	49	0	61	25	21	22	71.9	42.4	29.5	15.8	3.4	5	93	281	5.35	4.36	0.89	1.67	2.09	164	66.7	1.64	24.7992	124	68	343	11.4333	2				39				39	0	0	0	0	0	0	0	0	0
114260481	0	37	1	78	60	38	22				7.9	1.5	3.08	78	380	4.97	5.14	2.75	1.08	2.71	168.5	70.4	1.685	24.7955	133	84	371	12.3667	4	0.953448	0.0476708	0.00334317	177	0.953448	0.0476708	0.00334317	177	0	1	0	1	0	1	1	2	0
112580692	0	72	0	78	43	22	27	76.9	46.8	30.1			4.6	85	399	5.02	5.46	2.49	1.23	2.61	174.5	75.5	1.745	24.7945	127	88	1461	48.7	3				599				599	0	1	0	0	1	1	1	2	0
104250267	0	57	1	72	76	48	34	76.2	44.1	32.1	10.2	1.2	5.16	108	350	4.92	5.8	2.41	1.33	2.78	174.5	75.5	1.745	24.7945	114	77	1069	35.6333	4	0.826956	0.190004	0.0066151	588	0.826956	0.190004	0.0066151	588	0	1	0	0	0	0	0	1	0
115260072	0	36	1	51	29	19	20	74.5	48.7	25.8	15.2	2.8	4.45	86	296	6.15	4.48	1.53	1.03	2.27	178.5	79	1.785	24.7942	130	82	324	10.8	2	0.99359	0.0064305	0.00125307	22	0.99359	0.0064305	0.00125307	22	1	0	1	1	0	1	1	3	1
100206001	1	37	0	72	21	15	20	79.7	49.3	30.4	5.9		4.13	100	518	4.88	5.05	0.81	1.42	3.03	171	72.5	1.71	24.794	130	85	889	29.6333	4				540				540	0	0	0	1	1	2	1	1	0
114520015	0	22	0					79.5	48.6	30.9	19.7	3.4	4	75	212	5.17	5.03	1.4	1.34	2.64	154	58.8	1.54	24.7934	100	68	1621	54.0333	4				822				822	0	0	0	0	0	0	0	0	0
115262041	0	29	1	110	19	26	24	71.9	43.6	28.3	21.2	3.5	4.23	115	208	6.42	4.09	1.87	1.25	1.73	154	58.8	1.54	24.7934	153	84	1044	34.8	1	0.913933	0.0899976	0.00513193	266	0.913933	0.0899976	0.00513193	266	1	1	0	1	0	1	1	3	1
105161625	1	51	0	67	133	20	21	72.8	47.1	25.7	11.1	3.4	3.8	68	406	6.54	5.19	1.7	1.13	2.69	176	76.8	1.76	24.7934	126	80	1491	49.7	4				788				788	1	1	0	0	0	0	0	2	0
109770068	1	71	1	64	37	27	23	74.1	49.8	24.3			3.5	93	340	5.42	4.69	1.93	1.06	2.65	176	76.8	1.76	24.7934	127	86	1391	46.3667	4	0.765866	0.266747	0.00809891	713	0.765866	0.266747	0.00809891	713	0	1	0	0	1	1	1	2	0
109770087	1	89	1	64	37	27	23	74.1	49.8	24.3			3.5	93	340	5.42	4.69	1.93	1.06	2.65	176	76.8	1.76	24.7934	127	86	1045	34.8333	4	0.834025	0.181492	0.00645835	565	0.834025	0.181492	0.00645835	565	0	1	0	0	1	1	1	2	0
113210085	0	30	0	71	43	51	26	75.4	44.9	30.5			5.4	91	379	6.04	4.55	1.2	1.64	2.04	190	89.5	1.9	24.7922	130	86	1387	46.2333	2				405				405	1	0	0	1	1	2	1	2	0
20102873	0	41	0					66.7	42.3	24.4			4.5	63	140	5.05	4.14	0.72	1.98	1.57	157.5	61.5	1.575	24.7921	130	78	1234	41.1333	1				320				320	0	0	0	1	0	1	1	1	0
116420090	1	57	0					73.9	40.1	33.8			5.2	69	127	5.01	3.93	1.14	1.29	1.86	157.5	61.5	1.575	24.7921	105	65	1109	36.9667	1				296				296	0	0	0	0	0	0	0	0	0
106780165	0	49	1	63	35	20	18	73	46.9	26.1	12	2.4	4.45	95	316	5.42	5	1.77	1.13	3.06	173	74.2	1.73	24.792	128	88	1074	35.8	4	0.825328	0.191974	0.00665198	592	0.825328	0.191974	0.00665198	592	0	1	0	0	1	1	1	2	0
100066051	1	39	1	103	33	87	38				5.1	0.8	5.33	86	320	5.72	5	2.36	0.79	2.71	173	74.2	1.73	24.792	130	92	365	12.1667	4	0.960407	0.0403986	0.00308768	141	0.960407	0.0403986	0.00308768	141	1	1	1	1	1	2	1	4	1
105080733	0	54	0	75	25	20	28	70	42.7	27.3	21.6	5.7	5.5	70	392	5.94	5.23	0.47	0.99	2.78	165.5	67.9	1.655	24.7898	117	74	1485	49.5	4				783				783	1	0	1	0	0	0	0	2	0
112190831	0	26	0					77.3	45.5	31.8	13.2	2.9	3.2	59	241	4.79	5.02	0.7	1.24	2.43	165.5	67.9	1.655	24.7898	139	84	1476	49.2	3				612				612	0	0	0	1	0	1	1	1	0
112460200	0	33	0	65	51	22	20	72.2	41.6	30.6	8.5	1.5	5.15	57	304	4.92	5.55	1.74	1.65	2.99	165.5	67.9	1.655	24.7898	100	60	776	25.8667	4				509				509	0	1	0	0	0	0	0	1	0
105390843	0	34	1	88	36	23	28	70.2	41.7	28.5	13.6	2.8	6.61	211	216	5.91	3.79	2.17	0.78	2.1	165.5	67.9	1.655	24.7898	120	70	356	11.8667	2	0.985602	0.014503	0.00187706	52	0.985602	0.014503	0.00187706	52	1	1	1	0	0	0	0	3	1
115260895	1	29	0	90	30	15	23	75.2	43.9	31.3	17.2	3.2	3.8	111	484	4.77	5.38	2.15	1.24	2.92	165.5	67.9	1.655	24.7898	119	75	1045	34.8333	4				570				570	0	1	0	0	0	0	0	1	0
103290160	1	50	1	66	40	45	29	72.6	44.4	28.2	8.3	1.8	5.63	107	333	4.73	5.09	1.93	1.19	2.85	165.5	67.9	1.655	24.7898	122	81	763	25.4333	4	0.858994	0.151993	0.0058986	501	0.858994	0.151993	0.0058986	501	0	1	0	0	0	0	0	1	0
108250181	1	40	1	72	63	28	23	68.2	44.5	23.7	15.4	1.4	5.54	107	484	6.35	6.02	6.8	1.23	2.52	165.5	67.9	1.655	24.7898	137	89	327	10.9	3	0.991379	0.00865887	0.00145103	35	0.991379	0.00865887	0.00145103	35	1	1	0	1	1	2	1	3	1
116080598	1	32	1	87	14	14	14	75.9	44.4	31.5	14.8		4.13	78	240	5.34	4.45	0.97	1.58	2.19	169	70.8	1.69	24.789	116	73	668	22.2667	2	0.949492	0.0518281	0.00355921	192	0.949492	0.0518281	0.00355921	192	0	0	0	0	0	0	0	0	0
110594408	0	49	1	80	29	19	20	74.3	42.1	32.2			3.41	51	258	5.06	5.09	2.44	1.22	2.61	157	61.1	1.57	24.788	132	82	1089	36.3	3	0.859025	0.151957	0.00615693	471	0.859025	0.151957	0.00615693	471	0	1	0	1	0	1	1	2	0
100066548	1	62	0	67	25	16	23	74	41.6	32.4	18	2.6	5.41	95	284	5.35	3.89	0.79	1.27	2.19	171.5	72.9	1.715	24.7856	140	90	705	23.5	2				234				234	0	0	0	1	1	2	1	1	0
103862043	1	28	0	87	66	29	21				10.2	1.2	4.3	99	401	6.19	4.79	1.48	1.67	2.47	171.5	72.9	1.715	24.7856	113	62	356	11.8667	3				83				83	1	0	0	0	0	0	0	1	0
105113697	1	30	0	72	219	36	24	72.4	46.3	26.1	13.5	2.5	5.58	96	285	6.55	4.62	1.33	1.41	2.72	175	75.9	1.75	24.7837	129	82	372	12.4	4				188				188	1	0	0	0	0	0	0	1	0
104242111	1	77	1	59	19	27	33	73.4	38.8	34.6	12.7		4.29	71	239	5.73	5.37	0.72	1.87	2.93	156.5	60.7	1.565	24.7833	149	68	787	26.2333	4	0.853998	0.157827	0.00601354	516	0.853998	0.157827	0.00601354	516	1	0	0	1	0	1	1	2	0
106481189	0	23	0	82	17	17	23	69.5	44.8	24.7			5.1	70	293	4.59	4.48	0.74	0.86	2.42	169.5	71.2	1.695	24.7822	135	80	1500	50	3				624				624	0	0	1	1	0	1	1	2	0
102126272	0	39	0					71.5	45.5	26			3.6	70	269	4.98	5.76	0.91	1.95	2.72	173.5	74.6	1.735	24.7822	138	92	1394	46.4667	4				716				716	0	0	0	1	1	2	1	1	0
114130080	0	33	0	63	22	9	22				8.7	1.9	6.64	111	336	5.74	4.91	1.07	1.34	2.66	166.5	68.7	1.665	24.7815	145	88	345	11.5	4				74				74	1	0	0	1	1	2	1	2	0
104580415	1	34	0	52	20	36	30	77.5	44.6	32.9			5.2	97	473	5.17	5.33	0.69	1.14	2.74	166.5	68.7	1.665	24.7815	143	83	1464	48.8	4				763				763	0	0	0	1	0	1	1	1	0
106170297	1	77	1	98	33	15	20	74.2	43.5	30.7	18.1		3	67	242	5.23	5.07	3.98	1.16	1.62	151	56.5	1.51	24.7796	135	87	642	21.4	1	0.962777	0.037933	0.00314826	135	0.962777	0.037933	0.00314826	135	0	1	0	1	1	2	1	2	0
106181031	0	48	0	82	18	24	27	70.2	41.7	28.5	9	3	7.6	73	243	6.16	3.74	1.27	0.89	1.79	156	60.3	1.56	24.7781	147	66	1447	48.2333	1				348				348	1	0	1	1	0	1	1	3	1
100066001	1	38	0	71	29	22	24	72.8	46.5	26.3	12.9	2.1	4.62	105	246	4.82	3.84	1.11	1.27	2.05	185	84.8	1.85	24.7772	116	73	705	23.5	2				234				234	0	0	0	0	0	0	0	0	0
112580700	0	60	0	111	31	29	30	70	45.1	24.9			3.03	107	391	5.34	3.93	1.45	1.05	2.39	172	73.3	1.72	24.7769	139	83	1099	36.6333	3				482				482	0	0	0	1	0	1	1	1	0
107590893	0	47	0	107	129	15	21	74.9	44.7	30.2	9.4	1.8	4.5	76	404	5.08	4.71	1.75	1.3	2.47	172	73.3	1.72	24.7769	155	103	735	24.5	3				343				343	0	1	0	1	1	2	1	2	0
108070766	1	29	0	60	24	15	16	65	39.8	25.2	8.5	0.8	5.5	95	331	5.02	4.16	1.27	1.02	2.1	172	73.3	1.72	24.7769	112	70	368	12.2667	2				91				91	0	0	1	0	0	0	0	1	0
115300040	1	61	0	68	26	16	22	72	42.2	29.8	10.1	1.4	7.3	122	429	5.86	3.64	1.4	0.99	1.93	167	69.1	1.67	24.7768	145	80	368	12.2667	2				91				91	1	0	1	1	0	1	1	3	1
105360331	0	37	0	62	14	9	19	71.5	45.7	25.8	21.3	4.2	6.4	105	454	5.27	5.13	1.25	1.44	2.46	174	75	1.74	24.7721	119	74	1401	46.7	3				567				567	0	0	0	0	0	0	0	0	0
105540034	1	82	1	67	30	19	25	66.8	42.2	24.6	17.1	2.9	5.1	104	382	6.36	3.84	2.14	1.17	1.56	174	75	1.74	24.7721	130	74	746	24.8667	1	0.933763	0.0685329	0.00437042	219	0.933763	0.0685329	0.00437042	219	1	1	0	1	0	1	1	3	1
110440305	1	69	0	95	82	28	30	67.9	45.7	22.2	13.7		2.8	84	278	4.91	5.78	4.85	1.13	2.83	174	75	1.74	24.7721	144	94	658	21.9333	4				296				296	0	1	0	1	1	2	1	2	0
104492054	0	22	1	86	27	17	20	67.4	39.2	28.2			5.1	119	508	5.19	4.39	1.34	1.03	2.56	167.5	69.5	1.675	24.7717	129	81	758	25.2667	3	0.893329	0.1128	0.00521232	382	0.893329	0.1128	0.00521232	382	0	0	1	0	0	0	0	1	0
104480756	0	37	1	83	53	50	30	75.9	40.9	35	10.1		4.89	84	378	4.33	5.03	1.01	1.26	2.97	167.5	69.5	1.675	24.7717	115	64	702	23.4	4	0.90639	0.0982852	0.00473655	356	0.90639	0.0982852	0.00473655	356	0	0	0	0	0	0	0	0	0
102672473	1	51	0	78	27	16	24	80.1	42.1	38	24.2	3.9	4.67	111	395	5.26	4.76	1.02	1.47	2.61	167.5	69.5	1.675	24.7717	143	79	701	23.3667	3				279				279	0	0	0	1	0	1	1	1	0
100052473	0	76	1	109	76	23	25	75.2	41.6	33.6	6.9	0.9	3.74	79	255	5.68	6.26	3.46	1.13	3.1	146	52.8	1.46	24.7701	155	85	351	11.7	4	0.978435	0.0218014	0.00228713	86	0.978435	0.0218014	0.00228713	86	1	1	0	1	1	2	1	3	1
116080066	0	27	0	66	83	32	30	81.6	48.4	33.2			5.8	101	451	4.27	6.62	3.41	1.47	2.87	177	77.6	1.77	24.7694	127	76	1117	37.2333	4				651				651	0	1	0	0	0	0	0	1	0
100066381	1	50	0	88	36	19	17	67.7	45.2	22.5	16	1.7	5.2	116	384	5.66	5.08	3.1	0.95	2.79	177	77.6	1.77	24.7694	136	95	705	23.5	4				372				372	1	1	1	1	1	2	1	4	1
114450011	0	43	1	162	46	47	33	70.5	44.4	26.1			3.3	88	371	5.33	4.41	1.17	1.01	2.61	170.5	72	1.705	24.7676	120	75	1076	35.8667	3	0.863798	0.146417	0.00602063	457	0.863798	0.146417	0.00602063	457	0	0	1	0	0	0	0	1	0
105113782	1	40	0	76	23	25	18	65.7	41.4	24.3	11.3	2.1	3.8	95	237	5.3	4.57	1.47	0.99	2.65	170.5	72	1.705	24.7676	129	82	367	12.2333	4				171				171	0	0	1	0	0	0	0	1	0
114090579	1	53	1	87	49	28	25	77	47.9	29.1	9	0.8	4.6	80	328	5.11	4.56	1.49	1.08	2.57	170.5	72	1.705	24.7676	167	94	365	12.1667	3	0.970285	0.0301656	0.00268373	102	0.970285	0.0301656	0.00268373	102	0	0	0	1	1	2	1	1	0
105161745	1	57	0					64.8	38.7	26.1	7.4	2	5.1	43	162	5.13	5.41	1.26	1.32	2.63	162	65	1.62	24.7676	107	60	1491	49.7	4				788				788	0	0	0	0	0	0	0	0	0
104340958	1	70	0	85	19	13	23	79.1	44	35.1	17.2	2.1	4.2	74	370	4.53	5.59	0.84	1.64	2.83	162	65	1.62	24.7676	127	82	1465	48.8333	4				763				763	0	0	0	0	0	0	0	0	0
107810224	1	33	0	78	19	19	24	68.9	42.5	26.4	7.1	1	6.89	102	336	4.53	4.19	3.18	0.87	1.48	162	65	1.62	24.7676	119	72	735	24.5	1				203				203	0	1	1	0	0	0	0	2	0
105114016	1	40	0	54	16	16	18	68.5	38.1	30.4	13.3	2.1	4.63	78	211	5.25	4.83	0.62	1.71	2.4	152.5	57.6	1.525	24.7675	121	76	358	11.9333	3				89				89	0	0	0	0	0	0	0	0	0
114401128	0	30	1	89	39	20	21	74.8	44.9	29.9	10.8		3.9	103	411	9.49	4.7	1.19	1.19	2.52	162.5	65.4	1.625	24.7669	170	80	607	20.2333	3	0.938938	0.0630057	0.00384816	237	0.938938	0.0630057	0.00384816	237	1	0	0	1	0	1	1	2	0
104310200	1	52	0	48	13	18	25	57.6	37.5	20.1	8.9	2.2	6.4	87	328	4.41	6.26	0.78	2.1	2.48	162.5	65.4	1.625	24.7669	149	84	1289	42.9667	3				526				526	0	0	0	1	0	1	1	1	0
110400650	1	78	0	113	24	20	20	78.9	39.8	39.1			4.9	97	334	5.06	3.11	0.78	1.45	1.44	162.5	65.4	1.625	24.7669	138	85	1169	38.9667	1				311				311	0	0	0	1	1	2	1	1	0
114460009	0	36	1	97	27	24	21	80	46	34	12.9	2	3.4	89	316	5.54	3.83	0.72	1.42	1.81	160.5	63.8	1.605	24.7668	142	86	818	27.2667	1	0.920475	0.0828656	0.00488259	252	0.920475	0.0828656	0.00488259	252	0	0	0	1	1	2	1	1	0
106560164	1	37	0	44	15	17	34	74.3	41.5	32.8			3	83	330	5.21	5.04	1.19	1.87	2.45	160.5	63.8	1.605	24.7668	145	82	959	31.9667	3				423				423	0	0	0	1	0	1	1	1	0
114400103	1	54	1	84	58	54	35				10.2	1.6	3.3	80	490	5.79	4.65	3.95	0.93	2.13	168	69.9	1.68	24.7662	126	76	581	19.3667	2	0.956906	0.0440497	0.00327649	160	0.956906	0.0440497	0.00327649	160	1	1	1	0	0	0	0	3	1
108880570	0	31	0	65	33	45	35	77.1	46.5	30.6	20.6	4.8	6.9	79	241	5.03	5.86	2	1.01	3.09	163	65.8	1.63	24.7657	153	89	1450	48.3333	4				753				753	0	1	1	1	1	2	1	3	1
105520054	1	55	0	83	25	16	19	71.2	45.5	25.7	7.8	1.4	5.21	103	351	4.36	3.91	1.13	1.19	2.27	160	63.4	1.6	24.7656	119	70	672	22.4	2				195				195	0	0	0	0	0	0	0	0	0
112220139	0	29	0					70.7	38	32.7			7.8	74	230	4.7	3.45	1.22	1.02	1.68	159.5	63	1.595	24.7639	125	67	1427	47.5667	1				346				346	0	0	1	0	0	0	0	1	0
103902077	0	29	0	97	38	26	24	77.8	45.4	32.4	10		3.3	87	322	5.38	4.83	2.37	1.08	2.63	159.5	63	1.595	24.7639	123	82	755	25.1667	4				485				485	0	1	0	0	0	0	0	1	0
100066198	1	44	0	52	18	37	27	68.6	44.5	24.1	13.8	1.6	4.87	85	309	4.41	4.32	1.42	1.03	2.86	164	66.6	1.64	24.762	110	70	705	23.5	4				372				372	0	0	1	0	0	0	0	1	0
115260066	0	35	1	69	40	21	22	71.1	39.4	31.7	10.7	2.1	3.8	90	317	5.05	4.93	1.12	1.22	2.81	159	62.6	1.59	24.7617	107	65	1396	46.5333	4	0.754909	0.281158	0.00840803	721	0.754909	0.281158	0.00840803	721	0	0	0	0	0	0	0	0	0
110400654	1	71	0	136	30	22	26	76	41.5	34.5	9.1	1.7	3.9	97	334	5.82	3.91	1.18	1.12	2.07	159	62.6	1.59	24.7617	165	79	786	26.2	2				314				314	1	0	0	1	0	1	1	2	0
106790513	1	33	0	57	20	16	20	67.9	44.8	23.1	13.5	2.3	4.47	105	287	5.07	4.66	0.94	1.38	2.56	176	76.7	1.76	24.7611	116	74	1104	36.8	3				487				487	0	0	0	0	0	0	0	0	0
105760353	1	78	0	99	13	16	24	76.7	44.5	32.2	22.1	5	3.7	95	617	5.52	2.64	1.09	0.85	1.15	176	76.7	1.76	24.7611	129	74	721	24.0333	1				185				185	0	0	1	0	0	0	0	1	0
104492132	1	27	1	80	65	54	39	78	47.6	30.4	11	1.7	6	91	342	4.43	3.72	1.65	0.97	1.83	168.5	70.3	1.685	24.7603	138	82	383	12.7667	1	0.973059	0.0273107	0.00265903	100	0.973059	0.0273107	0.00265903	100	0	0	1	1	0	1	1	2	0
115260698	1	39	0	73	30	74	54	76.9	45.1	31.8	9.3	2	3.4	82	300	5.15	4.51	1.53	1.14	2.27	171	72.4	1.71	24.7598	138	95	1396	46.5333	2				422				422	0	0	0	1	1	2	1	1	0
115261889	0	35	1					67.1	41.1	26	10.5	2.1	4.1	51	325	6.45	4.28	2.37	1.36	1.98	164.5	67	1.645	24.7596	133	92	1395	46.5	2	0.863262	0.147037	0.00655293	409	0.863262	0.147037	0.00655293	409	1	1	0	1	1	2	1	3	1
111430199	0	27	0	75	13	12	19				11.2	2.8	1.68	57	240	4.77	3.65	0.93	1.4	1.81	164.5	67	1.645	24.7596	137	86	466	15.5333	1				122				122	0	0	0	1	1	2	1	1	0
105230256	0	46	1	72	19	20	22	75	42.1	32.9	12.4	1.4	4.1	93	297	5.51	5.28	1.29	1.12	2.97	164.5	67	1.645	24.7596	141	80	387	12.9	4	0.945792	0.0557322	0.00360591	214	0.945792	0.0557322	0.00360591	214	0	0	0	1	0	1	1	1	0
103240306	1	73	1	87	195	37	37	70.8	44.8	26	7.1		4.8	80	395	5.5	6.61	6.33	1.49	2.09	164.5	67	1.645	24.7596	140	95	742	24.7333	2	0.922471	0.0806996	0.00449972	275	0.922471	0.0806996	0.00449972	275	0	1	0	1	1	2	1	2	0
102672685	0	28	1	51	23	22	22	77.6	45.1	32.5	8.1	0.5	4.17	66	206	5.58	5.89	1.8	1.41	2.9	152	57.2	1.52	24.7576	133	88	332	11.0667	4	0.987661	0.0124153	0.00173418	47	0.987661	0.0124153	0.00173418	47	0	1	0	1	1	2	1	2	0
104242049	0	29	0	48	94	27	35	69.5	39.8	29.7			5.3	97	527	7.47	5.6	11.29	0.81	1.64	177.5	78	1.775	24.757	154	89	1090	36.3333	1				281				281	1	1	1	1	1	2	1	4	1
116080284	1	56	1	88	90	29	27	72.9	38.3	34.6	13.9		4.8	104	425	5.03	4.89	1.46	1.26	2.69	177.5	78	1.775	24.757	127	87	710	23.6667	4	0.897931	0.107662	0.00495488	382	0.897931	0.107662	0.00495488	382	0	0	0	0	1	1	1	1	0
116190040	1	42	0					71.3	42.6	28.7	13.4	4.3	4.2	43	250	4.64	4.45	1.04	1.12	2.06	165	67.4	1.65	24.7567	104	56	1477	49.2333	2				464				464	0	0	0	0	0	0	0	0	0
113210111	0	24	0					70.1	46.3	23.8			4.8	60	232	4.65	4.02	0.47	1.93	1.6	158	61.8	1.58	24.7556	94	60	1387	46.2333	1				329				329	0	0	0	0	0	0	0	0	0
104341063	0	48	0	34	18	12	23	87.6	46.4	41.2	12.3	2.2	6.15	69	229	5.82	5.15	1.37	2.07	2.34	137.5	46.8	1.375	24.7537	147	93	728	24.2667	3				329				329	1	0	0	1	1	2	1	2	0
112581102	1	27	0	56	29	21	21	72	46.9	25.1			3.43	88	249	4.46	3.74	1.34	1.25	2.03	165.5	67.8	1.655	24.7533	150	96	1099	36.6333	2				368				368	0	0	0	1	1	2	1	1	0
108250203	1	40	0	60	22	14	19	66.2	43.8	22.4	9.2	1.6	7.5	109	500	5.78	4.12	1.36	1.06	2.01	180	80.2	1.8	24.7531	144	75	1385	46.1667	2				405				405	1	0	0	1	0	1	1	2	0
107591080	1	52	1					70.7	41.8	28.9	7	1.8	6.7	69	304	5.98	4.98	0.65	1.59	2.37	157.5	61.4	1.575	24.7518	140	90	1498	49.9333	3	0.746198	0.292765	0.0111808	622	0.746198	0.292765	0.0111808	622	1	0	0	1	1	2	1	2	0
115261258	1	38	0					72.6	43.2	29.4	11	2.8	7.6	59	251	4.53	4.69	0.58	1.95	2.02	166	68.2	1.66	24.7496	129	80	1395	46.5	2				413				413	0	0	0	0	0	0	0	0	0
100030594	0	57	1	42	22	18	19	82.7	47.7	35	13.4	3.5	6.2	88	424	5.58	5.76	0.78	1.87	2.57	173.5	74.5	1.735	24.749	142	90	1433	47.7667	3	0.797943	0.225719	0.0080847	578	0.797943	0.225719	0.0080847	578	0	0	0	1	1	2	1	1	0
104090064	0	36	0	45	23	27	27				14	2.7	4.25	84	326	4.9	3.82	0.43	1.22	1.95	173.5	74.5	1.735	24.749	127	78	387	12.9	2				115				115	0	0	0	0	0	0	0	0	0
115261318	1	25	0					72.3	41.7	30.6	9.5	2.1	4.3	69	326	4.81	4.95	1.29	1.96	2.33	157	61	1.57	24.7475	100	60	1395	46.5	3				554				554	0	0	0	0	0	0	0	0	0
104954072	1	38	0					72.3	41.7	30.6	9.5	2.1	4.3	69	326	4.81	4.95	1.29	1.96	2.33	157	61	1.57	24.7475	100	60	1212	40.4	3				516				516	0	0	0	0	0	0	0	0	0
109680094	0	74	0	55	26	29	28	72.1	46	26.1	10.2	1.9	6.8	98	392	5.8	3.97	1.53	1.25	1.81	169.5	71.1	1.695	24.7474	168	72	1062	35.4	1				273				273	1	0	0	1	0	1	1	2	0
115261301	1	31	0					78.5	41.9	36.6	10.7	2.1	5	67	215	5.05	6.45	2.09	2.31	2.68	166.5	68.6	1.665	24.7455	160	90	1395	46.5	4				719				719	0	1	0	1	1	2	1	2	0
108270020	1	49	0	88	26	13	21	79.4	45.2	34.2	15.9	3	6.09	116	398	5.83	3.91	0.99	1.07	2.31	172	73.2	1.72	24.7431	148	96	648	21.6	3				242				242	1	0	0	1	1	2	1	2	0
106481025	0	31	0	91	18	24	24	80.8	46.2	34.6			3.4	50	234	4.35	3.94	1.2	1.05	2.05	149.5	55.3	1.495	24.7425	114	88	1141	38.0333	2				386				386	0	0	0	0	1	1	1	1	0
112370028	1	55	1	56	48	19	29	73.3	42.8	30.5			7	96	507	5.79	4.27	4.4	0.97	1.4	167	69	1.67	24.7409	142	90	1285	42.8333	1	0.881729	0.125871	0.00650348	324	0.881729	0.125871	0.00650348	324	1	1	1	1	1	2	1	4	1
116060018	1	25	0	74	32	27	28	78.1	46.9	31.2			4.09	91	441	5.16	5.15	2.8	1.21	3.09	167	69	1.67	24.7409	124	84	766	25.5333	4				505				505	0	1	0	0	0	0	0	1	0
100750250	1	27	0	58	19	14	21	71	46	25	7.1	0.3	4.9	95	318	5.04	4.69	1.5	1.22	2.51	167	69	1.67	24.7409	130	80	651	21.7	3				242				242	0	0	0	1	0	1	1	1	0
106620252	1	58	1	77	23	25	22	77.1	51.2	25.9	12.1	2.1	4.09	90	306	4.86	4.61	1.14	1.09	2.59	167	69	1.67	24.7409	123	80	330	11	3	0.990636	0.00940772	0.00151188	38	0.990636	0.00940772	0.00151188	38	0	0	0	0	0	0	0	0	0
112570234	1	35	0	71	21	79	56				8	0.7	2.67	67	234	8.6	3.63	1.54	0.84	1.78	181.5	81.5	1.815	24.7403	135	77	358	11.9333	1				65				65	1	0	1	1	0	1	1	3	1
103940885	1	23	1	80	13	11	16	74	47.1	26.9			5.3	83	266	4.62	5.12	0.83	2.02	2.44	177	77.5	1.77	24.7375	119	69	1387	46.2333	3	0.820271	0.19812	0.00730601	543	0.820271	0.19812	0.00730601	543	0	0	0	0	0	0	0	0	0
102125841	1	42	1	161	36	21	19				6.2	0.9	4.4	88	291	5.04	4.66	1.01	1.12	2.62	177	77.5	1.77	24.7375	123	75	400	13.3333	4	0.941264	0.0605321	0.00375221	225	0.941264	0.0605321	0.00375221	225	0	0	0	0	0	0	0	0	0
115261900	0	53	0					72	44.1	27.9	9.6	1.6	3.6	43	236	4.73	6.2	1.94	2.39	3	156	60.2	1.56	24.737	119	63	1407	46.9	4				737				737	0	1	0	0	0	0	0	1	0
114570007	1	36	0	60	33	24	20	72.9	45.4	27.5			5.1	78	287	5.75	4.71	0.77	1.53	2.4	179.5	79.7	1.795	24.736	122	74	1537	51.2333	3				630				630	1	0	0	0	0	0	0	1	0
116080434	1	27	0	73	50	13	33	77.8	44.6	33.2			5.87	95	369	5.89	5.4	1.77	1.64	2.59	170.5	71.9	1.705	24.7332	149	90	1067	35.5667	3				453				453	1	1	0	1	1	2	1	3	1
100065950	1	37	0	82	29	25	25	78.1	45.6	32.5	10.8	1.5	4.08	90	296	4.46	5.46	2.5	1.23	3.03	170.5	71.9	1.705	24.7332	168	100	705	23.5	4				372				372	0	1	0	1	1	2	1	2	0
102125343	1	33	0	76	222	33	19				14.4	1.9	5.7	96	372	5.27	5.17	1.36	1.53	2.52	170.5	71.9	1.705	24.7332	133	80	400	13.3333	3				179				179	0	0	0	1	0	1	1	1	0
114080486	0	45	1	65	40	13	14	74	45.9	28.1	13.4	1.2	3.1	76	354	5.39	5.14	2.6	1.12	2.42	178.5	78.8	1.785	24.7315	119	64	365	12.1667	3	0.970285	0.0301656	0.00268373	103	0.970285	0.0301656	0.00268373	103	0	1	0	0	0	0	0	1	0
115970006	1	54	0	59	17	19	17	73	47.3	25.7	26	6.2	5.3	99	327	5.48	4.5	1.1	1.11	2.26	178.5	78.8	1.785	24.7315	119	80	1416	47.2	2				432				432	0	0	0	0	0	0	0	0	0
101410301	0	44	1	56	35	19	18	73.5	43.3	30.2	13.2		3.6	97	380	4.76	5.3	2.21	1.23	2.85	161.5	64.5	1.615	24.7295	131	89	713	23.7667	4	0.896699	0.109035	0.00498622	387	0.896699	0.109035	0.00498622	387	0	1	0	1	1	2	1	2	0
102125338	1	32	0	79	22	26	18	78.7	46.4	32.3	7		2.9	100	352	4.94	4.18	1.58	1.23	2.15	161.5	64.5	1.615	24.7295	110	72	755	25.1667	2				295				295	0	0	0	0	0	0	0	0	0
106481258	1	32	0	98	171	58	54	73.6	43	30.6			4.8	79	355	5.09	5.52	3.99	0.96	2.84	162.5	65.3	1.625	24.729	136	96	1500	50	4				794				794	0	1	1	1	1	2	1	3	1
108833116	1	29	0	112	193	12	20	72.9	41.5	31.4	11.8	1.9	6	104	473	5.01	3.71	1.19	1.35	1.56	162.5	65.3	1.625	24.729	140	60	702	23.4	1				160				160	0	0	0	1	0	1	1	1	0
100066316	1	47	1	61	67	30	20	68.8	42	26.8	12	1.7	4.29	80	366	5.54	5.19	1.99	1.23	2.67	174.5	75.3	1.745	24.7289	142	100	367	12.2333	4	0.957066	0.0438827	0.00321293	162	0.957066	0.0438827	0.00321293	162	0	1	0	1	1	2	1	2	0
100151001	0	71	1	60	24	17	21	75.3	40.1	35.2	8.3	1.4	3.77	87	253	5.51	4.87	1.4	1.08	2.55	163	65.7	1.63	24.7281	140	86	403	13.4333	3	0.95378	0.0473223	0.00334831	181	0.95378	0.0473223	0.00334831	181	0	0	0	1	1	2	1	1	0
102672654	0	36	0	33	20	11	17	69.3	47.1	22.2	6.2	0.6	2.83	72	271	5.21	4.91	2.23	1.38	2.53	160.5	63.7	1.605	24.728	127	82	701	23.3667	3				279				279	0	1	0	0	0	0	0	1	0
100030748	0	50	0					73	43.3	29.7	10.3	1.8	4.5	57	459	4.84	5.49	2.51	1.38	2.61	160	63.3	1.6	24.7266	133	81	1433	47.7667	3				581				581	0	1	0	1	0	1	1	2	0
103940824	0	37	1	114	43	55	27	77	48.2	28.8	10.7		4	89	348	5.11	4.44	1.55	1.36	2.4	171	72.3	1.71	24.7256	108	61	727	24.2333	3	0.912438	0.0916349	0.0046558	322	0.912438	0.0916349	0.0046558	322	0	0	0	0	0	0	0	0	0
113790025	0	27	0	83	78	26	26	74.6	45.7	28.9	14.3	2.4	5.8	122	462	5.18	5.03	1.51	1.18	2.58	171	72.3	1.71	24.7256	116	80	717	23.9	3				306				306	0	0	0	0	0	0	0	0	0
112580684	1	63	0	115	36	62	27	73.6	45	28.6			4.8	83	243	4.97	3.58	1.01	1.36	1.63	171	72.3	1.71	24.7256	128	72	1461	48.7	1				355				355	0	0	0	0	0	0	0	0	0
107800348	1	45	1	77	57	28	23	77.1	43.8	33.3			4.9	88	313	5.16	6.06	1.76	1.8	3.1	171	72.3	1.71	24.7256	141	87	961	32.0333	4	0.843447	0.170258	0.00625031	545	0.843447	0.170258	0.00625031	545	0	1	0	1	1	2	1	2	0
106590168	0	32	0	71	45	23	21	70.4	44.2	26.2			4.58	106	487	5.66	4.39	1.16	1.53	2.32	173	74	1.73	24.7252	117	79	894	29.8	3				418				418	1	0	0	0	0	0	0	1	0
106930072	0	41	1	73	62	13	24	77	46.6	30.4	10	0.9	4.4	92	491	4.83	4.89	6.72	1.01	1.65	173	74	1.73	24.7252	139	77	719	23.9667	1	0.947406	0.0540275	0.00381474	182	0.947406	0.0540275	0.00381474	182	0	1	1	1	0	1	1	3	1
106590127	1	38	0	71	45	23	21	70.4	44.2	26.2			4.58	106	487	5.66	4.39	1.16	1.53	2.32	173	74	1.73	24.7252	117	79	1230	41	3				520				520	1	0	0	0	0	0	0	1	0
104290561	1	33	1	73	28	20	24	71.7	45.7	26	8.9	1.4	2.9	97	259	4.55	3.34	3.71	0.91	1.23	173	74	1.73	24.7252	127	78	628	20.9333	1	0.963084	0.0376143	0.00313427	134	0.963084	0.0376143	0.00313427	134	0	1	1	0	0	0	0	2	0
104620678	0	51	1	51	45	15	17	76.6	43.8	32.8	8.7	0.9	3.88	70	306	5.44	5.88	3.28	1.21	2.34	155	59.4	1.55	24.7242	123	66	356	11.8667	3	0.979426	0.0207885	0.00223508	77	0.979426	0.0207885	0.00223508	77	0	1	0	0	0	0	0	1	0
115370029	0	56	0	38	22	13	17				9.6	1.6	3.98	65	38	5.71	4.1	1.63	1.11	2.15	150.5	56	1.505	24.7238	106	63	336	11.2	2				35				35	1	0	0	0	0	0	0	1	0
100194093	0	26	0					78.6	44.3	34.3			4.7	60	263	5.21	4.6	1.13	0.98	2.34	164.5	66.9	1.645	24.7226	146	89	1406	46.8667	3				567				567	0	0	1	1	1	2	1	2	0
116150005	1	38	0	67	30	36	23	76	45.6	30.4			4.2	87	305	5.02	4.98	2.8	0.84	2.61	180	80.1	1.8	24.7222	123	83	1472	49.0667	3				607				607	0	1	1	0	0	0	0	2	0
105710373	0	28	1	70	24	18	18	68.9	44.5	24.4	11.3	2	4.23	85	290	9.72	4.56	3.33	1.01	1.92	159	62.5	1.59	24.7221	150	96	376	12.5333	1	0.974197	0.0261422	0.00260059	93	0.974197	0.0261422	0.00260059	93	1	1	1	1	1	2	1	4	1
112210288	0	24	1	107	35	31	23	78	46.7	31.3			4.8	83	273	5.44	5.14	3.93	0.72	2.75	169	70.6	1.69	24.719	136	92	1550	51.6667	4	0.617145	0.482652	0.0175996	813	0.617145	0.482652	0.0175996	813	0	1	1	1	1	2	1	3	1
115260476	1	46	1	83	47	67	40	75.8	46.9	28.9	6.6	1.8	3.9	86	290	6.02	3.07	1.8	1.34	1.26	169	70.6	1.69	24.719	130	64	1396	46.5333	1	0.86901	0.1404	0.00714932	336	0.86901	0.1404	0.00714932	336	1	1	0	1	0	1	1	3	1
110410170	1	61	1	103	29	27	31				9.6	1.1	4.5	81	358	8.59	5.25	2.33	1.46	1.94	169	70.6	1.69	24.719	160	90	428	14.2667	2	0.963006	0.0376952	0.00302828	143	0.963006	0.0376952	0.00302828	143	1	1	0	1	1	2	1	3	1
114530005	0	21	1	101	50	75	37	81.7	45.9	35.8	7.5	1.6	6.85	78	547	5.19	4.61	2.31	1.09	2.44	175	75.7	1.75	24.7184	132	86	704	23.4667	3	0.925816	0.07708	0.00425329	282	0.925816	0.07708	0.00425329	282	0	1	0	1	1	2	1	2	0
104580418	1	35	0	103	15	12	23	80.6	46.1	34.5			7	65	284	4.49	4.61	0.99	1.24	2.25	175	75.7	1.75	24.7184	116	76	1457	48.5667	2				448				448	0	0	0	0	0	0	0	0	0
108250223	0	46	1	71	23	26	21	71.3	44.5	26.8	31.1	5.6	5.55	107	354	5.7	3.54	1.28	1.04	2.03	171.5	72.7	1.715	24.7176	131	90	1011	33.7	2	0.903821	0.101124	0.00511176	329	0.903821	0.101124	0.00511176	329	1	0	0	1	1	2	1	2	0
20101328	0	38	1	75	29	22	24	77.6	45.7	31.9	13.5	1.8	3.78	95	340	4.51	4.01	2.36	0.95	2.2	171.5	72.7	1.715	24.7176	118	75	628	20.9333	2	0.954651	0.0464093	0.00336439	174	0.954651	0.0464093	0.00336439	174	0	1	1	0	0	0	0	2	0
100129013	0	58	1	71	108	47	30	76.5	49.2	27.3			4.3	70	515	5.31	6.5	5.07	2.12	2.89	176.5	77	1.765	24.7173	132	90	1496	49.8667	4	0.68211	0.382564	0.011943	793	0.68211	0.382564	0.011943	793	0	1	0	1	1	2	1	2	0
114080636	0	62	1	75	230	35	45	73.6	43	30.6			5.2	88	477	5.27	4.36	2.49	1.43	2.34	165.5	67.7	1.655	24.7168	125	76	1435	47.8333	3	0.796353	0.227713	0.00814635	582	0.796353	0.227713	0.00814635	582	0	1	0	0	0	0	0	1	0
115260079	1	26	0	69	15	18	19	71.2	46.7	24.5	9.1	1.6	4.1	78	329	4.64	4.78	0.85	1.45	2.42	169.5	71	1.695	24.7126	110	70	1396	46.5333	3				566				566	0	0	0	0	0	0	0	0	0
100030686	1	57	0	70	36	22	23	83.5	47.7	35.8	12	1.7	3.4	94	288	6.16	3.08	1.21	1.34	1.42	166.5	68.5	1.665	24.7094	160	90	1433	47.7667	1				347				347	1	0	0	1	1	2	1	2	0
103240334	0	76	1	101	80	56	31	66.9	44.9	22			5	86	317	5.08	4.03	1.53	1.16	2.31	172	73.1	1.72	24.7093	113	73	1097	36.5667	3	0.856806	0.154544	0.0062205	475	0.856806	0.154544	0.0062205	475	0	0	0	0	0	0	0	0	0
112580842	1	31	1	58	18	27	19	67	43.2	23.8			3.8	95	340	5.14	3.74	0.7	1.3	1.89	172	73.1	1.72	24.7093	106	63	1099	36.6333	1	0.902255	0.102859	0.00561648	288	0.902255	0.102859	0.00561648	288	0	0	0	0	0	0	0	0	0
110400510	1	48	0	83	29	35	28	72.5	43.1	29.4			5.6	95	381	5.62	5.85	2.04	1.73	2.8	175.5	76.1	1.755	24.7076	123	74	1169	38.9667	4				680				680	1	1	0	0	0	0	0	2	0
109590126	0	27	1	43	20	15	24	76.4	46.8	29.6	15.8	3.6	3.04	94	281	4.92	3.64	0.61	2.02	1.13	174	74.8	1.74	24.706	113	66	735	24.5	1	0.93984	0.0620457	0.00412631	200	0.93984	0.0620457	0.00412631	200	0	0	0	0	0	0	0	0	0
112830009	0	31	1	99	28	23	20	72.1	44.8	27.3	11.9	2.1	3.48	101	282	5.19	5.13	1.99	1.2	3.01	174	74.8	1.74	24.706	157	88	699	23.3	4	0.909868	0.094456	0.00464712	343	0.909868	0.094456	0.00464712	343	0	1	0	1	1	2	1	2	0
114400045	0	44	0	61	35	36	27				15.8	3.4	3.71	84	471	4.93	4.35	1.52	1.11	2.25	174	74.8	1.74	24.706	119	69	581	19.3667	2				166				166	0	0	0	0	0	0	0	0	0
111660728	0	24	1	47	78	15	19				8.6	0.9	4.4	86	320	5.71	4.02	1.32	1.03	2.12	174	74.8	1.74	24.706	118	70	379	12.6333	2	0.972998	0.0273737	0.00257595	107	0.972998	0.0273737	0.00257595	107	1	0	1	0	0	0	0	2	0
100030618	0	50	1	57	23	40	31	67	47	20	9.6	2.1	5.6	98	297	6.4	5.03	1.82	0.99	2.88	170	71.4	1.7	24.7059	117	82	358	11.9333	4	0.971631	0.0287794	0.00261937	105	0.971631	0.0287794	0.00261937	105	1	1	1	0	0	0	0	3	1
104480836	1	27	1	68	60	43	31	74	46.7	27.3	18.6	1.5	5.1	102	259	5.58	5.98	3.86	0.98	2.69	167	68.9	1.67	24.7051	131	75	362	12.0667	4	0.967824	0.032705	0.00278742	124	0.967824	0.032705	0.00278742	124	0	1	1	1	0	1	1	3	1
113910015	0	48	0	63	24	15	18	77.5	46.7	30.8			6.2	82	323	5.59	4.17	1.73	1.34	1.6	172.5	73.5	1.725	24.7007	111	67	1006	33.5333	1				261				261	1	1	0	0	0	0	0	2	0
100330013	0	28	0	55	28	13	16	75.4	44.3	31.1	16.9		3.3	79	229	5.1	5.15	1.13	1.87	2.32	172.5	73.5	1.725	24.7007	122	84	858	28.6	3				418				418	0	0	0	0	0	0	0	0	0
113680873	0	46	1	52	15	9	13	72.8	45.6	27.2	8		3.3	56	256	5.34	3.68	2.21	0.94	1.79	172.5	73.5	1.725	24.7007	102	54	715	23.8333	1	0.949471	0.0518499	0.00372871	174	0.949471	0.0518499	0.00372871	174	0	1	1	0	0	0	0	2	0
20100979	1	35	0	75	16	30	29	83.6	51.3	32.3			2.72	97	411	5.19	4.88	0.9	1.43	2.8	172.5	73.5	1.725	24.7007	123	78	1103	36.7667	4				629				629	0	0	0	0	0	0	0	0	0
112580826	1	33	0	67	25	11	22	75	45.1	29.9	11.2	1.7	4	86	232	5.01	5.38	1.05	1.83	2.48	172.5	73.5	1.725	24.7007	120	78	721	24.0333	3				316				316	0	0	0	0	0	0	0	0	0
115261045	1	48	1	123	60	46	34	82	47.7	34.3	29.5	2.6	4.2	106	506	5.15	5.12	5.49	1.03	2.14	178.5	78.7	1.785	24.7001	140	90	324	10.8	2	0.99359	0.0064305	0.00125307	23	0.99359	0.0064305	0.00125307	23	0	1	1	1	1	2	1	3	1
105060222	0	44	0	72	39	18	25	72.4	44.3	28.1			8.1	87	499	9.91	4.81	1.92	0.94	2.44	170.5	71.8	1.705	24.6988	144	83	1477	49.2333	3				613				613	1	1	1	1	0	1	1	4	1
115262008	0	36	1	65	31	17	21	69.4	43.6	25.8	14	2.8	4.9	79	193	10.37	5.26	1.36	1.31	2.77	170.5	71.8	1.705	24.6988	130	70	322	10.7333	4	0.992369	0.00766013	0.00136533	24	0.992369	0.00766013	0.00136533	24	1	0	0	1	0	1	1	2	0
102125432	1	35	1	89	34	19	21	79.1	44	35.1			5	89	410	5.78	4.76	6.67	0.86	1.77	176	76.5	1.76	24.6965	133	86	891	29.7	1	0.918351	0.085176	0.00496289	257	0.918351	0.085176	0.00496289	257	1	1	1	1	1	2	1	4	1
105280142	1	66	1	61	43	19	23	70.7	43.3	27.4	9.9	1.2	4.8	98	505	5.5	5.59	1.55	1.3	3.01	176	76.5	1.76	24.6965	130	80	685	22.8333	4	0.913596	0.0903664	0.00454965	331	0.913596	0.0903664	0.00454965	331	0	0	0	1	0	1	1	1	0
100052258	1	75	1	95	29	15	18	66	43.2	22.8	12.4	1.5	4.4	75	306	7.94	4.52	0.8	1.16	2.5	176	76.5	1.76	24.6965	150	90	344	11.4667	3	0.985178	0.0149326	0.00189929	59	0.985178	0.0149326	0.00189929	59	1	0	0	1	1	2	1	2	0
100066356	1	48	1	100	29	19	19	69.3	44.6	24.7	7.8	1.1	4.64	96	367	6.98	5.46	3.51	1.09	2.38	174.5	75.2	1.745	24.696	130	77	705	23.5	3	0.923427	0.0796631	0.00432533	284	0.923427	0.0796631	0.00432533	284	1	1	0	1	0	1	1	3	1
109050264	0	36	1	48	20	32	25	74.4	44.5	29.9	16.5	2.5	3.32	88	434	5.23	4.99	0.93	1.1	2.99	168	69.7	1.68	24.6953	132	86	392	13.0667	4	0.944729	0.0568571	0.00364084	218	0.944729	0.0568571	0.00364084	218	0	0	0	1	1	2	1	1	0
108270036	1	36	1	48	20	32	25	74.4	44.5	29.9	16.5	2.5	3.32	88	434	5.23	4.99	0.93	1.1	2.99	168	69.7	1.68	24.6953	132	86	450	15	4	0.933161	0.0691772	0.00400091	259	0.933161	0.0691772	0.00400091	259	0	0	0	1	1	2	1	1	0
105310209	1	56	0	76	54	32	22	70	42.8	27.2	8.1	1	4.6	99	381	5.04	4.99	2.37	0.95	2.77	168	69.7	1.68	24.6953	133	82	285	9.5	4				12				12	0	1	1	1	0	1	1	3	1
109350108	1	45	1	61	23	30	26	78.1	44.4	33.7	11.2	1.9	3.38	77	389	5.35	4.4	1.45	1.2	2.58	173	73.9	1.73	24.6918	135	76	323	10.7667	3	0.995085	0.00492681	0.00109627	18	0.995085	0.00492681	0.00109627	18	0	0	0	1	0	1	1	1	0
106660719	0	38	0	45	22	8	15	77.6	46.7	30.9			7.7	100	412	5.27	4.72	0.78	1.7	2.39	180	80	1.8	24.6914	128	75	1575	52.5	3				637				637	0	0	0	0	0	0	0	0	0
108270178	0	49	1	72	31	15	22	71.4	44	27.4	7	0.9	5.21	91	293	6.34	4.77	3.04	1.73	1.74	153	57.8	1.53	24.6914	150	62	659	21.9667	1	0.962155	0.0385797	0.00317683	136	0.962155	0.0385797	0.00317683	136	1	1	0	1	0	1	1	3	1
110400696	1	70	1	87	22	19	21	70.5	46.7	23.8			7.4	88	466	5.21	4.29	3.24	1.18	1.86	171	72.2	1.71	24.6914	126	76	1527	50.9	1	0.824024	0.193556	0.0122018	365	0.824024	0.193556	0.0122018	365	0	1	0	0	0	0	0	1	0
102330896	1	37	1	62	27	33	27				13.6	2.6	2.63	54	181	4.64	4.19	1.51	1.06	2.23	162.5	65.2	1.625	24.6911	123	82	352	11.7333	2	0.988116	0.0119549	0.00170512	47	0.988116	0.0119549	0.00170512	47	0	0	0	0	0	0	0	0	0
100052387	1	79	1	94	42	27	23	76.5	44.1	32.4	16.3	3	6.45	94	328	8.42	4.64	1.56	1.15	2.16	161.5	64.4	1.615	24.6911	156	90	386	12.8667	2	0.970858	0.0295746	0.00267902	114	0.970858	0.0295746	0.00267902	114	1	0	0	1	1	2	1	2	0
114260931	0	23	0					79.5	43.4	36.1			7.1	90	244	4.35	5.04	1.32	1.29	2.27	159.1	62.5	1.591	24.6911	146	79	1351	45.0333	2				401				401	0	0	0	1	0	1	1	1	0
20100801	0	48	1	100	40	35	27	74	43.3	30.7	12.1	1.4	5.5	100	385	6.03	5.06	1.53	1.18	2.79	163	65.6	1.63	24.6904	150	91	371	12.3667	4	0.953448	0.0476708	0.00334317	178	0.953448	0.0476708	0.00334317	178	1	0	0	1	1	2	1	2	0
110410278	1	86	1	97	29	38	35	79.6	46.4	33.2			4.5	91	385	4.72	5.22	1.48	1.54	2.51	163	65.6	1.63	24.6904	125	85	1550	51.6667	3	0.700911	0.355375	0.0159856	635	0.700911	0.355375	0.0159856	635	0	0	0	0	1	1	1	1	0
100066643	1	79	0	66	14	12	18	76.5	45.2	31.3	8.7	1.5	3.44	66	223	4.89	5.9	1.01	1.83	2.94	163	65.6	1.63	24.6904	117	72	705	23.5	4				372				372	0	0	0	0	0	0	0	0	0
115261943	0	54	0	52	14	9	17	76.3	43.3	33	11.9	3.1	8.5	113	397	5.45	3.73	1.09	1.79	1.53	161	64	1.61	24.6904	145	71	1407	46.9	1				344				344	0	0	0	1	0	1	1	1	0
114090711	1	27	1					78.1	39.5	38.6			5.35	67	207	5.52	5.45	2.14	1.37	2.82	161	64	1.61	24.6904	145	86	1093	36.4333	4	0.814068	0.205712	0.00691839	618	0.814068	0.205712	0.00691839	618	0	1	0	1	1	2	1	2	0
100052500	0	72	1	99	28	26	24	70.8	45.3	25.5	12.1	2.7	4.37	60	206	5.18	3.97	0.99	1.56	1.73	155.5	59.7	1.555	24.6896	120	69	347	11.5667	1	0.98842	0.0116478	0.00173577	43	0.98842	0.0116478	0.00173577	43	0	0	0	0	0	0	0	0	0
114090557	0	47	0	75	10	18	28	72	42.4	29.6			5	79	269	4.93	4.74	1.43	1.12	2.55	163.5	66	1.635	24.6893	112	64	1461	48.7	3				599				599	0	0	0	0	0	0	0	0	0
105632406	0	37	1					74.7	40.2	34.5			3.79	71	368	5.5	4.7	1.4	1.23	2.9	163.5	66	1.635	24.6893	125	86	1150	38.3333	4	0.78831	0.237864	0.00753655	671	0.78831	0.237864	0.00753655	671	0	0	0	0	1	1	1	1	0
104290466	1	68	1	70	57	30	27	77	45.5	31.5	15.4	2.5	4.55	106	278	5.36	4.98	3.19	1.05	2.59	163.5	66	1.635	24.6893	143	96	1110	37	3	0.848571	0.164201	0.00645651	493	0.848571	0.164201	0.00645651	493	0	1	0	1	1	2	1	2	0
106170299	1	67	1					73.7	46	27.7			4.2	94	221	4.66	5.01	1.57	1.32	2.48	160.5	63.6	1.605	24.6892	123	81	1298	43.2667	3	0.832106	0.183795	0.00693956	527	0.832106	0.183795	0.00693956	527	0	0	0	0	0	0	0	0	0
102126308	0	42	1	111	73	29	20	70.2	43.4	26.8	4.7		4.7	81	408	5.93	4.63	1.63	1.06	2.53	164	66.4	1.64	24.6877	138	69	742	24.7333	3	0.901724	0.103447	0.00497162	357	0.901724	0.103447	0.00497162	357	1	0	0	1	0	1	1	2	0
103902111	1	28	1	50	60	26	24	72.7	44.2	28.5			5	85	438	5.02	4.33	2.34	1.23	2.44	164	66.4	1.64	24.6877	117	80	1502	50.0667	3	0.739159	0.302243	0.0117923	625	0.739159	0.302243	0.0117923	625	0	1	0	0	0	0	0	1	0
106980079	1	71	1	78	66	29	28	69	47	22	14.3	3.3	4.8	85	462	8.1	5.67	1.51	1.71	2.8	164	66.4	1.64	24.6877	134	85	346	11.5333	4	0.980687	0.0195016	0.00216562	75	0.980687	0.0195016	0.00216562	75	1	0	0	1	1	2	1	2	0
100194406	0	28	0					77.1	46.7	30.4			2.7	53	347	4.83	4.31	3	0.91	2.34	160	63.2	1.6	24.6875	104	66	1435	47.8333	3				583				583	0	1	1	0	0	0	0	2	0
114090531	0	37	1	75	50	33	26	80	45.3	34.7	11	0.7	3.5	91	346	4.62	5.01	2	1	2.8	164.5	66.8	1.645	24.6857	123	69	365	12.1667	4	0.960407	0.0403986	0.00308768	142	0.960407	0.0403986	0.00308768	142	0	1	1	0	0	0	0	2	0
105161689	1	48	0	96	23	18	21	74	45.3	28.7	13.8	1.2	5.3	116	394	5.56	5.88	3.12	1.17	1.97	164.5	66.8	1.645	24.6857	133	69	390	13	2				124				124	0	1	0	1	0	1	1	2	0
116220003	1	50	0	78	18	11	15	77	47.4	29.6	7.3	0.7	5.3	74	245	4.81	4.95	1.19	1.01	2.96	159.5	62.8	1.595	24.6853	107	74	344	11.4667	4				73				73	0	0	1	0	0	0	0	1	0
110410275	1	82	0	85	136	20	28	84.1	43.7	40.4			3.85	80	296	6.53	5.82	1.1	2.35	3	176.5	76.9	1.765	24.6852	160	85	1169	38.9667	4				680				680	1	0	0	1	1	2	1	2	0
105113609	0	45	1	78	37	22	22	73.4	46.9	26.5	13.4	3.2	4.54	83	290	5.41	4.11	1.17	1.1	2.24	186	85.4	1.86	24.6849	115	66	356	11.8667	2	0.985602	0.014503	0.00187706	53	0.985602	0.014503	0.00187706	53	0	0	0	0	0	0	0	0	0
104492467	0	40	0					76.4	44.2	32.2			4.5	64	321	4.47	5.6	1.82	1.44	3.01	157.2	61	1.572	24.6845	137	78	1451	48.3667	4				754				754	0	1	0	1	0	1	1	2	0
100194565	0	48	1					71.2	43.4	27.8			4.2	113	314	5.12	5.57	1.3	1.77	2.55	169	70.5	1.69	24.684	104	62	1006	33.5333	3	0.874217	0.134427	0.00573566	434	0.874217	0.134427	0.00573566	434	0	0	0	0	0	0	0	0	0
20105125	1	30	1	84	68	18	28	74	45.8	28.2	15.8	1.7	8.7	96	415	5.16	4.79	4.88	0.72	1.56	171.5	72.6	1.715	24.6836	122	62	587	19.5667	1	0.963693	0.0369825	0.00310656	132	0.963693	0.0369825	0.00310656	132	0	1	1	0	0	0	0	2	0
110400544	1	58	1	123	18	8	19	84.7	47.1	37.6			6.4	100	377	4.74	5.47	1.24	1.55	2.5	165	67.2	1.65	24.6832	140	83	1544	51.4667	3	0.709407	0.343326	0.0150082	634	0.709407	0.343326	0.0150082	634	0	0	0	1	0	1	1	1	0
113790147	1	68	1					73.5	43.7	29.8	9.8	2.8	5.8	52	227	4.89	5.17	0.91	1.21	2.58	165	67.2	1.65	24.6832	149	70	1504	50.1333	3	0.736537	0.305795	0.0120382	626	0.736537	0.305795	0.0120382	626	0	0	0	1	0	1	1	1	0
109620207	1	53	1	112	48	23	22	76.9	42.7	34.2	9.2	2	5.3	93	361	6.48	3.87	1.92	1.01	1.66	159	62.4	1.59	24.6826	115	69	1009	33.6333	1	0.916185	0.0875372	0.00504483	262	0.916185	0.0875372	0.00504483	262	1	1	1	0	0	0	0	3	1
112210431	0	25	0	79	23	16	20	75.4	44.3	31.1			5.2	84	377	6.19	5.16	2.42	0.96	2.71	178	78.2	1.78	24.6812	152	89	1541	51.3667	4				810				810	1	1	1	1	1	2	1	4	1
109350106	1	48	0	113	19	10	23	78.6	43.7	34.9	9.6	1.5	4.9	94	307	5.21	5.62	1.27	1.69	2.71	165.5	67.6	1.655	24.6803	160	62	675	22.5	4				321				321	0	0	0	1	0	1	1	1	0
104341054	0	45	1	80	34	20	22	70.7	42.6	28.1	6	1.2	5.08	71	248	6.12	4.96	1.06	1.54	2.45	150.5	55.9	1.505	24.6796	161	91	728	24.2667	3	0.911466	0.0927008	0.00468454	327	0.911466	0.0927008	0.00468454	327	1	0	0	1	1	2	1	2	0
115590018	0	28	0	94	25	22	23	77	49.4	27.6	10.2	0.8	5.98	105	209	5.33	5.71	1.73	1.43	3	158.5	62	1.585	24.6793	123	70	350	11.6667	4				85				85	0	1	0	0	0	0	0	1	0
103912116	1	25	1	79	51	33	28	76.9	47.8	29.1	15.3		4.5	102	365	5.53	5.57	2.72	1.4	3.11	191.5	90.5	1.915	24.6781	119	76	762	25.4	4	0.859701	0.15117	0.00588222	494	0.859701	0.15117	0.00588222	494	0	1	0	0	0	0	0	1	0
112890042	0	39	0	88	57	36	32	69.1	41.7	27.4			3.6	77	360	4.65	5.01	1.3	1.61	2.53	166	68	1.66	24.677	108	65	1159	38.6333	3				508				508	0	0	0	0	0	0	0	0	0
115980017	1	25	0	65	41	31	29	78.1	42	36.1	17	6.5	6.1	113	486	6.81	4.11	0.99	0.96	2.2	166	68	1.66	24.677	123	64	1505	50.1667	2				474				474	1	0	1	0	0	0	0	2	0
114080732	1	54	0	61	40	32	35	79.4	45.7	33.7			4.8	97	358	4.64	4.78	2.05	1.1	2.55	166	68	1.66	24.677	123	82	1461	48.7	3				599				599	0	1	0	0	0	0	0	1	0
100066138	1	42	0	75	17	23	27	72.1	45.8	26.3	12.9	2.1	5.96	87	214	5.35	4.63	1.14	1.4	2.26	166	68	1.66	24.677	115	65	705	23.5	2				234				234	0	0	0	0	0	0	0	0	0
115260566	1	41	1	58	23	16	19	70.3	40.9	29.4	7	0.7	6.23	108	349	5.06	4.16	2.91	0.77	2.28	166	68	1.66	24.677	119	73	667	22.2333	3	0.93134	0.0711314	0.00408548	257	0.93134	0.0711314	0.00408548	257	0	1	1	0	0	0	0	2	0
108730266	1	44	0	79	11	17	19	71.1	40.9	30.2	6	0.5	5.66	70	152	5.68	5.64	1.57	1.95	2.83	166	68	1.66	24.677	108	69	664	22.1333	4				299				299	1	0	0	0	0	0	0	1	0
100302036	1	34	0	74	24	27	26	76	45.6	30.4	18	3.5	5	75	353	5.24	3.78	1.94	1.15	1.59	166	68	1.66	24.677	110	76	504	16.8	1				126				126	0	1	0	0	0	0	0	1	0
106121146	1	70	1	120	26	18	24	74	47	27	31.1	3.7	5.31	93	265	4.73	5.29	2.25	1.02	2.43	166	68	1.66	24.677	120	90	385	12.8333	3	0.960411	0.0403937	0.0030978	155	0.960411	0.0403937	0.0030978	155	0	1	1	0	1	1	1	3	1
112210370	0	34	0					69	41.5	27.5			4.7	60	157	5.48	3.39	1.53	0.85	1.61	158	61.6	1.58	24.6755	109	55	1566	52.2	1				367				367	0	0	1	0	0	0	0	1	0
110594020	0	55	0					66.6	41.7	24.9			4	100	154	5.45	4.38	1.98	1.43	1.91	158	61.6	1.58	24.6755	93	66	1076	35.8667	1				277				277	0	1	0	0	0	0	0	1	0
114260929	0	22	0	50	19	16	21				12.5	2.8	4.01	54	168	4.98	3.97	1.08	1.47	1.99	158	61.6	1.58	24.6755	122	78	360	12	2				62				62	0	0	0	0	0	0	0	0	0
114820015	1	44	0	95	21	16	20	79	47.6	31.4	10.8	1.5	2.4	84	281	5.37	5.96	2.8	1.18	2.92	158	61.6	1.58	24.6755	148	98	706	23.5333	4				374				374	0	1	0	1	1	2	1	2	0
113910017	0	47	1	36	18	10	16	78.7	47.4	31.3			3.3	73	370	4.54	4.42	0.96	1.14	2.39	172	73	1.72	24.6755	136	81	1371	45.7	3	0.824337	0.193176	0.00717882	541	0.824337	0.193176	0.00717882	541	0	0	0	1	0	1	1	1	0
114950067	0	37	0	60	21	13	26				11.8	2.7	4.28	97	267	4.99	2.52	0.78	1.15	0.97	172	73	1.72	24.6755	135	62	592	19.7333	1				132				132	0	0	0	1	0	1	1	1	0
111660828	1	78	0	113	35	19	23	79.6	46.7	32.9			4.2	93	407	4.75	4.34	1.14	1.42	2.03	172	73	1.72	24.6755	135	80	1089	36.3	2				353				353	0	0	0	1	0	1	1	1	0
100228010	1	22	0	63	25	28	24	70	42.8	27.2			3.2	74	330	5.23	3.88	1.59	2.63	0.81	172	73	1.72	24.6755	130	74	1048	34.9333	1				269				269	0	0	0	1	0	1	1	1	0
113440090	0	57	1	321	25	38	27	77.5	46.5	31			5.3	97	152	5.14	5.5	1.11	1.51	2.6	175.5	76	1.755	24.6751	144	97	1339	44.6333	3	0.829933	0.18641	0.00700599	531	0.829933	0.18641	0.00700599	531	0	0	0	1	1	2	1	1	0
103630754	1	44	1	81	58	91	54	75.2	44.3	30.9	12.3		3.79	95	422	4.54	5.08	2.35	1.02	2.69	179.5	79.5	1.795	24.6739	124	75	830	27.6667	4	0.847126	0.165905	0.00616832	535	0.847126	0.165905	0.00616832	535	0	1	1	0	0	0	0	2	0
105680047	0	31	1	46	21	20	27	77.1	41.6	35.5	7.3	1.5	3.5	100	360	5.59	3.75	1.52	1.03	1.85	166.5	68.4	1.665	24.6733	94	60	697	23.2333	1	0.956787	0.0441749	0.00341555	152	0.956787	0.0441749	0.00341555	152	1	0	1	0	0	0	0	2	0
110592927	1	31	0	118	20	29	23	67.7	45.5	22.2	16.1		3.1	106	363	4.09	5.39	0.62	1.39	3.04	166.5	68.4	1.665	24.6733	102	60	718	23.9333	4				400				400	0	0	0	0	0	0	0	0	0
113210067	0	35	1	91	30	23	19	79.8	46.7	33.1	31.5	3.4	8.1	83	368	5.11	5.02	1.92	2.08	2.43	174	74.7	1.74	24.673	160	96	1387	46.2333	3	0.820271	0.19812	0.00730601	544	0.820271	0.19812	0.00730601	544	0	1	0	1	1	2	1	2	0
100410373	0	28	0	61	20	4	16	89.1	41.7	47.4	10.3	1.8	9.8	171	279	5	4.01	1.75	1.06	1.55	174	74.7	1.74	24.673	160	68	387	12.9	1				102				102	0	1	0	1	0	1	1	2	0
113680541	1	51	1	59	58	41	28				9.7	0.9	8.7	156	494	5.77	5.44	2.32	0.92	2.45	174	74.7	1.74	24.673	165	100	364	12.1333	3	0.97488	0.0254411	0.00246825	99	0.97488	0.0254411	0.00246825	99	1	1	1	1	1	2	1	4	1
114090397	0	47	1	91	31	17	23	87.9	41.2	46.7	10.6		3.26	92	401	4.3	4.13	0.89	1.12	2.47	170	71.3	1.7	24.6713	127	79	737	24.5667	3	0.904115	0.100799	0.00490198	349	0.904115	0.100799	0.00490198	349	0	0	0	0	0	0	0	0	0
111650044	1	54	1	107	19	48	30	69	43	26	8	1.2	5.26	87	307	5.3	4.58	0.92	0.97	2.74	170	71.3	1.7	24.6713	138	88	358	11.9333	4	0.971631	0.0287794	0.00261937	106	0.971631	0.0287794	0.00261937	106	0	0	1	1	1	2	1	2	0
115260692	1	41	0	117	62	29	30	84.6	47.1	37.5	11.6	2	4.8	88	287	5.09	4.66	2.67	1.21	2.08	167	68.8	1.67	24.6692	121	75	1059	35.3	2				341				341	0	1	0	0	0	0	0	1	0
116380090	0	31	0					74.7	44.3	30.4			3.7	54	211	4.54	4.75	0.89	1.02	2.45	173.2	74	1.732	24.6681	132	78	1450	48.3333	3				589				589	0	0	1	1	0	1	1	2	0
113820050	1	55	0	54	32	21	30	77.5	45.6	31.9	15.7	3.4	7.1	92	496	4.52	5.8	3.74	1.19	2.8	172.5	73.4	1.725	24.6671	150	104	1430	47.6667	4				740				740	0	1	0	1	1	2	1	2	0
115260787	1	44	1	78	20	21	21	75.9	45.4	30.5	13	2.5	5.6	97	295	5.43	4.65	0.67	1.51	2.66	172.5	73.4	1.725	24.6671	122	71	1045	34.8333	4	0.834025	0.181492	0.00645835	566	0.834025	0.181492	0.00645835	566	0	0	0	0	0	0	0	0	0
107100135	1	68	1	74	24	11	15	73.8	42.4	31.4	12.9	2.5	3.17	64	353	4.91	4.98	1.08	1.39	2.86	154	58.5	1.54	24.6669	103	71	1143	38.1	4	0.789825	0.235945	0.00750012	669	0.789825	0.235945	0.00750012	669	0	0	0	0	0	0	0	0	0
20103094	1	44	1	88	40	24	28	69.1	42.7	26.4			5.4	120	465	4.79	4.95	1.42	1.17	2.51	178.4	78.5	1.784	24.6649	135	90	1455	48.5	3	0.788479	0.237649	0.00847916	590	0.788479	0.237649	0.00847916	590	0	0	0	1	1	2	1	1	0
104271219	1	26	1	64	45	26	23	71.8	42	29.8			4.6	105	339	5.85	5.27	3.59	0.92	3.07	167.5	69.2	1.675	24.6647	170	100	1135	37.8333	4	0.791818	0.233423	0.0074525	665	0.791818	0.233423	0.0074525	665	1	1	1	1	1	2	1	4	1
103902167	1	30	0	59	38	24	27	74.3	46.3	28			5.6	90	371	5.65	5.41	0.94	1.26	3.05	170.5	71.7	1.705	24.6644	116	79	1494	49.8	4				792				792	1	0	0	0	0	0	0	1	0
109270069	0	31	0	105	25	19	22	76	43.1	32.9	14.3	1.8	7.3	101	458	7.28	3.87	0.83	1.51	1.51	176	76.4	1.76	24.6643	177	70	336	11.2	1				27				27	1	0	0	1	0	1	1	2	0
116080200	0	27	0	48	16	23	24	73.6	45	28.6			5.65	98	361	5.14	3.82	0.7	1.22	1.98	174.5	75.1	1.745	24.6632	133	78	1082	36.0667	2				350				350	0	0	0	1	0	1	1	1	0
101880251	0	46	0	60	33	21	18	77.5	48.6	28.9	10.9		2.6	91	369	5.22	4.83	1.89	1.29	2.6	174.5	75.1	1.745	24.6632	109	67	781	26.0333	3				404				404	0	1	0	0	0	0	0	1	0
104953465	1	45	0	52	13	24	25	73.9	47.5	26.4	24.9	6.3	3.6	67	331	4.93	4.43	0.92	1.2	2.15	174.5	75.1	1.745	24.6632	118	75	1316	43.8667	2				398				398	0	0	0	0	0	0	0	0	0
105113853	1	37	1	100	93	58	39	73.4	45.6	27.8	7.7	2.1	4.71	100	405	5.29	4.14	1.59	1.5	1.49	177.5	77.7	1.775	24.6618	117	74	357	11.9	1	0.983316	0.0168243	0.0020846	62	0.983316	0.0168243	0.0020846	62	0	0	0	0	0	0	0	0	0
105860365	1	55	1	53	111	32	26	69.1	43.5	25.6	33.2	4	3.4	66	205	5.51	4.04	1.48	1.5	1.82	151.5	56.6	1.515	24.6599	102	62	738	24.6	1	0.937966	0.0640418	0.00420234	207	0.937966	0.0640418	0.00420234	207	0	0	0	0	0	0	0	0	0
105400505	1	76	0	53	15	10	15	70.8	43.3	27.5	10.9	3.6	3.7	75	420	4.94	4.62	2.1	0.83	2.47	173	73.8	1.73	24.6584	114	72	1481	49.3667	3				615				615	0	1	1	0	0	0	0	2	0
112580992	1	38	1	79	37	20	21	80	48.8	31.2	8.3	1	2.7	96	302	5.35	4.8	1.45	1.04	2.65	173	73.8	1.73	24.6584	154	91	363	12.1	4	0.966806	0.0337574	0.00283058	130	0.966806	0.0337574	0.00283058	130	0	0	0	1	1	2	1	1	0
114401090	0	38	0	86	17	5	16	71.9	46.5	25.4	10.1		5.39	96	230	5.35	4.19	0.76	1.7	2.16	171	72.1	1.71	24.6572	160	98	616	20.5333	2				172				172	0	0	0	1	1	2	1	1	0
109120931	0	54	0	45	47	22	21	74.9	46.4	28.5			4.4	89	521	5.26	4.6	0.92	1.29	2.45	179	79	1.79	24.6559	125	74	1467	48.9	3				603				603	0	0	0	0	0	0	0	0	0
115710049	0	24	0	89	26	41	23	77.8	53.3	24.5			3.6	98	349	4.99	3.62	0.95	1.63	1.58	179	79	1.79	24.6559	135	88	865	28.8333	1				256				256	0	0	0	1	1	2	1	1	0
103861904	0	57	0	62	39	38	33	78.1	48.3	29.8	9.9		6.7	85	530	5.46	5.99	1.71	1.56	3.1	179	79	1.79	24.6559	126	76	735	24.5	4				447				447	0	1	0	0	0	0	0	1	0
100303001	0	40	0					74.3	42.9	31.4			5.8	115	383	4.89	4.04	1.48	1.32	2.02	156	60	1.56	24.6548	142	90	1577	52.5667	2				478				478	0	0	0	1	1	2	1	1	0
110594172	0	34	0	50	13	13	20				8.1	1.4	6.12	67	189	5.47	4.6	1.53	1.11	2.19	156	60	1.56	24.6548	118	73	241	8.03333	2				1				1	0	0	0	0	0	0	0	0	0
110410174	0	33	0	75	48	10	21	72.4	47.1	25.3			5	83	297	6.05	6.26	1.06	2.62	2.59	168.5	70	1.685	24.6546	135	84	1527	50.9	3				630				630	1	0	0	1	0	1	1	2	0
115260551	1	38	1	52	39	29	22	70.2	41.8	28.4	14.9		5.23	112	300	5.18	4.33	1.27	1.13	2.54	168.5	70	1.685	24.6546	120	69	916	30.5333	3	0.879528	0.128369	0.00559209	420	0.879528	0.128369	0.00559209	420	0	0	0	0	0	0	0	0	0
100322008	1	68	1	95	30	17	22	75.5	44.5	31	8.3	1.1	3.69	94	326	5.04	4.74	2.41	1.02	2.73	162	64.7	1.62	24.6533	100	60	792	26.4	4	0.852918	0.159092	0.00603815	519	0.852918	0.159092	0.00603815	519	0	1	1	0	0	0	0	2	0
102672288	1	31	1	95	30	17	22	75.5	44.5	31	8.3	1.1	3.69	94	326	5.04	4.74	2.41	1.02	2.73	162	64.7	1.62	24.6533	100	60	701	23.3667	4	0.906687	0.0979579	0.0047288	348	0.906687	0.0979579	0.0047288	348	0	1	1	0	0	0	0	2	0
107800346	1	57	1	104	61	28	25	72	42.7	29.3	11.9	0.9	5.6	94	452	5.25	4.63	7.64	0.98	2.07	162	64.7	1.62	24.6533	136	96	573	19.1	2	0.95969	0.0411446	0.00316554	156	0.95969	0.0411446	0.00316554	156	0	1	1	1	1	2	1	3	1
103862212	1	37	0	64	33	48	32	76.5	41.8	34.7	10.5		5.1	78	321	5.38	5.15	2	1.11	2.77	175	75.5	1.75	24.6531	125	82	762	25.4	4				500				500	0	1	0	0	0	0	0	1	0
100193866	1	40	1	60	20	11	17	69.8	45.1	24.7	9.4		6.21	108	345	5.08	4.85	0.86	1.46	2.77	161.5	64.3	1.615	24.6528	156	95	703	23.4333	4	0.906093	0.0986133	0.00474432	357	0.906093	0.0986133	0.00474432	357	0	0	0	1	1	2	1	1	0
115530042	1	25	0	73	12	12	19				14.8	2.3	3.07	68	158	4.91	4.8	0.84	1.23	2.89	161	63.9	1.61	24.6518	113	68	363	12.1	4				133				133	0	0	0	0	0	0	0	0	0
116540051	1	34	0					71.6	40.6	31			4.31	68	205	4.87	4.58	1.02	1.83	2.21	164	66.3	1.64	24.6505	109	62	1095	36.5	2				361				361	0	0	0	0	0	0	0	0	0
106481174	0	39	0	69	18	14	20	65.9	41.8	24.1			5.6	72	260	4.57	3.96	1.1	0.9	2.06	178	78.1	1.78	24.6497	134	72	1500	50	2				474				474	0	0	1	1	0	1	1	2	0
100750223	0	65	0	94	17	21	17	73	45.8	27.2	18.6	2.4	3.9	97	282	6.43	5.27	1.38	1.32	3.11	171.5	72.5	1.715	24.6496	121	78	651	21.7	4				291				291	1	0	0	0	0	0	0	1	0
105113969	1	34	0	78	29	35	26	82	49.7	32.3	8.4	1.3	4.31	89	268	5.34	5.07	1.21	1.34	3.08	171.5	72.5	1.715	24.6496	136	76	364	12.1333	4				136				136	0	0	0	1	0	1	1	1	0
108850276	0	51	1	58	23	23	28	73.6	45.3	28.3	18.9	3.3	5.1	125	355	5.29	4.61	1.08	1.53	2.35	173.5	74.2	1.735	24.6493	155	87	1115	37.1667	3	0.847163	0.165862	0.00649679	496	0.847163	0.165862	0.00649679	496	0	0	0	1	1	2	1	1	0
103912036	1	38	0	80	50	13	19	78	44.3	33.7			4.2	105	407	6.55	4.18	1.33	1.37	2.08	164.5	66.7	1.645	24.6487	126	86	1480	49.3333	2				464				464	1	0	0	0	1	1	1	2	0
104341041	1	69	1	100	22	21	24	76.3	45.3	31	14.4	2.4	4.15	71	253	5.77	5.32	1.19	1.47	2.8	153	57.7	1.53	24.6486	130	78	362	12.0667	4	0.967824	0.032705	0.00278742	125	0.967824	0.032705	0.00278742	125	1	0	0	1	0	1	1	2	0
109910502	1	76	0	100	118	45	56	79.5	42.1	37.4			5.4	74	369	7.66	6.03	2.32	1.44	2.71	159.5	62.7	1.595	24.646	145	81	1382	46.0667	4				710				710	1	1	0	1	0	1	1	3	1
100065499	1	23	0	72	25	28	31	72.8	43.9	28.9			5.6	89	400	4.85	3.21	0.69	1.09	1.98	186.8	86	1.868	24.6459	116	66	1533	51.1	2				475				475	0	0	0	0	0	0	0	0	0
116080533	1	30	0	60	25	15	27	68.5	43.7	24.8			6.5	94	263	5.36	5.43	1.27	1.52	2.83	165.5	67.5	1.655	24.6438	125	81	1074	35.8	4				592				592	0	0	0	0	0	0	0	0	0
114400247	1	44	1	65	133	48	27	73.4	47.7	25.7	12.1		3.8	93	421	5.54	4.89	2.39	1.21	2.46	169.5	70.8	1.695	24.643	119	71	974	32.4667	3	0.87498	0.133554	0.00571525	432	0.87498	0.133554	0.00571525	432	0	1	0	0	0	0	0	1	0
102125531	1	37	0	97	24	32	27	81.8	45.5	36.3	9.9		3.5	103	403	4.89	5.05	1.9	1.41	2.64	169.5	70.8	1.695	24.643	125	75	755	25.1667	4				485				485	0	1	0	0	0	0	0	1	0
103862066	1	29	0	89	17	11	16	67.6	43.9	23.7	20.3		5.05	99	443	4.97	4.05	1.78	0.99	2.12	169.5	70.8	1.695	24.643	114	69	735	24.5	2				264				264	0	1	1	0	0	0	0	2	0
102672398	1	43	1	106	48	38	29	85.6	45.4	40.2	8.4	1.5	3.87	108	383	5.53	5.45	2.25	0.96	2.93	175.5	75.9	1.755	24.6427	151	95	332	11.0667	4	0.987661	0.0124153	0.00173418	48	0.987661	0.0124153	0.00173418	48	0	1	1	1	1	2	1	3	1
103912183	1	50	1	89	38	33	22	77.2	46.5	30.7	8.8		4.6	93	373	5.09	4.75	0.88	1.54	2.43	177	77.2	1.77	24.6417	125	75	762	25.4	3	0.889037	0.117617	0.00533251	385	0.889037	0.117617	0.00533251	385	0	0	0	0	0	0	0	0	0
103902011	0	51	0	84	29	90	50	80.9	51.6	29.3			3.11	85	285	5.63	5.29	1.14	1.88	2.96	172	72.9	1.72	24.6417	125	73	1130	37.6667	4				664				664	1	0	0	0	0	0	0	1	0
100150995	0	56	0					75.3	44.8	30.5	9.1	2.2	4.9	63	293	5.36	5.08	1.81	1.14	2.53	155	59.2	1.55	24.641	133	80	1491	49.7	3				618				618	0	1	0	1	0	1	1	2	0
108800098	0	42	0	53	21	19	26	73	40.7	32.3	6.8	1.3	6.6	80	393	5.21	3.66	1.07	1.71	1.17	152.5	57.3	1.525	24.6385	110	67	547	18.2333	1				128				128	0	0	0	0	0	0	0	0	0
100020469	1	52	0	53	21	19	26	73	40.7	32.3	6.8	1.3	6.6	80	393	5.21	3.66	1.07	1.71	1.17	152.5	57.3	1.525	24.6385	110	67	409	13.6333	1				115				115	0	0	0	0	0	0	0	0	0
115260715	1	33	1	69	43	22	22	74.7	44.9	29.8	12	0.8	4.21	78	370	5.96	4.2	4.8	1.1	2.5	178.5	78.5	1.785	24.6373	146	100	324	10.8	3	0.991626	0.0084094	0.00143015	21	0.991626	0.0084094	0.00143015	21	1	1	0	1	1	2	1	3	1
110400673	1	59	0	81	26	27	24	81.6	48.6	33			6.1	88	203	5.41	5.27	1.65	1.24	3.01	170	71.2	1.7	24.6367	136	77	1169	38.9667	4				680				680	0	0	0	1	0	1	1	1	0
110410247	0	61	0	85	37	12	24	66.7	40.2	26.5			6	89	277	5.56	4.76	1.15	1.63	2.34	158	61.5	1.58	24.6355	150	82	1548	51.6	3				634				634	0	0	0	1	0	1	1	1	0
105500233	1	66	1	82	35	15	24	72	44	28	17.5	2.3	5.8	108	346	5.65	4.21	2.15	1.05	2.06	158	61.5	1.58	24.6355	138	70	334	11.1333	2	0.991854	0.00817904	0.00141223	32	0.991854	0.00817904	0.00141223	32	1	1	0	1	0	1	1	3	1
101410333	0	32	0	93	29	16	19	75.7	45.9	29.8			3.4	119	420	4.65	4.31	1.07	1.24	2.45	184	83.4	1.84	24.6337	122	62	1057	35.2333	3				447				447	0	0	0	0	0	0	0	0	0
107760113	0	46	0	67	20	16	24	74.4	44.2	30.2			4.48	72	332	4.6	4.49	1.34	1.37	2.49	154.5	58.8	1.545	24.6332	112	68	1275	42.5	3				526				526	0	0	0	0	0	0	0	0	0
114270698	0	40	0	101	96	35	37				23.8	4.9	4	92	352	5.07	3.47	2.22	1.28	1.34	181	80.7	1.81	24.6329	134	86	371	12.3667	1				89				89	0	1	0	1	1	2	1	2	0
116390019	0	32	0	81	26	20	21	79.2	47.9	31.3			5.1	90	374	5.3	4.82	1.32	1.2	2.8	176	76.3	1.76	24.632	127	83	1105	36.8333	4				633				633	0	0	0	0	0	0	0	0	0
106240874	1	58	0	141	99	15	27	71.4	41.2	30.2	11.4	4	7.98	158	383	5.17	3.76	0.59	1.77	1.7	176	76.3	1.76	24.632	132	77	740	24.6667	1				208				208	0	0	0	1	0	1	1	1	0
104790408	0	65	1	74	61	20	24	74.8	44	30.8	28.8	5.4	4.8	97	374	4.58	4.71	2.61	1.13	2.12	174.5	75	1.745	24.6303	175	95	1466	48.8667	2	0.8277	0.189104	0.00830035	456	0.8277	0.189104	0.00830035	456	0	1	0	1	1	2	1	2	0
116210003	1	48	0	55	21	13	16	74.2	42.2	32			6.3	103	440	6.15	4.48	2.07	0.85	2.42	174.5	75	1.745	24.6303	118	79	1192	39.7333	3				515				515	1	1	1	0	0	0	0	3	1
100066345	1	48	1	102	41	36	28	68	44.6	23.4	13.7	1.6	5.7	120	332	4.96	4.93	1.51	1	2.81	174.5	75	1.745	24.6303	120	80	367	12.2333	4	0.957066	0.0438827	0.00321293	163	0.957066	0.0438827	0.00321293	163	0	0	1	0	0	0	0	1	0
106121157	1	79	1	59	15	19	21	75.5	45.4	30.1	16.5	2.3	4.98	95	296	4.73	4.94	0.93	1.84	2.33	170.5	71.6	1.705	24.63	109	75	749	24.9667	3	0.898253	0.107304	0.00507221	366	0.898253	0.107304	0.00507221	366	0	0	0	0	0	0	0	0	0
114260443	0	44	1	65	34	17	19				11.6	1	3.97	86	305	5.96	5.34	5.1	1.03	2.25	157	60.7	1.57	24.6257	144	94	371	12.3667	2	0.975116	0.0251986	0.00247026	94	0.975116	0.0251986	0.00247026	94	1	1	1	1	1	2	1	4	1
108270069	1	47	0	56	20	12	17	68.5	43.4	25.1	12	2.3	4.92	70	143	5.97	4.3	0.83	1.63	2.03	157	60.7	1.57	24.6257	114	67	662	22.0667	2				184				184	1	0	0	0	0	0	0	1	0
116730015	0	42	0	73	28	18	22	80.3	47.8	32.5			3.43	109	346	5.74	5.14	1.04	2.44	2.26	168	69.5	1.68	24.6244	148	96	728	24.2667	2				249				249	1	0	0	1	1	2	1	2	0
103862247	1	39	1	73	56	20	24	75.3	42.9	32.4	10.3		6.8	92	351	4.27	4.44	1.01	1.49	2.33	168	69.5	1.68	24.6244	128	89	735	24.5	3	0.906814	0.0978174	0.00482279	340	0.906814	0.0978174	0.00482279	340	0	0	0	0	1	1	1	1	0
110400483	1	46	1	79	47	21	21				8.9	1	5.5	99	413	6.38	4.75	1.08	1.14	2.47	168	69.5	1.68	24.6244	140	96	428	14.2667	3	0.948696	0.052667	0.00352777	194	0.948696	0.052667	0.00352777	194	1	0	0	1	1	2	1	2	0
107920128	0	34	1	58	88	32	25	79	47.9	31.1	10.6	0.9	3.7	79	344	5.15	5.54	2.47	1.17	3.09	171	72	1.71	24.623	120	82	401	13.3667	4	0.940996	0.060816	0.00376065	232	0.940996	0.060816	0.00376065	232	0	1	0	0	0	0	0	1	0
115780031	0	30	1	66	89	26	25	67	42.5	24.5	15	1.5	3.8	75	208	5.77	5.47	2.21	1.11	2.86	171	72	1.71	24.623	120	80	355	11.8333	4	0.975669	0.0246317	0.0024279	96	0.975669	0.0246317	0.0024279	96	1	1	0	0	0	0	0	2	0
104953560	1	46	1	95	21	35	28	74.2	47.2	27	14.7	2.7	3.9	100	286	5.11	4.97	1.57	1.07	2.79	171	72	1.71	24.623	111	71	994	33.1333	4	0.841582	0.172472	0.00629189	550	0.841582	0.172472	0.00629189	550	0	0	0	0	0	0	0	0	0
104492112	1	41	0	78	30	18	17	74.3	49.5	24.8			2.4	82	296	4.7	3.84	1.01	1.2	2.15	171	72	1.71	24.623	130	83	762	25.4	2				302				302	0	0	0	1	0	1	1	1	0
101550087	1	30	1	44	32	22	23	72.1	44.1	28	12.9	1.5	2.62	75	366	4.74	5	2.62	0.97	2.82	171	72	1.71	24.623	104	69	658	21.9333	4	0.923522	0.079561	0.00427857	293	0.923522	0.079561	0.00427857	293	0	1	1	0	0	0	0	2	0
109120945	1	48	1	83	58	37	22	79	48.9	30.1	21.9	1.9	3.5	101	417	4.62	4.51	3.2	0.75	2.14	171	72	1.71	24.623	119	71	313	10.4333	2	0.997548	0.00245453	0.000774296	10	0.997548	0.00245453	0.000774296	10	0	1	1	0	0	0	0	2	0
104492423	0	20	1					72.2	38.3	33.9			4.14	71	245	5.1	4.89	0.77	2.05	2.27	156.5	60.3	1.565	24.62	117	78	1100	36.6667	2	0.88653	0.12044	0.00570119	369	0.88653	0.12044	0.00570119	369	0	0	0	0	0	0	0	0	0
103861968	1	26	0	63	30	30	24	74.3	47.9	26.4	17.5	2.9	5.1	88	285	5.54	4.51	0.66	1.54	2.36	183.5	82.9	1.835	24.6197	117	72	747	24.9	3				363				363	0	0	0	0	0	0	0	0	0
115530026	1	28	0	53	40	18	30				11.5	2.2	3.21	67	356	4.62	4.38	1.23	1.04	2.71	183.5	82.9	1.835	24.6197	119	65	356	11.8667	4				101				101	0	0	0	0	0	0	0	0	0
100193915	1	48	0	75	30	14	21	71.3	42.5	28.8			6.4	75	351	5.06	5.41	2.8	1.38	2.87	168.5	69.9	1.685	24.6194	135	79	1400	46.6667	4				731				731	0	1	0	1	0	1	1	2	0
114530001	0	20	1	74	26	25	24	71.2	39.2	32			4.8	89	277	5.7	4.46	0.7	1.57	2.17	178	78	1.78	24.6181	127	80	1424	47.4667	2	0.84705	0.165995	0.00725261	436	0.84705	0.165995	0.00725261	436	1	0	0	0	0	0	0	1	0
115261602	0	32	0					71.1	44.8	26.3	15.5	3.2	7.5	48	417	4.71	5.28	1.03	1.92	2.3	151.5	56.5	1.515	24.6163	121	71	1395	46.5	3				554				554	0	0	0	0	0	0	0	0	0
100113001	0	60	1	76	37	24	19	80.5	48.8	31.7			5.4	88	376	5.17	4.46	0.66	1.08	2.31	180.5	80.2	1.805	24.6161	127	86	1797	59.9	3	0.224124	1.49556	0.165431	647	0.224124	1.49556	0.165431	647	0	0	0	0	1	1	1	1	0
114400625	1	35	0	52	18	55	32	73.3	45.6	27.7			4.1	63	325	5.06	4.38	1.59	0.87	2.29	180.5	80.2	1.805	24.6161	131	78	1759	58.6333	3				643				643	0	0	1	1	0	1	1	2	0
109470133	1	53	1	62	67	222	141	73	44.9	28.1	9.7	0.7	4.1	81	484	5.1	5.58	2.96	1.21	2.93	173.5	74.1	1.735	24.6161	128	80	384	12.8	4	0.94712	0.0543299	0.00356179	208	0.94712	0.0543299	0.00356179	208	0	1	0	0	0	0	0	1	0
116080227	0	30	0	74	17	12	20	70.8	40.6	30.2			5.7	114	369	5.32	4.19	1.82	1.3	2.02	171.5	72.4	1.715	24.6156	135	89	1068	35.6	2				343				343	0	1	0	1	1	2	1	2	0
105113650	1	38	0	75	27	31	35	76.4	46.4	30	13.7	3	4.39	92	226	5.26	4.6	0.73	1.66	2.46	171.5	72.4	1.715	24.6156	116	66	371	12.3667	3				139				139	0	0	0	0	0	0	0	0	0
115261458	0	39	1					70.4	42.3	28.1	9	1.7	4.1	68	200	4.63	3.97	1.09	1.53	1.88	162.5	65	1.625	24.6154	124	78	1395	46.5	1	0.87336	0.135408	0.00691544	332	0.87336	0.135408	0.00691544	332	0	0	0	0	0	0	0	0	0
108820174	0	30	1	45	28	16	37	83.2	43.6	39.6	8.7	3.6	4.7	114	475	5.11	6.05	2.66	1.11	2.81	162.5	65	1.625	24.6154	136	64	722	24.0667	4	0.88888	0.117793	0.00518218	410	0.88888	0.117793	0.00518218	410	0	1	0	1	0	1	1	2	0
106053238	1	47	1	96	135	20	30	73.7	44.3	29.4	23.5	3.5	2.5	81	421	5.91	5.41	4.47	1.13	2.3	162.5	65	1.625	24.6154	150	78	348	11.6	3	0.984431	0.0156911	0.0019462	63	0.984431	0.0156911	0.0019462	63	1	1	0	1	0	1	1	3	1
104980041	0	42	1	68	14	24	27	77.8	44.1	33.7	13.5	2.5	3.37	91	362	7.69	5.03	1.75	1.15	2.75	163	65.4	1.63	24.6152	150	79	700	23.3333	4	0.909002	0.0954085	0.00466953	345	0.909002	0.0954085	0.00466953	345	1	1	0	1	0	1	1	3	1
102125718	1	40	0	56	11	17	19				15.6	2.6	4.2	97	448	4.44	5.19	1.13	1.4	2.57	185.5	84.7	1.855	24.6148	125	82	400	13.3333	3				179				179	0	0	0	0	0	0	0	0	0
106181016	0	49	0	68	25	16	29	75.6	44.3	31.3	11.7	4.1	4.5	61	361	5.38	4.36	0.87	1.01	2.3	163.5	65.8	1.635	24.6145	160	87	1454	48.4667	3				589				589	0	0	1	1	1	2	1	2	0
112600394	0	30	0	89	23	28	25	66.9	41.5	25.4	11.9	3	5.7	71	411	5.31	5.52	2.22	2	2.38	163.5	65.8	1.635	24.6145	153	89	1186	39.5333	3				515				515	0	1	0	1	1	2	1	2	0
110593881	0	26	0					76	44.2	31.8			4.79	81	238	5.5	5.38	0.77	1.37	2.87	163.5	65.8	1.635	24.6145	131	79	1076	35.8667	4				597				597	0	0	0	1	0	1	1	1	0
105710369	0	25	1	98	29	22	26	81.5	41.6	39.9	7	1.3	7.11	143	323	8.85	3.52	1.97	0.86	1.42	163.5	65.8	1.635	24.6145	160	92	376	12.5333	1	0.974197	0.0261422	0.00260059	94	0.974197	0.0261422	0.00260059	94	1	1	1	1	1	2	1	4	1
103912252	1	26	0	81	54	15	25	74	45.7	28.3			3.6	117	435	4.68	3.35	1.4	1.16	1.66	164	66.2	1.64	24.6133	116	66	1470	49	1				356				356	0	0	0	0	0	0	0	0	0
105161746	1	56	1					70.1	38.7	31.4			3.4	74	186	5.74	3.93	2.01	1.61	1.58	161	63.8	1.61	24.6132	140	79	1218	40.6	1	0.884405	0.12284	0.00638404	320	0.884405	0.12284	0.00638404	320	1	1	0	1	0	1	1	3	1
103630780	1	41	1	49	21	19	28	70	43.3	26.7	7	0.7	7.3	110	419	6.58	4.86	2.03	1.12	2.58	161	63.8	1.61	24.6132	150	80	335	11.1667	3	0.987662	0.0124144	0.00173405	47	0.987662	0.0124144	0.00173405	47	1	1	0	1	0	1	1	3	1
20102279	0	37	0					75.1	45	30.1	16	5.6	7.2	72	329	6.46	5.11	1.71	1.71	2.45	164.5	66.6	1.645	24.6117	143	71	1514	50.4667	3				629				629	1	1	0	1	0	1	1	3	1
104330077	0	45	0	64	20	19	24	76.5	47.1	29.4	10.3	2.7	9.7	81	266	4.63	5.39	0.78	1.84	3.07	164.5	66.6	1.645	24.6117	133	73	1477	49.2333	4				777				777	0	0	0	1	0	1	1	1	0
102672720	0	48	0	54	14	11	16	75.1	45.2	29.9	11.8	2.4	3.38	78	222	5.13	3.65	0.8	1.17	2.15	164.5	66.6	1.645	24.6117	95	65	701	23.3667	2				225				225	0	0	0	0	0	0	0	0	0
108850286	1	38	1	62	23	13	21	74	41.1	32.9	11.4	1.3	5.7	105	370	5.89	4.73	2.35	1.01	2.29	164.5	66.6	1.645	24.6117	150	85	359	11.9667	3	0.977665	0.0225882	0.00232806	90	0.977665	0.0225882	0.00232806	90	1	1	1	1	1	2	1	4	1
103862303	1	45	1	74	90	29	29				13.6	2.1	5.4	92	471	5.1	4.29	3.52	1.08	2.32	164.5	66.6	1.645	24.6117	134	76	356	11.8667	3	0.979426	0.0207885	0.00223508	78	0.979426	0.0207885	0.00223508	78	0	1	0	1	0	1	1	2	0
110930174	0	27	1	127	57	21	23	77.7	45.9	31.8			4.2	60	245	5.49	4.74	2.11	1.07	2.21	160.5	63.4	1.605	24.6116	140	80	1036	34.5333	2	0.902655	0.102415	0.00514929	332	0.902655	0.102415	0.00514929	332	0	1	0	1	0	1	1	2	0
104580369	0	32	1	72	21	14	23	73.8	47.4	26.4	14.9	1.4	6.6	88	211	4.88	5.64	1.21	1.94	2.84	160.5	63.4	1.605	24.6116	119	72	734	24.4667	4	0.879493	0.12841	0.00541273	441	0.879493	0.12841	0.00541273	441	0	0	0	0	0	0	0	0	0
102672435	1	46	0	86	106	27	26	72.8	44.8	28	10.7	1.9	5	75	314	4.81	4.91	1.42	1.7	2.44	160.5	63.4	1.605	24.6116	116	80	701	23.3667	3				279				279	0	0	0	0	0	0	0	0	0
109040199	0	27	1	54	36	29	45	81.7	43.7	38	15.8	5.7	4.1	79	503	4.16	3.92	1.36	1.04	1.91	173.4	74	1.734	24.6112	133	93	1413	47.1	1	0.863267	0.147031	0.00747717	346	0.863267	0.147031	0.00747717	346	0	0	0	1	1	2	1	1	0
101410342	1	43	0	99	63	59	25	78.5	46.4	32.1			5	97	408	4.53	4.6	2.61	1.05	2.45	175.5	75.8	1.755	24.6102	122	79	1049	34.9667	3				444				444	0	1	0	0	0	0	0	1	0
104720710	1	77	0	69	16	14	28	78.4	46.3	32.1	7.8	1.8	7.18	128	409	5.31	3.32	1.2	1.02	1.48	165	67	1.65	24.6097	150	96	289	9.63333	1				5				5	0	0	1	1	1	2	1	2	0
104840538	0	55	0	73	49	14	23	72.8	42.9	29.9	18.8	1.5	6.49	108	336	4.43	3.98	1.34	1.17	2.29	160	63	1.6	24.6094	143	76	721	24.0333	3				316				316	0	0	0	1	0	1	1	1	0
115260156	0	49	1	64	23	21	19	70.2	46.4	23.8	11	1.8	6.4	90	414	5.15	6.39	2.66	1.44	2.98	172	72.8	1.72	24.6079	119	71	1396	46.5333	4	0.754909	0.281158	0.00840803	722	0.754909	0.281158	0.00840803	722	0	1	0	0	0	0	0	1	0
107800455	1	53	0	75	23	18	21	73.2	44.5	28.7			6	86	433	3.9	4.21	0.76	1.4	2.58	165.5	67.4	1.655	24.6073	122	72	1303	43.4333	3				528				528	0	0	0	0	0	0	0	0	0
114400231	1	30	1	81	61	29	23	77	47.8	29.2	11.4	1.3	7	94	408	5.85	5.02	7.96	0.96	2.36	178.5	78.4	1.785	24.6059	120	71	581	19.3667	3	0.939487	0.0624212	0.00383077	224	0.939487	0.0624212	0.00383077	224	1	1	1	0	0	0	0	3	1
106790722	0	31	0	56	14	27	27	60.3	36.8	23.5	8.8	1.5	4.6	79	267	5.04	4.41	1.45	0.99	2.41	153	57.6	1.53	24.6059	150	72	1114	37.1333	3				495				495	0	0	1	1	0	1	1	2	0
116390105	1	37	0					71.9	41.3	30.6			4.3	60	256	5.57	4.83	1.04	1.08	2.46	153	57.6	1.53	24.6059	129	80	1424	47.4667	3				574				574	0	0	0	0	0	0	0	0	0
106590161	0	24	1	86	28	25	22	72	46.2	25.8			7.3	82	357	5.56	4.19	0.87	1.2	2.59	166	67.8	1.66	24.6044	115	67	1250	41.6667	3	0.834226	0.181251	0.00687582	522	0.834226	0.181251	0.00687582	522	0	0	0	0	0	0	0	0	0
114400023	0	41	1	104	25	35	25				4.8	1.2	2.18	83	314	4.75	5.03	2.96	1.06	2.5	166	67.8	1.66	24.6044	130	94	581	19.3667	3	0.939487	0.0624212	0.00383077	225	0.939487	0.0624212	0.00383077	225	0	1	0	1	1	2	1	2	0
106590111	1	44	1	86	28	25	22	72	46.2	25.8			7.3	82	357	5.56	4.19	0.87	1.2	2.59	166	67.8	1.66	24.6044	115	67	1587	52.9	3	0.689521	0.371758	0.0177416	638	0.689521	0.371758	0.0177416	638	0	0	0	0	0	0	0	0	0
116420082	0	35	0					71.5	43	28.5			3.3	48	254	5.02	4.31	1.09	1.33	1.89	159	62.2	1.59	24.6035	119	65	1457	48.5667	1				353				353	0	0	0	0	0	0	0	0	0
105380195	0	47	1	97	28	16	20	77.3	44.7	32.6	12.2	1.7	4	76	277	4.78	6.05	2.02	1.76	2.86	159	62.2	1.59	24.6035	130	66	752	25.0667	4	0.866351	0.143465	0.00572644	480	0.866351	0.143465	0.00572644	480	0	1	0	1	0	1	1	2	0
114400154	0	40	0	90	21	5	17	76	47.2	28.8	12.6	1.4	7	98	244	6.01	4.74	0.87	1.62	2.2	170	71.1	1.7	24.6021	140	91	581	19.3667	2				166				166	1	0	0	1	1	2	1	2	0
114400161	0	41	1	67	58	26	23	72.8	43.4	29.4	19.6		3.4	94	223	5.35	4.75	2.03	1.61	2.22	166.5	68.2	1.665	24.6012	140	83	965	32.1667	2	0.905368	0.0994134	0.00506159	325	0.905368	0.0994134	0.00506159	325	0	1	0	1	0	1	1	2	0
114310219	1	26	0	81	28	27	28	78	41.5	36.5	12	2.2	4.12	104	512	5.38	4.87	1.52	1.48	2.65	166.5	68.2	1.665	24.6012	125	74	489	16.3	4				269				269	0	0	0	0	0	0	0	0	0
113210052	0	36	1	79	16	10	19	76	48.1	27.9			4.5	51	350	5.25	5.09	1.94	1.54	2.41	172.5	73.2	1.725	24.5999	151	82	1387	46.2333	3	0.820271	0.19812	0.00730601	545	0.820271	0.19812	0.00730601	545	0	1	0	1	0	1	1	2	0
110400393	1	33	1	82	149	30	29				7.6	1.1	2.9	88	323	5.93	5.12	1.93	1.15	2.68	172.5	73.2	1.725	24.5999	148	100	428	14.2667	4	0.936151	0.0659783	0.00391085	243	0.936151	0.0659783	0.00391085	243	1	1	0	1	1	2	1	3	1
106500080	1	36	0	50	30	17	27				8.8	2.7	4.91	87	339	5.79	4.55	0.75	1.32	2.5	172.5	73.2	1.725	24.5999	135	87	385	12.8333	3				157				157	1	0	0	1	1	2	1	2	0
105632098	1	75	0	107	18	18	22	71.1	40.8	30.3			5.6	85	295	7.01	4.13	0.72	1.02	2.94	176	76.2	1.76	24.5997	140	97	1204	40.1333	4				687				687	1	0	1	1	1	2	1	3	1
100065634	1	30	0	71	29	21	17	74.3	46.2	28.1	7.6	1.6	5.03	92	308	5.6	4.16	0.81	1.35	2.41	177.5	77.5	1.775	24.5983	137	72	705	23.5	3				291				291	1	0	0	1	0	1	1	2	0
108880555	1	22	1	82	25	19	21	75.5	37.5	38	9.2	1.4	4.83	112	339	6.87	4.26	2.8	0.82	2.01	167	68.6	1.67	24.5975	165	93	729	24.3	2	0.930976	0.071522	0.00420737	250	0.930976	0.071522	0.00420737	250	1	1	1	1	1	2	1	4	1
108080160	0	46	0	93	19	14	18				12.2	2.5	3.74	78	329	4.99	3.74	0.97	1.25	1.82	174.5	74.9	1.745	24.5975	121	65	605	20.1667	1				132				132	0	0	0	0	0	0	0	0	0
100066245	1	45	1	56	36	20	25	71.7	42.5	29.2	21.1	1.8	4.87	98	437	6.25	5.15	2.06	1.16	2.98	174.5	74.9	1.745	24.5975	119	75	367	12.2333	4	0.957066	0.0438827	0.00321293	164	0.957066	0.0438827	0.00321293	164	1	1	0	0	0	0	0	2	0
116080354	0	31	1	56	43	15	18	70.5	41.2	29.3	17.6		5.56	88	308	5.3	4.65	1.21	1.63	2.52	170.5	71.5	1.705	24.5956	125	75	717	23.9	3	0.918793	0.0846944	0.00446608	306	0.918793	0.0846944	0.00446608	306	0	0	0	0	0	0	0	0	0
100065756	1	33	0	79	27	22	27	73.9	45.1	28.8	12.6	2.9	3.5	101	353	5.06	3.94	0.82	1.27	1.98	170.5	71.5	1.705	24.5956	104	59	1557	51.9	2				478				478	0	0	0	0	0	0	0	0	0
102150482	0	50	0	107	21	10	15	68.4	43	25.4	9.5		2.4	84	367	4.95	3.91	1.5	1.13	1.98	167.5	69	1.675	24.5935	116	69	729	24.3	2				253				253	0	0	0	0	0	0	0	0	0
20100717	1	43	0	86	61	20	22	76.8	46.4	30.4			5.5	103	358	5.26	4.44	1.51	1.27	2.36	167.5	69	1.675	24.5935	141	96	1167	38.9	3				509				509	0	0	0	1	1	2	1	1	0
105113513	1	57	1	102	25	18	22	73.1	46.1	27	22.6	3.1	5.94	84	328	5.37	4.36	1.46	1.31	2.34	167.5	69	1.675	24.5935	158	88	349	11.6333	3	0.984182	0.0159441	0.00196157	64	0.984182	0.0159441	0.00196157	64	0	0	0	1	1	2	1	1	0
106770136	1	32	0					74.9	41.7	33.2	10.4	1.7	3.7	87	352	4.75	5.21	1.35	1.69	2.59	147.5	53.5	1.475	24.5906	138	82	1490	49.6667	3				618				618	0	0	0	1	0	1	1	1	0
105632364	0	37	0					71.7	39.4	32.3			4.6	64	281	5.09	4.67	1.01	1.3	2.45	157.5	61	1.575	24.5906	101	77	1188	39.6	3				515				515	0	0	0	0	0	0	0	0	0
114090665	1	34	0					78.3	45.9	32.4			3	53	177	5.1	5.37	1.05	1.08	2.69	157.5	61	1.575	24.5906	99	66	1474	49.1333	4				773				773	0	0	0	0	0	0	0	0	0
112581174	1	49	1	54	14	15	19				7.8	1.4	4.24	52	191	4.9	5.18	0.93	1.3	2.87	157.5	61	1.575	24.5906	153	77	363	12.1	4	0.966806	0.0337574	0.00283058	131	0.966806	0.0337574	0.00283058	131	0	0	0	1	0	1	1	1	0
101550147	1	24	0	70	15	11	18	67.1	46.8	20.3			5.5	114	348	5.12	4.81	0.79	1.6	2.55	183.5	82.8	1.835	24.59	137	67	1037	34.5667	3				438				438	0	0	0	1	0	1	1	1	0
102125785	1	41	1	64	61	17	19	68.2	47.1	21.1			5.1	83	475	5.06	6.33	1.9	2.4	2.96	171	71.9	1.71	24.5888	146	110	1394	46.4667	4	0.764018	0.269164	0.00814937	714	0.764018	0.269164	0.00814937	714	0	1	0	1	1	2	1	2	0
106790483	1	33	0	142	23	18	20	69.9	43.5	26.4	7.6	1.7	5.91	102	537	5.48	4.26	2.83	1	2.12	171	71.9	1.71	24.5888	132	79	1112	37.0667	2				378				378	0	1	1	1	0	1	1	3	1
115700108	0	52	1	59	23	19	22	73.1	43.5	29.6	12.1		3.3	95	268	5.16	4.41	2.27	1.2	1.93	175	75.3	1.75	24.5878	131	87	742	24.7333	2	0.922471	0.0806996	0.00449972	276	0.922471	0.0806996	0.00449972	276	0	1	0	1	1	2	1	2	0
115260636	1	32	1	81	31	25	27	72.2	45.8	26.4	12.7	2.1	4.14	96	283	5.88	5.38	2.41	1.12	3.02	178	77.9	1.78	24.5865	112	84	667	22.2333	4	0.917301	0.0863195	0.00445055	307	0.917301	0.0863195	0.00445055	307	1	1	0	0	0	0	0	2	0
112210369	0	27	0					71.4	39.7	31.7			4.8	54	221	5.56	4.38	1.42	1.12	1.96	157	60.6	1.57	24.5852	115	51	1545	51.5	2				475				475	0	0	0	0	0	0	0	0	0
105632146	0	50	0					76	40.6	35.4			4.38	63	205	5.02	4.13	0.75	1.75	1.83	157	60.6	1.57	24.5852	133	76	1185	39.5	1				315				315	0	0	0	1	0	1	1	1	0
110593941	0	45	0	54	12	19	23	63.3	37.6	25.7			2.89	58	173	4.89	2.99	0.62	1.89	0.88	157	60.6	1.57	24.5852	138	66	1076	35.8667	1				277				277	0	0	0	1	0	1	1	1	0
112210298	0	39	0	67	19	43	29	71.9	47.9	24			5.6	94	219	5.66	2.9	0.76	1.26	1.34	168.5	69.8	1.685	24.5842	128	77	873	29.1	1				256				256	1	0	0	0	0	0	0	1	0
111640089	0	21	1	68	10	20	18	73.3	46.1	27.2			4.5	78	342	4.37	5.48	1.51	1.61	2.63	173.5	74	1.735	24.5829	137	80	1294	43.1333	4	0.774557	0.255464	0.00787343	698	0.774557	0.255464	0.00787343	698	0	0	0	1	0	1	1	1	0
105191111	0	41	1	71	31	30	26	74.9	45	29.9	19.3	1.4	4.36	90	288	5.49	4.9	1.53	1.23	2.73	173.5	74	1.735	24.5829	134	88	406	13.5333	4	0.939927	0.0619533	0.00379421	236	0.939927	0.0619533	0.00379421	236	0	0	0	1	1	2	1	1	0
113680554	1	66	1	98	37	24	19	78.7	44	34.7	9.1		4	83	301	4.9	6.93	4.38	1.08	1.03	173.5	74	1.735	24.5829	134	67	761	25.3667	1	0.927877	0.0748557	0.00459951	234	0.927877	0.0748557	0.00459951	234	0	1	0	1	0	1	1	2	0
114260682	1	27	0	113	58	49	38				3.6	0.3	3.08	83	287	5.49	4.48	4.3	0.84	2.16	173.5	74	1.735	24.5829	133	90	371	12.3667	2				99				99	0	1	1	1	1	2	1	3	1
103862084	1	30	0	56	36	24	19	75.3	46.1	29.2			5.2	104	647	4.92	5.03	2.39	1.01	2.41	169	70.2	1.69	24.579	114	65	1463	48.7667	3				600				600	0	1	1	0	0	0	0	2	0
102125815	1	41	1	50	51	13	18	78.9	45.9	33	12.9		4	93	364	4.98	5.25	1.52	1.58	2.35	169	70.2	1.69	24.579	124	67	755	25.1667	3	0.894398	0.111605	0.00518189	372	0.894398	0.111605	0.00518189	372	0	0	0	0	0	0	0	0	0
112580616	0	45	0	57	36	23	26	78.8	51.8	27			3.1	103	387	4.6	3.83	3.49	0.85	1.51	177	77	1.77	24.5779	114	70	1099	36.6333	1				290				290	0	1	1	0	0	0	0	2	0
116080209	0	29	1	72	22	63	30	80.1	44.4	35.7	12.7	2.5	6.9	87	311	5.41	4.15	1.18	1.36	2.01	177	77	1.77	24.5779	132	76	1090	36.3333	2	0.893405	0.112715	0.00546203	354	0.893405	0.112715	0.00546203	354	0	0	0	1	0	1	1	1	0
114400631	1	34	0	62	17	9	20	77.4	47.1	30.3			3.3	80	354	5.05	4.41	2.67	1.11	1.97	177	77	1.77	24.5779	122	71	1664	55.4667	2				481				481	0	1	0	0	0	0	0	1	0
105161764	1	53	0	73	22	18	24	77.9	45.4	32.5	6.2	0.9	2.2	54	294	5.01	4.88	1.82	1.66	2.19	163	65.3	1.63	24.5775	160	99	755	25.1667	2				295				295	0	1	0	1	1	2	1	2	0
100052269	1	74	1	88	25	23	25	66.1	36.3	29.8	7.8	1.7	7.76	173	332	7.52	5	1.3	1.14	2.88	162.5	64.9	1.625	24.5775	169	79	1072	35.7333	4	0.825737	0.191479	0.00664269	589	0.825737	0.191479	0.00664269	589	1	0	0	1	0	1	1	2	0
113680559	1	31	1	93	52	41	26	71.2	45.8	25.4	20.1		4.19	98	315	5.26	5.65	3.83	1.12	2.53	162.5	64.9	1.625	24.5775	120	74	715	23.8333	3	0.919416	0.0840169	0.00444735	303	0.919416	0.0840169	0.00444735	303	0	1	0	0	0	0	0	1	0
115260423	1	46	0	52	69	10	23	71.9	45.2	26.7	10.8	2.9	6.7	84	424	4.93	5.03	1.16	2.48	2.16	163.5	65.7	1.635	24.5771	145	97	1408	46.9333	2				430				430	0	0	0	1	1	2	1	1	0
110440402	0	61	0	119	48	21	24	71.1	39	32.1	15.5		5.1	88	275	4.97	4.27	1.08	1.3	2.21	162	64.5	1.62	24.577	151	80	658	21.9333	2				183				183	0	0	0	1	0	1	1	1	0
111240069	1	30	0					66.3	35.5	30.8			7.1	75	238	4.76	4.44	0.49	2.47	1.56	162	64.5	1.62	24.577	120	65	1306	43.5333	1				324				324	0	0	0	0	0	0	0	0	0
103240342	1	95	0	91	32	19	21	77	46.7	30.3	15.2	2.5	5.08	128	425	6.07	5.6	1.78	1.11	3.07	162	64.5	1.62	24.577	143	83	358	11.9333	4				114				114	1	1	0	1	0	1	1	3	1
113710199	0	27	0	66	18	16	23	67.7	42.2	25.5			6.8	111	391	6.05	5.95	1.16	1.45	2.86	164	66.1	1.64	24.5761	126	79	1476	49.2	4				776				776	1	0	0	0	0	0	0	1	0
104580457	0	40	1	93	21	27	35	71.6	39.5	32.1			3.93	68	236	4.35	4.46	0.92	1.19	2.41	161.5	64.1	1.615	24.5761	118	67	729	24.3	3	0.910808	0.0934231	0.00470421	330	0.910808	0.0934231	0.00470421	330	0	0	0	0	0	0	0	0	0
110593894	0	24	0					72.9	43.5	29.4			3.5	78	263	4.56	5.24	1.09	1.49	2.54	164.5	66.5	1.645	24.5748	134	83	1076	35.8667	3				460				460	0	0	0	1	0	1	1	1	0
114460086	1	29	1	107	30	47	30	78.2	42.7	35.5	9	2	6.5	108	414	5	5.28	1.1	1.68	3.06	178.5	78.3	1.785	24.5745	117	89	808	26.9333	4	0.849668	0.162909	0.00611155	525	0.849668	0.162909	0.00611155	525	0	0	0	0	1	1	1	1	0
103880144	0	34	1	80	34	24	24	81.4	44.6	36.8	18.5	3.2	4.57	93	330	5.79	4.22	1.35	1.43	2.14	182	81.4	1.82	24.5743	160	89	621	20.7	2	0.954935	0.0461122	0.00335341	173	0.954935	0.0461122	0.00335341	173	1	0	0	1	1	2	1	2	0
100313004	0	48	1	105	53	18	21	75.5	47	28.5	21.3	3.5	5.6	102	367	7.64	5.71	1.99	1.57	2.73	172	72.7	1.72	24.5741	134	74	1416	47.2	4	0.749298	0.288618	0.00857659	738	0.749298	0.288618	0.00857659	738	1	1	0	1	0	1	1	3	1
115260036	0	28	0	75	28	24	31	77.1	47.4	29.7	11.9	1.8	4.3	86	374	5.21	5.69	3.27	1.45	2.77	172	72.7	1.72	24.5741	143	88	1050	35	4				575				575	0	1	0	1	1	2	1	2	0
100030646	1	53	1	105	53	18	21	75.5	47	28.5	21.3	3.5	5.6	102	367	7.64	5.71	1.99	1.57	2.73	172	72.7	1.72	24.5741	134	74	1433	47.7667	4	0.745338	0.293918	0.00871231	742	0.745338	0.293918	0.00871231	742	1	1	0	1	0	1	1	3	1
106590124	1	35	0	75	38	15	23	72.6	40.6	32	18		3.3	100	340	4.77	4.78	0.94	1.44	2.56	172	72.7	1.72	24.5741	125	72	1013	33.7667	3				434				434	0	0	0	0	0	0	0	0	0
106590179	1	32	0	75	38	15	23	72.6	40.6	32	18		3.3	100	340	4.77	4.78	0.94	1.44	2.56	172	72.7	1.72	24.5741	125	72	677	22.5667	3				266				266	0	0	0	0	0	0	0	0	0
102330846	1	31	0	117	28	20	23	79	42.7	36.3			3.6	75	256	5.51	5.09	1.15	1.63	2.66	174	74.4	1.74	24.5739	157	92	1121	37.3667	4				654				654	0	0	0	1	1	2	1	1	0
105090130	1	51	1	74	118	32	23	76.1	45.4	30.7	16.5	3.5	3.01	115	525	7.84	4.04	2.36	1.2	2.03	174	74.4	1.74	24.5739	140	95	343	11.4333	2	0.990363	0.00968406	0.0015358	39	0.990363	0.00968406	0.0015358	39	1	1	0	1	1	2	1	3	1
114400050	0	34	1	122	27	31	26	73	47.9	25.1	8.9	1.3	5	86	367	6.24	4.07	0.7	1.27	2.07	169.5	70.6	1.695	24.5734	144	90	581	19.3667	2	0.956906	0.0440497	0.00327649	161	0.956906	0.0440497	0.00327649	161	1	0	0	1	1	2	1	2	0
108950078	0	32	1	63	20	8	18	75	43.4	31.6	10.3	1.5	7.8	117	322	4.99	3.89	1.1	1.2	2	169.5	70.6	1.695	24.5734	130	80	319	10.6333	2	0.996808	0.0031975	0.00088401	13	0.996808	0.0031975	0.00088401	13	0	0	0	1	0	1	1	1	0
106121133	0	64	1	80	32	36	28	72.9	43.3	29.6	22.3	3.5	5.45	107	408	5.37	4.54	2.73	0.94	2.22	165	66.9	1.65	24.573	123	73	1144	38.1333	2	0.877872	0.130254	0.00599981	387	0.877872	0.130254	0.00599981	387	0	1	1	0	0	0	0	2	0
104330089	1	37	0	72	91	24	19	80.6	50.8	29.8	12.2	1.5	5.9	103	281	5.04	4.7	2.31	1.31	2.37	165	66.9	1.65	24.573	102	60	722	24.0667	3				317				317	0	1	0	0	0	0	0	1	0
105142260	1	54	1	65	14	19	19	70.9	41.8	29.1	7.9	1.8	4.69	72	300	6.77	4.88	1.49	1.63	2.41	151.5	56.4	1.515	24.5728	111	66	355	11.8333	3	0.981183	0.0189966	0.0021382	75	0.981183	0.0189966	0.0021382	75	1	0	0	0	0	0	0	1	0
102126192	0	29	0	52	19	24	23	85	45.9	39.1	14.3		2.1	69	251	5.37	4.7	1.37	1.3	2.52	160.5	63.3	1.605	24.5727	106	64	755	25.1667	3				379				379	0	0	0	0	0	0	0	0	0
112581179	1	41	0	53	11	14	20	68.9	43.5	25.4			3.6	74	181	5.29	4.11	1.17	1.64	1.95	165.5	67.3	1.655	24.5708	106	74	1099	36.6333	2				368				368	0	0	0	0	0	0	0	0	0
115260244	0	38	1	43	46	14	18	67.9	43.1	24.8	13.8	1.4	4.7	97	358	5.06	4.96	2.32	1.04	2.4	170	71	1.7	24.5675	139	84	324	10.8	3	0.991626	0.0084094	0.00143015	22	0.991626	0.0084094	0.00143015	22	0	1	0	1	0	1	1	2	0
104620664	1	76	0	57	22	20	24	72	47.8	24.2	12.6	1.9	6.1	96	315	6.51	4.85	0.72	1.57	2.75	170	71	1.7	24.5675	134	88	721	24.0333	4				409				409	1	0	0	1	1	2	1	2	0
107060263	1	36	1	75	34	20	15	67.8	40.7	27.1	10.2	1.7	7.3	112	414	6.03	4.67	1.43	1.16	2.86	176	76.1	1.76	24.5674	125	64	1072	35.7333	4	0.825737	0.191479	0.00664269	590	0.825737	0.191479	0.00664269	590	1	0	0	0	0	0	0	1	0
103861963	1	26	1	95	30	21	19				10.7	1.4	5.6	88	396	5.05	4.95	0.72	1.52	2.8	176	76.1	1.76	24.5674	117	71	356	11.8667	4	0.974914	0.0254064	0.0024649	99	0.974914	0.0254064	0.0024649	99	0	0	0	0	0	0	0	0	0
115261746	0	56	0	67	14	10	16	69.7	40.2	29.5	6.4	1.4	5.25	74	224	5.31	5.09	0.62	1.73	2.81	159.5	62.5	1.595	24.5674	130	84	1044	34.8	4				564				564	0	0	0	1	0	1	1	1	0
111780110	0	32	0	42	26	20	21	73.6	47.7	25.9			4	89	411	4.5	3.69	1.22	1.61	1.53	177.5	77.4	1.775	24.5666	123	74	1189	39.6333	1				315				315	0	0	0	0	0	0	0	0	0
115670004	0	47	0	75	53	44	46	71.9	43	28.9			3.1	70	423	5.21	6.46	7.09	1.27	2.93	155.5	59.4	1.555	24.5655	147	83	1466	48.8667	4				764				764	0	1	0	1	0	1	1	2	0
114090584	1	45	1	89	29	13	18	76.6	44.8	31.8			4.1	94	348	5.8	5.16	3.57	1.18	2.51	159	62.1	1.59	24.5639	138	90	1105	36.8333	3	0.850898	0.161463	0.00638982	488	0.850898	0.161463	0.00638982	488	1	1	0	1	1	2	1	3	1
112570415	0	36	0	106	83	51	65				15.3	3.4	4.51	111	312	10.03	4.75	1.33	1.32	2.77	167	68.5	1.67	24.5617	174	100	364	12.1333	4				136				136	1	0	0	1	1	2	1	2	0
116080571	1	31	0	80	26	16	24				11.4	1.8	4.9	84	271	4.84	4.08	1.15	1.58	1.71	167	68.5	1.67	24.5617	150	72	324	10.8	1				16				16	0	0	0	1	0	1	1	1	0
104860455	0	47	0	72	35	63	62	72.2	44.7	27.5	9.3	3.1	4.9	98	246	5.13	5.48	0.69	1.57	2.95	170.5	71.4	1.705	24.5612	116	71	1495	49.8333	4				792				792	0	0	0	0	0	0	0	0	0
100131089	1	37	0	92	72	25	24	76.3	44.7	31.6	13.3	3.6	6	67	347	5.15	5.38	1.64	1.02	2.81	170.5	71.4	1.705	24.5612	129	68	1698	56.6	4				824				824	0	0	1	0	0	0	0	1	0
100194255	0	33	0					81.8	46	35.8			3.8	54	197	5.28	4.29	0.61	1.31	2.32	151	56	1.51	24.5603	118	68	1425	47.5	3				574				574	0	0	0	0	0	0	0	0	0
20103802	0	24	1	111	27	20	21	76.9	47.4	29.5	9.3	1.8	4.1	68	251	6.52	5.3	1.26	1.56	2.47	158.5	61.7	1.585	24.5599	130	88	273	9.1	3	0.998533	0.00146855	0.000598655	5	0.998533	0.00146855	0.000598655	5	1	0	0	1	1	2	1	2	0
100120059	0	36	0	52	37	16	24	72.5	43.5	29			3.7	96	325	4.85	5.23	0.92	1.62	2.74	166.4	68	1.664	24.5585	131	96	1674	55.8	4				824				824	0	0	0	1	1	2	1	1	0
103861888	1	83	0	83	25	32	27	78.9	47.8	31.1	24.2		4.8	96	306	4.8	3.75	1.23	1.16	1.84	181.5	80.9	1.815	24.5581	125	67	735	24.5	1				203				203	0	0	0	0	0	0	0	0	0
116080021	0	37	0	81	26	15	19	68.6	43.2	25.4			5.5	103	363	5.43	4.63	1.06	1.36	2.4	173	73.5	1.73	24.5581	105	60	1124	37.4667	3				501				501	0	0	0	0	0	0	0	0	0
115870002	1	37	0	51	17	11	17	67.4	42.9	24.5			5	107	307	4.71	4.17	0.97	1.34	2.1	173	73.5	1.73	24.5581	101	66	1338	44.6	2				400				400	0	0	0	0	0	0	0	0	0
104241877	1	70	1	81	52	49	27	79.8	44.5	35.3	17.6		5.1	96	507	4.26	5.08	2.39	1.14	2.86	173	73.5	1.73	24.5581	127	77	794	26.4667	4	0.852558	0.159514	0.00604634	520	0.852558	0.159514	0.00604634	520	0	1	0	0	0	0	0	1	0
114260581	1	57	0	119	34	63	53				12.7	0.4	4.15	72	394	4.81	5.42	1.01	1.55	3.03	173	73.5	1.73	24.5581	120	70	371	12.3667	4				185				185	0	0	0	0	0	0	0	0	0
104830026	1	69	0	62	20	21	21	70.6	43.3	27.3	9.5	2.1	4.66	94	302	5.17	3.52	0.8	1.31	1.71	167.5	68.9	1.675	24.5578	113	77	1098	36.6	1				286				286	0	0	0	0	0	0	0	0	0
100314001	1	40	1	98	40	36	31	70	45.8	24.2	15.8	1.6	3.8	94	278	5.37	6.45	0.87	2.04	2.76	167.5	68.9	1.675	24.5578	127	70	366	12.2	4	0.959636	0.041201	0.00311707	159	0.959636	0.041201	0.00311707	159	0	0	0	0	0	0	0	0	0
100065926	1	36	0	54	15	30	23	64.2	45.4	18.8	6.9	1.1	4.06	108	300	5.45	4.34	1.05	1.5	2.47	176.5	76.5	1.765	24.5568	130	71	705	23.5	3				291				291	0	0	0	1	0	1	1	1	0
116030281	1	41	0					74.2	43.8	30.4			3.6	57	173	5.06	3.89	1.25	0.99	1.85	158	61.3	1.58	24.5554	104	64	1519	50.6333	1				364				364	0	0	1	0	0	0	0	1	0
102672531	1	62	1	52	24	27	27	74.6	46.1	28.5	16	2.7	6.22	105	218	6.29	4.32	0.95	1.58	2.25	175	75.2	1.75	24.5551	125	61	701	23.3667	2	0.939809	0.0620784	0.0039017	214	0.939809	0.0620784	0.0039017	214	1	0	0	0	0	0	0	1	0
100065656	1	31	0	75	46	31	26	76.3	46.4	29.9	11.1	2.3	4.29	92	153	4.91	5.55	1.21	1.51	3.04	180.5	80	1.805	24.5548	110	64	705	23.5	4				372				372	0	0	0	0	0	0	0	0	0
101880308	1	28	0	108	20	14	27	74	41.1	32.9	10.5	1.7	6	89	306	5.28	5.65	1.17	2	2.72	146.5	52.7	1.465	24.5547	113	60	779	25.9667	4				509				509	0	0	0	0	0	0	0	0	0
115260076	0	34	0	97	23	17	22	73.7	47.4	26.3	21.2	4.1	5.23	117	226	6.02	4.09	0.6	2.09	1.61	168	69.3	1.68	24.5536	150	76	667	22.2333	1				143				143	1	0	0	1	0	1	1	2	0
103862022	1	28	1	65	48	23	21				11	1.3	4.3	99	341	5.1	4.41	2.83	1.27	2.03	173.5	73.9	1.735	24.5497	119	74	369	12.3	2	0.976931	0.0233388	0.00237767	92	0.976931	0.0233388	0.00237767	92	0	1	0	0	0	0	0	1	0
104820513	1	54	0	76	123	32	32	71.7	44.9	26.8	30.4	5.6	5.66	116	325	4.8	4.11	0.72	1.58	2.16	168.5	69.7	1.685	24.549	150	78	738	24.6	2				272				272	0	0	0	1	0	1	1	1	0
105080832	1	59	0					70	42.2	27.8	11.7	3.6	4.5	60	221	4.51	5.03	1.08	1.05	2.54	149	54.5	1.49	24.5484	130	85	1528	50.9333	3				630				630	0	0	0	1	1	2	1	1	0
103861958	1	25	1	71	27	25	20				7.1	0.9	4.2	96	397	6.24	2.92	1.16	0.98	1.32	175.5	75.6	1.755	24.5453	118	67	356	11.8667	1	0.983858	0.0162741	0.00205032	59	0.983858	0.0162741	0.00205032	59	1	0	1	0	0	0	0	2	0
103912015	0	27	0	75	15	14	19	74.2	46.3	27.9			3.9	64	307	6.12	5.24	1.7	1.28	2.62	157	60.5	1.57	24.5446	134	91	1463	48.7667	4				762				762	1	1	0	1	1	2	1	3	1
105400550	0	51	1	57	32	40	32	69.7	43.8	25.9	18.3	2.8	4.94	110	371	5.92	5.66	0.92	1.97	3.08	169	70.1	1.69	24.544	174	97	1116	37.2	4	0.799614	0.223627	0.00726656	648	0.799614	0.223627	0.00726656	648	1	0	0	1	1	2	1	2	0
107591044	1	53	1	99	19	12	18				11.9	1.5	5.3	98	284	5.3	5.03	0.68	1.59	2.47	169	70.1	1.69	24.544	143	95	379	12.6333	3	0.963307	0.0373833	0.00298158	146	0.963307	0.0373833	0.00298158	146	0	0	0	1	1	2	1	1	0
116420020	0	23	1	50	36	23	22	71.1	42.3	28.8	10.2		5	95	287	5.41	4.35	1	1.27	2.25	178.5	78.2	1.785	24.5432	111	67	656	21.8667	2	0.952093	0.0490931	0.00346179	183	0.952093	0.0490931	0.00346179	183	0	0	0	0	0	0	0	0	0
100128014	1	23	0					72.4	41.2	31.2	9.2	1.1	3.8	103	257	4.73	4.27	1.85	1.62	1.98	152	56.7	1.52	24.5412	103	61	1561	52.0333	2				478				478	0	1	0	0	0	0	0	1	0
115261326	1	53	0					72.4	41.2	31.2	9.2	1.1	3.8	103	257	4.73	4.27	1.85	1.62	1.98	152	56.7	1.52	24.5412	103	61	1471	49.0333	2				458				458	0	1	0	0	0	0	0	1	0
105390857	1	46	1	66	163	14	24	70.6	40.9	29.7	3.5	1.4	3.19	80	371	5.45	4.71	1.88	0.97	2.43	174	74.3	1.74	24.5409	140	90	356	11.8667	3	0.979426	0.0207885	0.00223508	79	0.979426	0.0207885	0.00223508	79	0	1	1	1	1	2	1	3	1
110410194	0	42	0	77	52	23	25	73.5	46.7	26.8			6.8	101	373	6.04	5.86	1.22	1.97	2.63	154	58.2	1.54	24.5404	168	73	1548	51.6	4				812				812	1	0	0	1	0	1	1	2	0
104570755	0	28	0	51	41	14	29	72.1	43.9	28.2			7.8	83	277	5.6	4.48	1.08	1.41	2.21	154	58.2	1.54	24.5404	140	89	1508	50.2667	2				474				474	1	0	0	1	1	2	1	2	0
100194564	0	54	1					71.6	43.5	28.1			5.6	98	279	5.69	5.41	1.67	1.57	2.54	154	58.2	1.54	24.5404	113	71	1016	33.8667	3	0.873835	0.134864	0.00574589	435	0.873835	0.134864	0.00574589	435	1	0	0	0	0	0	0	1	0
106010316	1	78	0	80	117	35	28	69.4	43	26.4	14.6	1.8	5.32	68	234	4.86	4.66	0.93	1.48	2.74	154	58.2	1.54	24.5404	107	61	728	24.2667	4				424				424	0	0	0	0	0	0	0	0	0
115260393	1	45	0	73	28	17	16	73.6	46.7	26.9	13.8	2.2	3.38	101	366	5.35	4.16	1.68	1.18	2.47	163.5	65.6	1.635	24.5396	140	84	1063	35.4333	3				449				449	0	0	0	1	0	1	1	1	0
110410197	0	42	1	117	28	16	14				10.8	1.3	5	93	389	6.74	4.34	1.59	0.91	2.31	164	66	1.64	24.539	110	68	428	14.2667	3	0.948696	0.052667	0.00352777	195	0.948696	0.052667	0.00352777	195	1	0	1	0	0	0	0	2	0
105360374	1	49	1	71	19	8	17	70.2	40.4	29.8	12.7	3.4	6.5	96	332	5.22	3.29	1.11	1.01	1.65	164	66	1.64	24.539	150	78	1401	46.7	1	0.867181	0.142508	0.00725036	342	0.867181	0.142508	0.00725036	342	0	0	1	1	0	1	1	2	0
100066335	1	47	1	68	155	43	34	75	49	26	13.8	1.6	6.8	89	443	5.75	5.6	1.44	1.6	2.73	164	66	1.64	24.539	151	98	367	12.2333	4	0.957066	0.0438827	0.00321293	165	0.957066	0.0438827	0.00321293	165	1	0	0	1	1	2	1	2	0
115980045	0	27	1					75.2	42.3	32.9	10.9	2.9	3.9	57	163	5.15	5.54	1.25	1.08	2.92	162	64.4	1.62	24.5389	138	83	1509	50.3	4	0.664858	0.408182	0.0133113	799	0.664858	0.408182	0.0133113	799	0	0	0	1	0	1	1	1	0
104640434	0	56	1	73	403	20	20	70	41.7	28.3	14.9	2.8	2.5	94	260	5.21	4.39	1.48	1.3	2.3	162	64.4	1.62	24.5389	124	82	1109	36.9667	3	0.849503	0.163103	0.00642988	492	0.849503	0.163103	0.00642988	492	0	0	0	0	0	0	0	0	0
114090608	0	31	0	96	23	17	23	88.4	44.9	43.5			3.95	78	315	6.3	4.11	1.83	0.92	1.95	162	64.4	1.62	24.5389	170	95	1108	36.9333	2				377				377	1	1	1	1	1	2	1	4	1
114670078	0	26	0	57	21	17	19	73	41.4	31.6	11.8	1	4.4	66	199	5.13	5.7	1.13	1.61	2.75	156.5	60.1	1.565	24.5384	116	72	562	18.7333	4				275				275	0	0	0	0	0	0	0	0	0
20103774	0	67	0					78.2	45.1	33.1			4.2	60	231	4.69	4.96	1.33	2.06	2.17	161.5	64	1.615	24.5378	126	82	1361	45.3667	2				403				403	0	0	0	0	0	0	0	0	0
20106830	0	50	0	72	14	16	30	72.3	38.6	33.7			4.27	69	216	4.42	4.76	0.89	1.98	2.46	161.5	64	1.615	24.5378	123	86	714	23.8	3				302				302	0	0	0	0	1	1	1	1	0
106053220	0	47	1	67	24	15	22	70	44.5	25.5	12.1	1.3	4.6	106	294	5.71	5.32	1.63	1.38	2.74	161.5	64	1.615	24.5378	134	90	360	12	4	0.970363	0.0300846	0.00267657	117	0.970363	0.0300846	0.00267657	117	1	0	0	1	1	2	1	2	0
104920580	1	47	0	76	44	20	16	76.3	40.9	35.4	12.7	3	5.19	158	252	7.76	4.13	1.28	1.43	2.05	161.5	64	1.615	24.5378	160	74	729	24.3	2				253				253	1	0	0	1	0	1	1	2	0
115980003	1	29	0	101	29	18	19	73.8	39.4	34.4	19.3	4	5.46	119	379	6.52	5.06	1.17	1.31	2.71	161.5	64	1.615	24.5378	158	90	725	24.1667	4				415				415	1	0	0	1	1	2	1	2	0
115340093	0	69	0	68	28	12	17	73.3	39.5	33.8			4.2	68	278	6.4	4.96	1	1.71	2.56	165	66.8	1.65	24.5363	112	64	1037	34.5667	3				438				438	1	0	0	0	0	0	0	1	0
114400150	0	31	1	88	45	36	23	76.6	43.4	33.2	10.4		3.4	93	378	5.07	5.25	1.53	1.19	2.99	176	76	1.76	24.5351	132	72	971	32.3667	4	0.843075	0.170699	0.00625859	546	0.843075	0.170699	0.00625859	546	0	0	0	1	0	1	1	1	0
106481152	0	47	1	84	94	30	37	76	46.9	29.1	10.8	1.1	5.4	95	372	6.48	6.25	3.47	1.27	2.36	176	76	1.76	24.5351	126	98	132	4.4	3	0.999756	0.000243932	0.000243873	1	0.999756	0.000243932	0.000243873	1	1	1	0	0	1	1	1	3	1
114570014	1	74	0	65	23	19	21	80.2	47.8	32.4			4.8	68	356	4.71	5.42	1.68	1.98	2.65	176	76	1.76	24.5351	135	93	1547	51.5667	4				811				811	0	0	0	1	1	2	1	1	0
100322014	1	39	0	97	38	29	24				26.3	2.6	4.5	85	385	4.63	4.46	1.03	1.05	2.54	176	76	1.76	24.5351	110	80	527	17.5667	3				218				218	0	0	0	0	0	0	0	0	0
102672327	1	34	0	80	32	30	32	77.4	45	32.4			5.8	75	476	4.73	5.4	2.25	0.97	2.9	160.5	63.2	1.605	24.5339	114	64	1582	52.7333	4				818				818	0	1	1	0	0	0	0	2	0
112580658	1	79	1	97	33	20	22	73	50	23	6.5	1.7	2.7	83	283	5.14	5.48	3.26	1.24	1.27	170	70.9	1.7	24.5329	106	71	706	23.5333	1	0.952189	0.048992	0.00361349	167	0.952189	0.048992	0.00361349	167	0	1	0	0	0	0	0	1	0
115260348	1	38	0	81	24	22	20	72.1	44.9	27.2	11.7	1.8	5.2	106	438	4.3	4.69	1.44	1.51	2.53	172.5	73	1.725	24.5327	113	75	1396	46.5333	3				566				566	0	0	0	0	0	0	0	0	0
104480827	1	27	1	95	31	25	21	79	48	31	8.5	0.8	5.3	95	290	5.04	5.92	2.45	1.18	2.94	172.5	73	1.725	24.5327	122	72	374	12.4667	4	0.952136	0.0490477	0.00338965	189	0.952136	0.0490477	0.00338965	189	0	1	0	0	0	0	0	1	0
112250159	0	41	0	64	26	31	26	69.3	45.9	23.4			3.5	83	339	4.93	4.41	1.54	1.42	1.85	166	67.6	1.66	24.5319	116	67	1442	48.0667	1				348				348	0	0	0	0	0	0	0	0	0
108250192	0	28	0	76	23	10	16	78.2	46.8	31.4	16.8	2.8	9.56	129	370	7.67	5.02	1.33	1.34	2.95	166	67.6	1.66	24.5319	126	60	668	22.2667	4				318				318	1	0	0	0	0	0	0	1	0
100066235	1	44	0	31	32	19	22	71.6	46.8	24.8	15.5	2.8	7.3	106	512	5.38	4.27	2.47	1.14	2.18	166	67.6	1.66	24.5319	135	89	1557	51.9	2				478				478	0	1	0	1	1	2	1	2	0
106790522	1	29	0	119	19	14	21	77.2	44.9	32.3	12.7	1.8	4.4	91	303	4.66	3.82	2.48	0.88	2.05	166	67.6	1.66	24.5319	119	66	1490	49.6667	2				464				464	0	1	1	0	0	0	0	2	0
108833573	0	58	1	92	27	24	26	70.7	45.9	24.8	6.7	0.8	2.92	77	347	4.78	4.65	2	0.98	2.64	174.5	74.7	1.745	24.5318	127	88	359	11.9667	4	0.971124	0.0293008	0.00264237	115	0.971124	0.0293008	0.00264237	115	0	1	1	0	1	1	1	3	1
115260248	1	45	1	55	37	26	23	74.6	44.6	30	11	1.4	3.67	107	312	5.93	5.14	3.5	1.16	2.69	174.5	74.7	1.745	24.5318	125	80	667	22.2333	4	0.917301	0.0863195	0.00445055	308	0.917301	0.0863195	0.00445055	308	1	1	0	0	0	0	0	2	0
104241958	1	56	1	69	22	12	19	72.4	42	30.4	7.7		4.34	66	248	4.66	5.24	0.98	1.54	2.92	156	59.7	1.56	24.5316	121	63	790	26.3333	4	0.853278	0.15867	0.00602997	517	0.853278	0.15867	0.00602997	517	0	0	0	0	0	0	0	0	0
109120837	0	51	1	66	49	25	22	79.5	44.7	34.8			4.8	79	410	4.95	4.09	1.62	1.11	2.21	160	62.8	1.6	24.5312	142	86	1467	48.9	2	0.82524	0.19208	0.00845595	457	0.82524	0.19208	0.00845595	457	0	0	0	1	1	2	1	1	0
115262392	1	66	1	89	22	11	18	76	44.8	31.2	7.8	1.4	4.51	60	207	5.82	5.66	1.31	1.32	2.84	160	62.8	1.6	24.5312	143	89	322	10.7333	4	0.992369	0.00766013	0.00136533	25	0.992369	0.00766013	0.00136533	25	1	0	0	1	1	2	1	2	0
105680042	0	29	0	89	38	27	30	70.9	42.3	28.6	10.7	2	4.5	107	233	5.88	2.72	1.89	0.74	0.88	166.5	68	1.665	24.529	170	88	1098	36.6	1				286				286	1	1	1	1	1	2	1	4	1
114270785	0	41	0	101	31	27	24				25.2	3.4	3.52	84	365	4.69	4.71	1.43	1.19	2.54	166.5	68	1.665	24.529	114	71	371	12.3667	3				139				139	0	0	0	0	0	0	0	0	0
115262003	0	47	0	106	36	15	25	72.1	42.4	29.7	11.5	2.2	9.26	182	527	5.54	6.86	1.61	1.02	2.98	166.5	68	1.665	24.529	160	90	322	10.7333	4				31				31	0	0	1	1	1	2	1	2	0
110400545	1	33	1	96	67	16	36	77.9	44.8	33.1			5.7	96	552	4.47	5.28	2.04	1.57	2.4	166.5	68	1.665	24.529	136	80	1542	51.4	3	0.713415	0.337693	0.014548	633	0.713415	0.337693	0.014548	633	0	1	0	1	0	1	1	2	0
100052159	1	76	0	103	39	14	23	74.5	44.5	30	7.2	1.7	5.4	83	344	5.58	4.24	1.23	1.54	1.95	166.5	68	1.665	24.529	151	82	1445	48.1667	2				442				442	0	0	0	1	0	1	1	1	0
111180118	0	23	0	77	26	25	38	77	45	32	16	2.5	5.4	105	316	5.72	4.3	1.61	1.34	2.38	181.5	80.8	1.815	24.5278	118	70	748	24.9333	3				364				364	1	0	0	0	0	0	0	1	0
115262371	1	72	1					76.8	45.4	31.4	8.2	2.1	5.8	66	377	5.96	5.22	2.51	1.63	2.51	147	53	1.47	24.5268	160	85	1407	46.9	3	0.806293	0.215308	0.00776675	568	0.806293	0.215308	0.00776675	568	1	1	0	1	1	2	1	3	1
114090509	0	42	1	121	32	59	34	75	46.2	28.8	12.7	1.9	3.42	83	323	5.41	4.75	1.28	1.19	2.69	173	73.4	1.73	24.5247	107	65	365	12.1667	4	0.960407	0.0403986	0.00308768	143	0.960407	0.0403986	0.00308768	143	0	0	0	0	0	0	0	0	0
102125451	1	35	1	86	24	19	20	77.7	43.7	34	7.5		5.3	95	351	4.25	4.2	1.37	0.97	2.39	173	73.4	1.73	24.5247	114	66	755	25.1667	3	0.894398	0.111605	0.00518189	373	0.894398	0.111605	0.00518189	373	0	0	1	0	0	0	0	1	0
106481275	1	35	1	102	30	17	18	81.9	43.4	38.5	10.5	1.9	7.6	96	197	5.33	4.8	1.54	1.22	2.75	173	73.4	1.73	24.5247	145	90	733	24.4333	4	0.880151	0.127661	0.00539673	439	0.880151	0.127661	0.00539673	439	0	0	0	1	1	2	1	1	0
104570827	1	60	0	62	23	32	34	72	42.4	29.6	11.1	1.9	5.2	84	369	5.24	3.83	1.64	0.99	2.14	159	62	1.59	24.5243	120	69	1508	50.2667	2				474				474	0	0	1	0	0	0	0	1	0
103240360	1	51	0	61	38	26	20	64.1	33.4	30.7			3.91	85	143	5	3.96	1.38	1.25	1.88	159	62	1.59	24.5243	143	90	1097	36.5667	1				285				285	0	0	0	1	1	2	1	1	0
115261579	0	45	0					74.4	44.2	30.2	12.2	2.6	4.3	50	339	4.5	4.11	0.76	1.64	1.99	155.5	59.3	1.555	24.5241	108	70	1395	46.5	2				413				413	0	0	0	0	0	0	0	0	0
106170265	1	47	0	81	15	19	27	71.4	45.2	26.2	9.5		5.77	102	248	4.95	5.25	0.95	1.66	2.85	155.5	59.3	1.555	24.5241	143	63	642	21.4	4				290				290	0	0	0	1	0	1	1	1	0
101550085	1	29	1	64	20	26	25	71.2	45	26.2			4.4	87	355	5.19	3.96	1.49	1.23	2.11	175	75.1	1.75	24.5224	117	76	1024	34.1333	2	0.903044	0.101984	0.00513676	331	0.903044	0.101984	0.00513676	331	0	0	0	0	0	0	0	0	0
106053351	1	66	0					79.2	44.9	34.3			4.78	58	240	5.53	5.74	1.06	2.61	2.46	153	57.4	1.53	24.5205	124	88	1062	35.4	3				449				449	0	0	0	0	1	1	1	1	0
114400121	1	34	1	86	44	47	28				8.9	1.5	4.62	103	395	4.87	4.02	2.27	0.98	2.17	168	69.2	1.68	24.5181	124	72	581	19.3667	2	0.956906	0.0440497	0.00327649	162	0.956906	0.0440497	0.00327649	162	0	1	1	0	0	0	0	2	0
114260862	1	58	0	68	18	14	18				8.6	1.5	4.39	52	251	5.53	5.41	1.22	1.68	2.9	155	58.9	1.55	24.5161	122	76	357	11.9	4				103				103	0	0	0	0	0	0	0	0	0
105113871	1	39	0	32	42	17	19	71.7	42.8	28.9	9.7	1.5	6.08	82	281	5.41	4.43	1.93	0.94	1.98	177	76.8	1.77	24.514	126	75	362	12.0667	2				66				66	0	1	1	0	0	0	0	2	0
100065717	1	32	1	67	44	29	36				18	2.3	4.5	103	298	5.24	5.09	1.17	1.63	2.19	182	81.2	1.82	24.5139	164	98	365	12.1667	2	0.978478	0.0217565	0.00229602	78	0.978478	0.0217565	0.00229602	78	0	0	0	1	1	2	1	1	0
104480770	1	44	0	71	22	24	21	77.9	46.8	31.1			3.9	69	339	4.62	5.55	3.97	0.82	2.89	168.5	69.6	1.685	24.5137	127	81	1500	50	4				794				794	0	1	1	0	0	0	0	2	0
103902090	1	37	0	87	18	25	24	73.7	43.5	30.2			4.7	84	337	5.39	5.17	1.72	1.32	2.75	168.5	69.6	1.685	24.5137	116	68	1495	49.8333	4				792				792	0	1	0	0	0	0	0	1	0
102672228	0	37	1	57	103	32	26	78.2	44.8	33.4	8.4	1.6	5.1	70	530	5.91	4.77	6.57	0.89	1.83	171.5	72.1	1.715	24.5136	145	89	1241	41.3667	1	0.883744	0.123588	0.0064134	321	0.883744	0.123588	0.0064134	321	1	1	1	1	1	2	1	4	1
100770487	0	34	1	57	103	32	26	78.2	44.8	33.4	8.4	1.6	5.1	70	530	5.91	4.77	6.57	0.89	1.83	171.5	72.1	1.715	24.5136	145	89	1155	38.5	1	0.891363	0.115004	0.00607961	309	0.891363	0.115004	0.00607961	309	1	1	1	1	1	2	1	4	1
105113912	1	33	1	100	32	29	25	74.2	43.9	30.3	10.3	0.7	3.12	71	247	4.77	4.98	0.88	1.63	2.42	171.5	72.1	1.715	24.5136	118	77	385	12.8333	3	0.960411	0.0403937	0.0030978	156	0.960411	0.0403937	0.0030978	156	0	0	0	0	0	0	0	0	0
100305027	0	48	0	63	53	24	22	75	42.7	32.3	14.3	1.4	4.3	77	343	4.96	4.16	1.55	1.12	2.02	175.5	75.5	1.755	24.5128	120	78	466	15.5333	2				149				149	0	0	0	0	0	0	0	0	0
106590144	1	42	1	71	20	39	30	73.8	43	30.8			6.3	88	441	4.89	3.89	1.11	1.16	2.38	175.5	75.5	1.755	24.5128	103	60	1589	52.9667	3	0.682339	0.382229	0.018955	639	0.682339	0.382229	0.018955	639	0	0	0	0	0	0	0	0	0
106590190	1	24	1	71	20	39	30	73.8	43	30.8			6.3	88	441	4.89	3.89	1.11	1.16	2.38	175.5	75.5	1.755	24.5128	103	60	1250	41.6667	3	0.834226	0.181251	0.00687582	523	0.834226	0.181251	0.00687582	523	0	0	0	0	0	0	0	0	0
112580741	1	46	1	58	36	33	24	71	42.5	28.5	5.4	1	2.8	88	382	5.38	3.66	0.81	1.21	1.89	175.5	75.5	1.755	24.5128	132	76	721	24.0333	1	0.94636	0.0551319	0.00385801	183	0.94636	0.0551319	0.00385801	183	0	0	0	1	0	1	1	1	0
115261697	0	33	1					71.2	42.6	28.6	11	1.6	4.4	56	253	4.59	6.01	2.2	2.11	2.7	152.5	57	1.525	24.5095	117	69	1395	46.5	4	0.762098	0.27168	0.00820391	717	0.762098	0.27168	0.00820391	717	0	1	0	0	0	0	0	1	0
113920179	0	56	0	87	54	26	28	73.4	45.9	27.5			4.2	88	416	4.6	5.19	2.48	0.92	2.3	169	70	1.69	24.5089	102	56	1355	45.1667	3				535				535	0	1	1	0	0	0	0	2	0
115261991	0	47	1	176	27	17	15	75.5	41.5	34	20.1	3.8	7.19	107	336	8.34	3.54	1.55	1.27	1.8	169	70	1.69	24.5089	130	80	665	22.1667	1	0.960282	0.0405282	0.00326137	140	0.960282	0.0405282	0.00326137	140	1	0	0	1	0	1	1	2	0
115260355	1	31	0	83	25	21	23	75.3	48	27.3	12	2.2	4.8	84	462	5.24	5.8	3.32	1.78	2.69	169	70	1.69	24.5089	127	83	1396	46.5333	4				730				730	0	1	0	0	0	0	0	1	0
115260467	1	45	0	63	19	22	23	73.8	47.5	26.3	12.9	2.7	4.1	76	411	4.7	4.79	1.18	1.55	2.41	169	70	1.69	24.5089	125	70	1396	46.5333	3				566				566	0	0	0	0	0	0	0	0	0
115261052	1	43	0	80	16	18	17	68.3	43.6	24.7	8.1	1.1	6.5	88	339	4.97	4.67	1.2	1.5	2.4	169	70	1.69	24.5089	118	72	1396	46.5333	3				566				566	0	0	0	0	0	0	0	0	0
115260603	1	42	0	86	13	6	21	73.8	48.2	25.6	11.1	2.5	3	80	344	4.3	4.04	1.54	1.56	1.76	169	70	1.69	24.5089	118	76	1396	46.5333	1				340				340	0	0	0	0	0	0	0	0	0
103862290	1	43	1	58	45	18	27	72.2	43.8	28.4			4.25	92	279	5.3	5.26	0.8	1.96	2.82	169	70	1.69	24.5089	178	96	1106	36.8667	4	0.804362	0.217706	0.00715288	634	0.804362	0.217706	0.00715288	634	0	0	0	1	1	2	1	1	0
102672335	1	35	0	84	19	18	25	79.4	47.1	32.3	16.8	2.8	4	87	366	4.7	4.97	1.45	1.21	3.04	169	70	1.69	24.5089	131	76	701	23.3667	4				355				355	0	0	0	1	0	1	1	1	0
100065568	1	27	1	68	117	50	47	72.9	44.9	28	14.2	2.8	3.9	102	559	5.31	5.65	2.38	1.25	2.64	174	74.2	1.74	24.5079	116	67	1557	51.9	4	0.603215	0.505482	0.0189522	816	0.603215	0.505482	0.0189522	816	0	1	0	0	0	0	0	1	0
104242194	0	67	0	91	157	34	27	66.5	45.3	21.2			4.7	90	357	5.53	4.83	2.85	1	2.52	180	79.4	1.8	24.5062	162	95	761	25.3667	3				384				384	0	1	1	1	1	2	1	3	1
112980042	1	58	1	31	27	44	25	73.3	44.1	29.2	9.5	1.8	5.6	58	205	5.45	4.47	0.76	1.24	2.51	157	60.4	1.57	24.504	108	69	1041	34.7	3	0.871905	0.137074	0.00579763	440	0.871905	0.137074	0.00579763	440	0	0	0	0	0	0	0	0	0
107800438	1	28	1	87	32	12	16	69.5	45.6	23.9	11.3		5.52	74	395	4.91	3.74	1.09	0.98	2.25	169.5	70.4	1.695	24.5038	113	60	684	22.8	2	0.946581	0.0548983	0.00366538	201	0.946581	0.0548983	0.00366538	201	0	0	1	0	0	0	0	1	0
105113598	1	70	1	101	37	36	22	78	47.5	30.5	21.7	3.2	4.4	92	401	5.09	5.23	1.17	1.22	3.12	169.5	70.4	1.695	24.5038	146	89	383	12.7667	4	0.94765	0.0537705	0.00354401	202	0.94765	0.0537705	0.00354401	202	0	0	0	1	1	2	1	1	0
114400393	1	36	0	92	38	42	26	70.9	45.3	25.6	8.6	1.2	2.98	101	335	7.34	4.36	1.77	0.88	2.3	163.5	65.5	1.635	24.5022	152	95	581	19.3667	3				235				235	1	1	1	1	1	2	1	4	1
102672812	0	55	1	56	21	12	19	76.3	46.9	29.4	6.7	0.8	4.7	63	196	4.77	4.25	0.84	1.58	2.14	163	65.1	1.63	24.5022	131	83	701	23.3667	2	0.939809	0.0620784	0.0039017	215	0.939809	0.0620784	0.0039017	215	0	0	0	1	0	1	1	1	0
110410203	0	73	1	88	30	26	25				15.9	1.3	5.4	98	347	6.04	5.7	2.57	1.2	3.07	162.5	64.7	1.625	24.5018	136	80	428	14.2667	4	0.936151	0.0659783	0.00391085	244	0.936151	0.0659783	0.00391085	244	1	1	0	1	0	1	1	3	1
103862358	0	26	1	46	15	11	17	71.2	43.1	28.1	14.8		2.8	76	233	4.69	4.61	0.71	1.75	2.21	164.5	66.3	1.645	24.5009	96	61	735	24.5	2	0.927271	0.0755095	0.00433639	262	0.927271	0.0755095	0.00433639	262	0	0	0	0	0	0	0	0	0
100066529	1	60	0	72	20	18	25	73.9	44.8	29.1	11.2	2.3	5.3	129	281	6.11	4.58	1.27	1.76	2.08	164.5	66.3	1.645	24.5009	120	72	705	23.5	2				234				234	1	0	0	0	0	0	0	1	0
100193741	1	31	1	77	38	28	28	75.9	46.1	29.8			3.3	94	345	4.81	5.28	2.88	1.61	2.42	164.5	66.3	1.645	24.5009	130	83	689	22.9667	3	0.930196	0.0723596	0.00412025	268	0.930196	0.0723596	0.00412025	268	0	1	0	1	0	1	1	2	0
114400041	0	41	1	57	40	12	17	73.9	48.2	25.7	17.2	2.6	3.85	88	417	5.55	5.15	2.48	1.12	2.62	184.5	83.4	1.845	24.5004	133	94	581	19.3667	4	0.927419	0.07535	0.00416792	278	0.927419	0.07535	0.00416792	278	0	1	0	1	1	2	1	2	0
111650053	1	33	0	74	21	18	28	75	44.9	30.1	11.1	1.9	7.4	81	236	6.07	6.17	0.88	2.3	2.85	143	50.1	1.43	24.5	152	70	719	23.9667	4				403				403	1	0	0	1	0	1	1	2	0
105113583	1	66	1	64	41	28	34	78.9	44.3	34.6	7.5	0.8	6.16	101	449	5.52	4.9	2.99	1.12	2.2	179	78.5	1.79	24.4999	114	71	371	12.3667	2	0.975116	0.0251986	0.00247026	95	0.975116	0.0251986	0.00247026	95	0	1	0	0	0	0	0	1	0
104100494	0	35	1	70	39	17	22	74.1	41.8	32.3			7.6	138	490	4.84	4.62	1.56	1.57	2.65	165	66.7	1.65	24.4995	123	80	1384	46.1333	4	0.767089	0.265152	0.00806553	711	0.767089	0.265152	0.00806553	711	0	0	0	0	0	0	0	0	0
115262013	0	45	0	92	24	9	17	68.3	39.4	28.9	6.5	1.5	6.29	125	334	6.74	3.73	1.43	1.08	1.79	161.5	63.9	1.615	24.4994	137	86	1044	34.8	1				267				267	1	0	0	1	1	2	1	2	0
116390065	1	40	1					71.5	42.9	28.6			4	51	214	5.02	5	1.27	1.17	2.41	161.5	63.9	1.615	24.4994	128	82	1424	47.4667	3	0.803397	0.218907	0.00787275	574	0.803397	0.218907	0.00787275	574	0	0	0	0	0	0	0	0	0
114270684	0	48	0	45	25	13	18				6.9	1.7	4.51	78	359	4.18	4.69	1.41	1.12	2.51	172.5	72.9	1.725	24.4991	105	62	371	12.3667	3				139				139	0	0	0	0	0	0	0	0	0
112580863	1	32	0	76	38	32	25	76.7	44.8	31.9			3	87	247	4.43	5.64	1.46	1.42	3.1	172.5	72.9	1.725	24.4991	133	85	1099	36.6333	4				625				625	0	0	0	1	1	2	1	1	0
112580930	1	33	0	62	27	15	23	65.9	44.7	21.2			2.7	89	179	4.9	5.19	0.81	1.75	2.8	172.5	72.9	1.725	24.4991	130	84	1099	36.6333	4				625				625	0	0	0	1	0	1	1	1	0
106790581	1	47	0	77	18	17	24	76.1	39.4	36.7	7.4	1.3	5.26	92	193	5.13	4.24	1.04	1.35	2.43	172.5	72.9	1.725	24.4991	127	82	718	23.9333	3				309				309	0	0	0	0	0	0	0	0	0
100065694	1	31	0	94	31	16	16				9.7	1.8	3.82	100	374	5.05	4.42	1.27	1.05	2.64	172.5	72.9	1.725	24.4991	118	72	530	17.6667	4				273				273	0	0	0	0	0	0	0	0	0
105510321	1	67	1	66	32	24	20	79	48.4	30.6	18.5	1.8	5.2	82	412	5.63	4.53	1.52	1.51	1.9	174.5	74.6	1.745	24.499	132	81	340	11.3333	1	0.989752	0.0103009	0.00163265	35	0.989752	0.0103009	0.00163265	35	1	0	0	1	0	1	1	2	0
110850045	0	30	0	76	25	13	19	78.6	45.5	33.1	14.2	2.5	4.12	92	363	4.94	5.02	1.31	1.31	3.06	170	70.8	1.7	24.4983	127	65	386	12.8667	4				213				213	0	0	0	0	0	0	0	0	0
115260756	1	35	1	127	28	46	32	71.7	45.5	26.2	8.4	1.1	8.1	72	306	5.63	5.81	1.62	2.23	2.81	170	70.8	1.7	24.4983	144	95	1396	46.5333	4	0.754909	0.281158	0.00840803	723	0.754909	0.281158	0.00840803	723	1	0	0	1	1	2	1	2	0
100065893	1	35	0	38	15	18	20	80	45.9	34.1	18.5	3	3.88	114	343	5.35	5.54	1.1	1.77	3.02	170	70.8	1.7	24.4983	116	65	705	23.5	4				372				372	0	0	0	0	0	0	0	0	0
110850025	1	47	0	76	25	13	19	78.6	45.5	33.1	14.2	2.5	4.12	92	363	4.94	5.02	1.31	1.31	3.06	170	70.8	1.7	24.4983	127	65	700	23.3333	4				347				347	0	0	0	0	0	0	0	0	0
110594033	0	33	1					71.5	42.8	28.7			4.2	71	279	4.7	5.08	1.72	1.29	2.68	152	56.6	1.52	24.4979	135	76	1076	35.8667	4	0.823265	0.194477	0.006699	594	0.823265	0.194477	0.006699	594	0	1	0	1	0	1	1	2	0
100109032	0	43	1	116	28	24	21	71	42.7	28.3	15.1	2.8	3.24	103	268	5.74	5.12	2.13	1.22	2.76	165.5	67.1	1.655	24.4978	106	72	1022	34.0667	4	0.837457	0.177385	0.00638279	561	0.837457	0.177385	0.00638279	561	1	1	0	0	0	0	0	2	0
109370045	0	35	0	50	22	19	20				8.3	1.1	5.3	90	373	5.21	4.8	2.27	1.37	2.03	165.5	67.1	1.655	24.4978	110	63	377	12.5667	2				105				105	0	1	0	0	0	0	0	1	0
104492506	0	37	0					74.7	42.9	31.8			3.7	59	213	5.41	4.87	1.71	1.28	2.74	156.5	60	1.565	24.4975	123	77	1404	46.8	4				733				733	0	1	0	0	0	0	0	1	0
102126076	0	26	0					71.2	42.6	28.6			4.9	61	286	4.34	3.93	1.01	1.55	2.06	156.5	60	1.565	24.4975	132	80	1394	46.4667	2				408				408	0	0	0	1	0	1	1	1	0
105130231	1	23	0					80.4	43.3	37.1			4.7	62	366	4.69	4.81	2.71	1.11	2.38	156.5	60	1.565	24.4975	119	74	1261	42.0333	3				525				525	0	1	0	0	0	0	0	1	0
106200470	1	59	0	62	61	24	25	72.3	42.4	29.9	8.4	0.7	6.3	64	275	6.11	5.29	1.13	1.45	2.87	156.5	60	1.565	24.4975	108	65	727	24.2333	4				417				417	1	0	0	0	0	0	0	1	0
108820204	1	75	1	97	24	15	20	76	46.1	29.9	9.8	0.7	3.9	65	255	5.38	5.83	1.42	1.56	3.04	156.5	60	1.565	24.4975	113	66	353	11.7667	4	0.976676	0.0236005	0.00237766	91	0.976676	0.0236005	0.00237766	91	0	0	0	0	0	0	0	0	0
100066812	0	48	0					76.5	46.9	29.6	9	2.1	3.8	92	274	5.22	4.92	1.78	0.85	2.59	161	63.5	1.61	24.4975	108	77	1557	51.9	3				637				637	0	1	1	0	0	0	0	2	0
105191171	1	76	0	90	15	9	19	74.1	45.3	28.8	7.8	1.3	2.8	71	198	5.71	4.61	1.62	1.3	2.21	161	63.5	1.61	24.4975	121	73	762	25.4	2				302				302	1	0	0	0	0	0	0	1	0
103862015	1	28	0	58	51	25	21	69.8	44.7	25.1	12.5	2	4.77	101	322	5.45	3.78	1.39	1	2.17	181.5	80.7	1.815	24.4974	108	65	1007	33.5667	2				327				327	0	0	1	0	0	0	0	1	0
100131096	1	38	0	74	86	52	36	70.1	42.4	27.7	9.9	1.9	5.8	108	357	5.4	4.8	1.37	1.23	2.81	166	67.5	1.66	24.4956	110	73	1093	36.4333	4				618				618	0	0	0	0	0	0	0	0	0
108590165	1	45	1	89	91	54	38	78.1	47	31.1	25		3.3	78	444	5.46	4.09	2.57	1.05	1.82	166	67.5	1.66	24.4956	146	96	961	32.0333	1	0.916624	0.087058	0.00502809	260	0.916624	0.087058	0.00502809	260	0	1	0	1	1	2	1	2	0
115261608	0	30	0					69.4	44.1	25.3	5.3	1.4	5.1	63	325	4.75	5.04	1.17	2.29	2.29	160.5	63.1	1.605	24.4951	101	60	1395	46.5	3				554				554	0	0	0	0	0	0	0	0	0
106180985	0	61	1	74	14	13	19	72.9	43.9	29	7.8	0.8	15	454	346	5.08	4.49	2.04	0.93	2.12	160.5	63.1	1.605	24.4951	143	71	378	12.6	2	0.973264	0.0270999	0.00256284	106	0.973264	0.0270999	0.00256284	106	0	1	1	1	0	1	1	3	1
110400553	1	29	0	86	83	16	22	78	45	33			7	104	290	4.88	4.24	0.77	1.65	1.92	160.5	63.1	1.605	24.4951	160	100	1169	38.9667	1				311				311	0	0	0	1	1	2	1	1	0
110410222	0	48	0	106	20	15	23	79.6	46.5	33.1			4.7	81	410	4.88	4.83	6.12	1.03	2.1	160	62.7	1.6	24.4922	136	74	1549	51.6333	2				475				475	0	1	1	1	0	1	1	3	1
104840523	0	45	0	100	24	17	29	80.5	44.2	36.3	10.4	2.7	5.5	131	367	5.59	4.2	1.06	1.25	2.12	160	62.7	1.6	24.4922	185	103	1475	49.1667	2				461				461	1	0	0	1	1	2	1	2	0
115262272	1	82	1					72.6	41	31.6	18.8	2.9	6.1	82	382	5.43	6.29	1.96	1.52	3.12	160	62.7	1.6	24.4922	141	77	1407	46.9	4	0.750046	0.28762	0.00855248	735	0.750046	0.28762	0.00855248	735	0	1	0	1	0	1	1	2	0
107680039	0	46	0	186	146	21	35	84	38.8	45.2	9.7	1.3	4.5	71	392	6.13	4.46	0.88	1.43	2.12	178	77.6	1.78	24.4919	158	82	533	17.7667	2				154				154	1	0	0	1	0	1	1	2	0
106660789	0	23	1	80	25	22	25	77.5	46.3	31.2	16.7	2.9	4.05	88	317	5.16	4.69	1.42	1.05	2.79	175	75	1.75	24.4898	137	96	757	25.2333	4	0.864271	0.145869	0.00577533	486	0.864271	0.145869	0.00577533	486	0	0	0	1	1	2	1	1	0
112580674	1	68	1	83	83	32	23	81	51.7	29.3	15.3	1.8	4.2	88	383	4.96	4.89	1.74	1.68	2.19	175	75	1.75	24.4898	134	96	714	23.8	2	0.934872	0.0673458	0.00407182	240	0.934872	0.0673458	0.00407182	240	0	1	0	1	1	2	1	2	0
100065848	1	34	0	114	44	43	30	70.9	45.4	25.5	8.8	2	5.66	106	337	5.17	4.08	0.58	1.41	2.25	175	75	1.75	24.4898	139	73	705	23.5	2				234				234	0	0	0	1	0	1	1	1	0
103912083	1	53	0	49	47	19	25	72.9	48	24.9			7.9	87	286	6.05	4.7	1.31	1.74	2.65	171	71.6	1.71	24.4862	131	86	1463	48.7667	4				762				762	1	0	0	1	1	2	1	2	0
102125732	1	40	0	85	13	31	22	68.6	43.6	25			4	82	293	4.85	4.43	1.4	1.44	2.2	159	61.9	1.59	24.4848	142	88	1394	46.4667	2				408				408	0	0	0	1	1	2	1	1	0
102672585	1	71	1	33	23	13	23	67.5	41.5	26	10.5	1.5	8.66	154	311	4.67	4.47	1.51	1.08	2.27	159	61.9	1.59	24.4848	132	93	701	23.3667	2	0.939809	0.0620784	0.0039017	216	0.939809	0.0620784	0.0039017	216	0	0	0	1	1	2	1	1	0
110593152	0	46	1	143	43	49	24				19.2	2.5	2.82	93	255	4.66	4.38	0.95	0.97	2.79	173.5	73.7	1.735	24.4832	118	68	355	11.8333	4	0.975669	0.0246317	0.0024279	97	0.975669	0.0246317	0.0024279	97	0	0	1	0	0	0	0	1	0
104271103	1	46	0	69	23	12	18	73	43.5	29.5			4.7	95	380	5.12	4.35	2.3	1.09	1.98	177	76.7	1.77	24.4821	130	79	1369	45.6333	2				403				403	0	1	0	1	0	1	1	2	0
112010022	0	25	0	73	27	18	24	78	47.8	30.2	16.8	1.5	5	100	271	6.08	5.43	1.33	1.35	2.89	178.5	78	1.785	24.4804	130	90	402	13.4	4				232				232	1	0	0	1	1	2	1	2	0
103940889	1	20	1	110	30	22	19				10.5	1.8	3.65	103	258	5.55	4.54	1.97	1.31	2.66	181	80.2	1.81	24.4803	124	79	324	10.8	4	0.990636	0.00940854	0.00151201	33	0.990636	0.00940854	0.00151201	33	0	1	0	0	0	0	0	1	0
108940093	0	45	0					74.2	45.9	28.3			4.4	49	236	5.04	4.17	0.95	1.87	1.74	158.5	61.5	1.585	24.4803	146	90	1479	49.3	1				360				360	0	0	0	1	1	2	1	1	0
106590189	1	30	1	88	82	21	24	78.6	44.9	33.7			5.2	80	420	5.93	4.64	1.4	1.33	2.44	171.5	72	1.715	24.4796	124	75	972	32.4	3	0.87536	0.13312	0.00570505	430	0.87536	0.13312	0.00570505	430	1	0	0	0	0	0	0	1	0
107200068	1	53	0	95	30	47	32	68.3	38.4	29.9			3.24	94	358	5.46	3.63	0.86	1.63	1.85	171.5	72	1.715	24.4796	131	72	817	27.2333	1				251				251	0	0	0	1	0	1	1	1	0
100065877	1	35	0	78	18	19	20				19.3	2.3	3.3	107	294	4.46	4.05	0.95	0.97	2.16	171.5	72	1.715	24.4796	126	70	365	12.1667	2				86				86	0	0	1	0	0	0	0	1	0
104953454	1	42	1	78	30	20	20				8	1	3.61	79	338	5.68	4.87	1.82	1.08	2.42	171.5	72	1.715	24.4796	117	73	334	11.1333	3	0.988654	0.0114106	0.00166336	45	0.988654	0.0114106	0.00166336	45	1	1	0	0	0	0	0	2	0
100540492	1	32	0	108	22	9	24	76.8	44.3	32.5	12.7	3.4	4.7	76	235	5.61	4.85	4.83	0.74	2.6	168.5	69.5	1.685	24.4785	152	82	1522	50.7333	3				629				629	1	1	1	1	0	1	1	4	1
112570355	1	34	0	79	20	15	23	75.8	41.4	34.4			5.55	73	239	5.37	5.27	1.11	1.64	2.82	153	57.3	1.53	24.4778	101	64	1161	38.7	4				675				675	0	0	0	0	0	0	0	0	0
107591122	1	58	0	50	14	14	29	68.3	39.8	28.5	8.1	0.6	2.8	62	272	5	5.16	2.17	1.28	2.28	153	57.3	1.53	24.4778	120	69	737	24.5667	3				351				351	0	1	0	0	0	0	0	1	0
104492187	1	39	0	67	22	12	17	72.6	45.4	27.2			4.2	71	427	4.95	3.69	0.75	0.91	1.94	174	74.1	1.74	24.4748	161	107	1457	48.5667	2				448				448	0	0	1	1	1	2	1	2	0
101550097	1	27	0	57	22	14	17	72.3	42	30.3			3.1	89	271	5.01	4.12	0.41	1.47	2.33	174	74.1	1.74	24.4748	123	83	1037	34.5667	3				438				438	0	0	0	0	0	0	0	0	0
103630682	1	26	0	49	29	13	16	71.1	43.5	27.6	10.5	1.9	3.28	90	321	5.47	5.19	1.21	1.91	2.53	174	74.1	1.74	24.4748	132	83	701	23.3667	3				279				279	0	0	0	1	0	1	1	1	0
104242088	0	41	0					70.5	42	28.5			5.8	64	315	4.54	6.32	2.12	1.46	2.88	155	58.8	1.55	24.4745	155	83	1453	48.4333	4				754				754	0	1	0	1	0	1	1	2	0
102672878	0	34	0	58	21	11	23	75.6	44.9	30.7	9.4	1.5	2.76	71	219	4.75	5.36	3.23	1.28	2.81	155	58.8	1.55	24.4745	133	88	701	23.3667	4				355				355	0	1	0	1	1	2	1	2	0
104820555	1	72	0					73.9	45.8	28.1	9.1	2	7.5	80	338	5.07	5.49	1.01	1.75	2.75	155	58.8	1.55	24.4745	101	67	1514	50.4667	4				800				800	0	0	0	0	0	0	0	0	0
103912264	1	22	0	65	22	11	25	76.2	43.7	32.5			4.6	77	311	5.96	3.9	1.21	1.21	2.2	155	58.8	1.55	24.4745	176	88	1465	48.8333	2				455				455	1	0	0	1	1	2	1	2	0
115261234	1	35	0					70.3	45.6	24.7	14	2.2	3.5	59	200	5.33	3.57	1.3	1.08	1.96	155	58.8	1.55	24.4745	138	79	1395	46.5	2				413				413	0	0	0	1	0	1	1	1	0
107591113	1	43	0	73	12	16	20				9.9	0.9	5.1	62	235	4.83	5.55	1.91	1.23	2.62	169	69.9	1.69	24.4739	150	98	357	11.9	4				103				103	0	1	0	1	1	2	1	2	0
100066315	1	47	1	69	109	45	37	72.1	47.5	24.6	12	2.1	4.19	86	324	5.09	5.19	1.32	1.79	1.95	172	72.4	1.72	24.4727	150	104	367	12.2333	2	0.97719	0.0230737	0.00236415	90	0.97719	0.0230737	0.00236415	90	0	0	0	1	1	2	1	1	0
102672403	1	43	1	52	26	20	23	77.9	46.8	31.1	34.1	4.2	4.52	95	418	4.63	4.45	2.04	0.84	2.31	177.5	77.1	1.775	24.4713	107	60	332	11.0667	3	0.98915	0.0109092	0.00162683	39	0.98915	0.0109092	0.00162683	39	0	1	1	0	0	0	0	2	0
115320091	0	65	1					73.6	39.2	34.4			6	67	298	4.65	4.53	1.11	1.17	2.85	148	53.6	1.48	24.4704	134	82	1492	49.7333	4	0.68783	0.374214	0.0115772	789	0.68783	0.374214	0.0115772	789	0	0	0	1	0	1	1	1	0
114930045	1	28	0	49	19	11	16	73.6	42.1	31.5	4.9		2.7	59	225	5.22	5.08	1.4	1.05	3.03	157.5	60.7	1.575	24.4696	126	78	809	26.9667	4				528				528	0	0	0	0	0	0	0	0	0
116380059	0	37	1	55	46	34	27	80.5	45	35.5			4.1	76	391	4.75	4.24	1.95	0.85	2.27	169.5	70.3	1.695	24.469	104	68	1421	47.3667	2	0.847828	0.165077	0.00721743	434	0.847828	0.165077	0.00721743	434	0	1	1	0	0	0	0	2	0
108850271	1	61	1	61	35	15	25	71	44.7	26.3	16.7	1.5	4.9	98	443	5.68	4.48	2.2	1.16	2.18	169.5	70.3	1.695	24.469	120	86	359	11.9667	2	0.984843	0.0152729	0.00192602	61	0.984843	0.0152729	0.00192602	61	1	1	0	0	1	1	1	3	1
115261083	1	30	0	87	26	22	21	78.3	42.9	35.4	9.2	1.4	4.64	83	262	5.18	4.62	1.26	1.24	2.63	179	78.4	1.79	24.4686	114	80	1065	35.5	4				585				585	0	0	0	0	0	0	0	0	0
110200184	0	25	1	76	41	40	32	74.6	46.5	28.1	12.3	2.3	3.2	97	317	5.88	5.2	1.88	1.37	2.76	174.5	74.5	1.745	24.4661	128	77	1361	45.3667	4	0.768883	0.262817	0.00801764	708	0.768883	0.262817	0.00801764	708	1	1	0	0	0	0	0	2	0
115260168	0	28	1	68	30	18	25	75.8	44.4	31.4	18.9	3.1	5.3	92	282	5.52	5.08	1.28	1.6	2.64	172.5	72.8	1.725	24.4654	137	94	1053	35.1	4	0.831313	0.184749	0.00651818	577	0.831313	0.184749	0.00651818	577	0	0	0	1	1	2	1	1	0
105710377	0	27	0	62	43	29	29	76.7	42.9	33.8	12.9	4.1	4.5	78	370	5.05	4.26	2.16	0.78	2.26	163.5	65.4	1.635	24.4648	124	81	1460	48.6667	2				448				448	0	1	1	0	0	0	0	2	0
105510282	0	46	1	70	18	18	26	75.4	46.4	29	11.8	1.8	4.7	89	437	5.75	6.16	1.76	2.1	3.05	163.5	65.4	1.635	24.4648	175	87	1046	34.8667	4	0.833252	0.182419	0.00647544	571	0.833252	0.182419	0.00647544	571	1	1	0	1	1	2	1	3	1
113970094	0	38	0	85	46	15	20	74.2	44.7	29.5	10.6	1.4	4.8	117	298	6.07	4.94	1.09	1.24	2.49	164	65.8	1.64	24.4646	96	55	701	23.3667	3				279				279	1	0	0	0	0	0	0	1	0
104600129	0	27	0	98	30	11	20	74.8	44	30.8	12.1	1.9	4.5	97	340	4.72	4.34	0.55	1.52	2.05	163	65	1.63	24.4646	114	64	691	23.0333	2				204				204	0	0	0	0	0	0	0	0	0
100066261	1	45	1	127	39	23	24	73	42.5	30.5	3.7	0.9	6	94	325	8.06	4.3	2.18	0.98	1.66	163	65	1.63	24.4646	122	81	705	23.5	1	0.952861	0.048286	0.00358462	163	0.952861	0.048286	0.00358462	163	1	1	1	0	0	0	0	3	1
103940783	0	61	0	135	47	57	39	75	46.8	28.2			5.8	95	457	4.51	5.62	2.59	1.73	2.9	170	70.7	1.7	24.4637	163	100	1387	46.2333	4				712				712	0	1	0	1	1	2	1	2	0
114320012	1	25	1	102	26	31	21				15.2	2.5	3.13	84	339	4.88	4.11	1.17	0.98	2.24	170	70.7	1.7	24.4637	110	70	380	12.6667	2	0.972731	0.0276476	0.002589	108	0.972731	0.0276476	0.002589	108	0	0	1	0	0	0	0	1	0
105760356	1	71	1	77	46	21	22	68.6	40.4	28.2	10.2	1.4	5.51	113	472	5.37	4.92	2.27	0.99	2.3	165	66.6	1.65	24.4628	148	73	721	24.0333	3	0.915646	0.0881257	0.00456033	313	0.915646	0.0881257	0.00456033	313	0	1	1	1	0	1	1	3	1
100329038	0	53	1	34	26	13	21	66	42.7	23.3	9.3	1.4	5.55	100	220	5.54	5.57	1.48	1.57	2.74	162	64.2	1.62	24.4627	120	74	323	10.7667	4	0.992122	0.00790966	0.00138726	32	0.992122	0.00790966	0.00138726	32	0	0	0	0	0	0	0	0	0
101880290	0	30	1	86	46	16	23				11.7	0.9	5.4	85	337	4.8	5.1	1.02	1.4	2.08	165.5	67	1.655	24.4613	117	72	492	16.4	2	0.961078	0.0396996	0.00310869	151	0.961078	0.0396996	0.00310869	151	0	0	0	0	0	0	0	0	0
105370392	1	54	1	77	41	38	27	79.1	46.7	32.4	8.4	1.6	3.9	92	421	5.23	4.96	1.4	1.47	2.75	165.5	67	1.655	24.4613	121	75	1078	35.9333	4	0.821982	0.196036	0.00672939	598	0.821982	0.196036	0.00672939	598	0	0	0	0	0	0	0	0	0
102125776	1	41	1	112	156	64	36				10.1	2.1	3.4	77	291	5.02	4.9	1.78	1.33	2.47	165.5	67	1.655	24.4613	130	96	400	13.3333	3	0.954579	0.0464846	0.00331917	175	0.954579	0.0464846	0.00331917	175	0	1	0	1	1	2	1	2	0
105470062	0	64	1	70	39	19	24	64.7	42.5	22.2	14.2	3.3	3.96	91	369	6.88	4.48	2.12	1.09	2.44	176.5	76.2	1.765	24.4605	122	82	946	31.5333	3	0.878774	0.129227	0.00561268	421	0.878774	0.129227	0.00561268	421	1	1	0	0	0	0	0	2	0
100066243	1	45	1	72	77	19	30	83.1	45.5	37.6	23.4	3.2	3.51	95	424	6.25	4.59	3.22	1.13	2.2	176.5	76.2	1.765	24.4605	131	93	705	23.5	2	0.937069	0.0649987	0.00399583	229	0.937069	0.0649987	0.00399583	229	1	1	0	1	1	2	1	3	1
100066071	1	40	1	98	84	32	27	75	42.8	32.2	13.5	2.3	4.8	106	386	4.86	4.33	2.75	1.5	1.98	176.5	76.2	1.765	24.4605	130	80	705	23.5	2	0.937069	0.0649987	0.00399583	230	0.937069	0.0649987	0.00399583	230	0	1	0	1	0	1	1	2	0
115260632	1	38	0	56	30	18	21	76.2	46.5	29.7	9.5	1.9	4.11	89	272	5.6	4.46	2.34	1.02	2.38	178	77.5	1.78	24.4603	112	74	1062	35.4	3				449				449	1	1	1	0	0	0	0	3	1
112581030	1	27	1	88	21	15	18	69	47.2	21.8	12.5	2	3.6	83	321	5.28	3.98	1.68	1.01	2.08	178	77.5	1.78	24.4603	130	85	363	12.1	2	0.982304	0.0178541	0.00208167	68	0.982304	0.0178541	0.00208167	68	0	0	1	1	1	2	1	2	0
115260488	1	50	1	23	53	19	34	79	46.6	32.4	19.2	1.5	3.8	82	472	6.19	6.19	3.9	1.13	2.87	178	77.5	1.78	24.4603	125	75	324	10.8	4	0.990636	0.00940854	0.00151201	34	0.990636	0.00940854	0.00151201	34	1	1	0	0	0	0	0	2	0
109910359	1	25	0	78	69	32	40	78.6	41.5	37.1	12.1		5.3	77	331	5.83	5.97	2.2	1.37	3.03	161	63.4	1.61	24.4589	132	70	973	32.4333	4				546				546	1	1	0	1	0	1	1	3	1
100210055	1	22	0	101	42	27	20	73	45.7	27.3	9.4	1.6	4.1	87	320	6.72	4.9	1.75	1.24	2.37	161	63.4	1.61	24.4589	150	110	396	13.2	3				170				170	1	1	0	1	1	2	1	3	1
112250193	1	74	0	74	10	9	15	70.2	42.8	27.4			4.04	78	253	4.76	4.46	0.89	1.89	2.23	149	54.3	1.49	24.4584	124	68	1086	36.2	2				353				353	0	0	0	0	0	0	0	0	0
103861920	1	22	0	52	16	11	16	75.4	47.6	27.8			4.9	91	404	4.99	4.16	1.09	1.44	2.11	173	73.2	1.73	24.4579	124	78	1490	49.6667	2				464				464	0	0	0	0	0	0	0	0	0
105230237	0	47	0	77	23	16	20	70.2	43.1	27.1	13.2	4	5.3	74	333	5.93	4.37	1.69	1.05	2.17	175	74.9	1.75	24.4571	140	74	1459	48.6333	2				448				448	1	0	0	1	0	1	1	2	0
103862018	1	28	1	85	29	43	32				15.9	1.7	4.3	90	293	5.2	2.86	2.44	0.75	1.31	175	74.9	1.75	24.4571	110	60	356	11.8667	1	0.983858	0.0162741	0.00205032	60	0.983858	0.0162741	0.00205032	60	0	1	1	0	0	0	0	2	0
106650046	1	63	1	115	73	84	46	82	45.6	36.4	11.6	1.4	5.5	81	479	5.16	5.47	2.86	1.14	2.68	166.5	67.8	1.665	24.4569	142	85	686	22.8667	4	0.913025	0.0909924	0.00456473	332	0.913025	0.0909924	0.00456473	332	0	1	0	1	1	2	1	2	0
108270114	1	43	0	46	17	16	16	73.1	43.8	29.3	15.7	3	3.2	64	189	4.79	3.96	0.93	1.33	2.34	160.5	63	1.605	24.4563	116	63	661	22.0333	3				248				248	0	0	0	0	0	0	0	0	0
114400450	1	38	1	78	29	23	19				16.7	1.8	3.7	76	272	5.61	6.15	2.76	1.23	2.93	160.5	63	1.605	24.4563	120	80	599	19.9667	4	0.927143	0.0756475	0.0041758	283	0.927143	0.0756475	0.0041758	283	1	1	0	0	0	0	0	2	0
115260143	0	33	0	88	53	32	24	72.3	45.7	26.6	14	2.3	6.06	92	321	6.85	4.22	1.87	1.06	2.22	171	71.5	1.71	24.452	137	75	1048	34.9333	2				339				339	1	1	0	1	0	1	1	3	1
105113342	1	70	0	75	23	18	24	77.3	44.8	32.5	13	2.3	2.64	97	247	5.7	5.36	1.89	1.28	2.97	171	71.5	1.71	24.452	129	78	370	12.3333	4				176				176	1	1	0	0	0	0	0	2	0
116080016	0	32	0	90	27	17	22	68.1	44.2	23.9			4.3	99	445	4.61	4.38	1.04	1.38	2.38	173.5	73.6	1.735	24.45	112	61	1075	35.8333	3				456				456	0	0	0	0	0	0	0	0	0
102700282	1	32	0	83	18	9	19	71.9	39.5	32.4	12.7	4	6.9	64	284	5	4.29	0.47	1.09	2.01	173.5	73.6	1.735	24.45	145	72	1540	51.3333	2				475				475	0	0	0	1	0	1	1	1	0
102125511	1	37	1	68	60	39	23	71	44.5	26.5	7		2.8	106	350	4.59	4.87	3.09	1.1	2.33	173.5	73.6	1.735	24.45	159	100	755	25.1667	3	0.894398	0.111605	0.00518189	374	0.894398	0.111605	0.00518189	374	0	1	0	1	1	2	1	2	0
115340059	0	63	0	53	13	11	17	70.2	41.9	28.3	9.5	1.4	5.09	67	244	4.77	4.06	1.62	1.18	2.31	159.5	62.2	1.595	24.4494	108	65	658	21.9333	3				248				248	0	0	0	0	0	0	0	0	0
115260216	0	47	0	107	26	21	25	85	49.4	35.6	9.7	1.7	4.3	71	369	5.59	5.62	2.08	1.78	2.76	156	59.5	1.56	24.4494	176	92	1408	46.9333	4				737				737	1	1	0	1	1	2	1	3	1
115262276	1	80	0					74.5	44.6	29.9	11.2	2.1	7	55	298	5.67	5.55	1.83	1.61	2.75	156	59.5	1.56	24.4494	138	66	1407	46.9	4				737				737	1	1	0	1	0	1	1	3	1
20105390	1	48	0	50	38	14	18				10.5	1.3	5.5	68	209	4.17	2.75	0.83	1.22	0.7	156	59.5	1.56	24.4494	92	68	386	12.8667	1				100				100	0	0	0	0	0	0	0	0	0
115090009	1	32	0					74.5	45.7	28.8			4.6	56	237	5.57	3.96	0.9	1.15	1.76	168	69	1.68	24.4473	118	76	1593	53.1	1				368				368	0	0	0	0	0	0	0	0	0
107100105	1	25	0	66	19	10	16	74.7	39.5	35.2	12.7	3	3.75	94	279	5.09	2.75	0.99	0.9	1.54	168	69	1.68	24.4473	134	84	735	24.5	1				203				203	0	0	1	1	0	1	1	2	0
100520417	1	80	0					76.6	46.4	30.2	8	1.7	4.1	83	327	5.45	5.83	1.18	1.49	2.87	161.8	64	1.618	24.4469	104	69	1449	48.3	4				752				752	0	0	0	0	0	0	0	0	0
103720188	0	45	0	70	31	13	17	67.2	43.9	23.3	10.8	1.7	5.13	94	365	5.12	4.57	1.73	1.18	2.59	171.5	71.9	1.715	24.4456	134	86	400	13.3333	3				179				179	0	1	0	1	1	2	1	2	0
106121223	0	55	1	129	354	74	49	61.1	37.4	23.7	14	6.3	6.1	85	323	4.49	5.12	1.26	1.81	2.95	168.5	69.4	1.685	24.4433	128	74	1481	49.3667	4	0.704258	0.350611	0.0106193	779	0.704258	0.350611	0.0106193	779	0	0	0	0	0	0	0	0	0
109330086	0	33	1					73.7	39.9	33.8			3.3	63	274	5.9	3.7	0.81	1.48	1.8	151.5	56.1	1.515	24.442	122	71	1457	48.5667	1	0.854516	0.15722	0.00810438	352	0.854516	0.15722	0.00810438	352	1	0	0	0	0	0	0	1	0
109330143	0	28	1					73.7	39.9	33.8			3.3	63	274	5.9	3.7	0.81	1.48	1.8	151.5	56.1	1.515	24.442	122	71	1173	39.1	1	0.888888	0.117784	0.00618741	313	0.888888	0.117784	0.00618741	313	1	0	0	0	0	0	0	1	0
108270210	0	63	0	69	17	14	22	79.8	42	37.8	9.1	1.4	4.18	67	221	5.52	4.86	1.41	1.43	2.67	148.5	53.9	1.485	24.4419	140	68	661	22.0333	4				298				298	0	0	0	1	0	1	1	1	0
108880595	0	28	0	108	89	26	35	69.7	43.7	26	8.1	2.8	4.1	64	326	5.18	4.34	0.66	1.12	2.43	174	74	1.74	24.4418	128	77	1428	47.6	3				575				575	0	0	0	0	0	0	0	0	0
109080153	0	48	1	70	23	7	15	70.7	40.3	30.4	11		3.9	85	442	4.87	4.4	0.67	1.11	2.61	174	74	1.74	24.4418	120	86	714	23.8	3	0.920036	0.0833422	0.00442865	302	0.920036	0.0833422	0.00442865	302	0	0	0	0	1	1	1	1	0
100065982	1	37	1	62	24	24	19				7.3	1.5	5.5	87	356	4.77	4.64	1	1.18	2.61	174	74	1.74	24.4418	137	84	365	12.1667	3	0.970285	0.0301656	0.00268373	104	0.970285	0.0301656	0.00268373	104	0	0	0	1	0	1	1	1	0
101681517	0	27	0	77	13	15	17	72.7	44.8	27.9	11		4.2	60	181	4.65	5.36	0.95	1.48	2.98	158.5	61.4	1.585	24.4405	112	66	833	27.7667	4				536				536	0	0	0	0	0	0	0	0	0
100020459	1	70	0	81	35	21	20	68.1	43.7	24.4	12.2	3.9	5.4	65	342	5.16	4.82	1.81	0.85	2.48	177.5	77	1.775	24.4396	119	68	1484	49.4667	3				617				617	0	1	1	0	0	0	0	2	0
112580729	1	28	0	86	25	19	23	71.2	45.3	25.9			3.7	87	300	4.77	3.55	1.17	1.45	1.6	177.5	77	1.775	24.4396	129	80	1461	48.7	1				355				355	0	0	0	0	0	0	0	0	0
108140087	1	32	0	99	40	23	28	82.7	48.5	34.2			5.2	103	524	5.15	6.34	1.64	1.51	2.85	177.5	77	1.775	24.4396	104	64	1351	45.0333	4				705				705	0	0	0	0	0	0	0	0	0
114540018	1	53	0	82	27	31	31	78.1	49.4	28.7			4.3	84	329	4.94	4.77	0.99	1.6	2.31	177.5	77	1.775	24.4396	121	68	1097	36.5667	3				476				476	0	0	0	0	0	0	0	0	0
100150849	1	84	0	66	14	11	16	66.8	41	25.8	12	3.3	5.3	62	282	5.53	5.2	1.26	0.81	2.94	169	69.8	1.69	24.4389	135	83	1491	49.7	4				788				788	0	0	1	1	0	1	1	2	0
100066282	1	46	1	61	39	29	23	76.2	47.3	28.9	12.6	2.2	6.6	134	383	5.52	4.93	1.43	1.15	3.06	169	69.8	1.69	24.4389	117	82	705	23.5	4	0.901613	0.103569	0.00485981	362	0.901613	0.103569	0.00485981	362	0	0	0	0	0	0	0	0	0
102125788	1	41	1	118	45	22	25				19.6	2	4.4	89	358	5.19	4.92	2.74	1.32	2.21	169	69.8	1.69	24.4389	110	70	400	13.3333	2	0.966548	0.0340238	0.00287566	127	0.966548	0.0340238	0.00287566	127	0	1	0	0	0	0	0	1	0
105340020	1	31	1	74	29	10	17	74	45.8	28.2	9.6	0.9	3.6	97	536	6.66	3.63	2.65	0.85	1.68	176	75.7	1.76	24.4383	133	84	312	10.4	1	0.997402	0.00260144	0.00082053	10	0.997402	0.00260144	0.00082053	10	1	1	1	1	0	1	1	4	1
110410307	1	68	1	80	57	30	26				7.6	0.7	3.2	63	237	5.02	5.35	1.17	1.77	2.06	158	61	1.58	24.4352	127	76	428	14.2667	2	0.963006	0.0376952	0.00302828	144	0.963006	0.0376952	0.00302828	144	0	0	0	0	0	0	0	0	0
104492219	1	37	0	86	24	12	27	80.1	45.5	34.6			6.4	128	334	5.31	4.7	1.61	1.15	2.5	153	57.2	1.53	24.435	172	91	1451	48.3667	3				589				589	0	0	0	1	1	2	1	1	0
111180107	0	25	1	75	44	20	22				18.4	1.8	5.2	124	573	5.76	4.61	2.92	1.1	1.93	174.5	74.4	1.745	24.4333	112	74	390	13	2	0.968439	0.0320696	0.00279107	118	0.968439	0.0320696	0.00279107	118	1	1	0	0	0	0	0	2	0
102125278	1	30	0	74	30	20	21	73.5	45.7	27.8	16.2		3.3	79	325	4.86	5.55	1.1	1.46	3.05	174.5	74.4	1.745	24.4333	124	72	755	25.1667	4				485				485	0	0	0	0	0	0	0	0	0
108820200	1	74	1	88	119	33	30	69	48.4	20.6	10.1	1.9	4.39	72	191	5.37	5.27	1.21	1.83	2.72	155	58.7	1.55	24.4329	109	70	722	24.0667	4	0.88888	0.117793	0.00518218	411	0.88888	0.117793	0.00518218	411	0	0	0	0	0	0	0	0	0
20103153	1	50	0	99	26	19	28	73	45.2	27.8	13.7	1.6	5.2	74	237	5.29	5.59	1.88	1.72	2.57	155	58.7	1.55	24.4329	138	90	395	13.1667	3				168				168	0	1	0	1	1	2	1	2	0
109120896	0	36	0	55	20	12	18	72.2	44	28.2			6.1	72	360	5.24	4.63	1.17	1.35	2.5	172.5	72.7	1.725	24.4318	97	61	1474	49.1333	3				608				608	0	0	0	0	0	0	0	0	0
105200457	0	53	0	99	15	11	21	71.3	43	28.3	8.1	1.7	4.7	74	29	4.83	5.39	1	1.43	3.1	172.5	72.7	1.725	24.4318	119	71	697	23.2333	4				341				341	0	0	0	0	0	0	0	0	0
100193786	1	35	0	55	20	12	18	72.2	44	28.2			6.1	72	360	5.24	4.63	1.17	1.35	2.5	172.5	72.7	1.725	24.4318	97	61	1434	47.8	3				581				581	0	0	0	0	0	0	0	0	0
100066798	0	46	0	78	53	22	24	75.1	46	29.1	6.4	2.1	4.13	68	211	5.4	5.84	0.95	1.94	2.71	157.5	60.6	1.575	24.4293	104	63	367	12.2333	4				171				171	0	0	0	0	0	0	0	0	0
20103929	1	46	0	62	11	10	15				16.7	3.1	4.18	63	208	5.82	3.81	0.76	1.51	1.59	149.5	54.6	1.495	24.4293	105	61	199	6.63333	1				2				2	1	0	0	0	0	0	0	1	0
108070707	0	55	1	52	42	35	29	70.3	44.2	26.1			6.2	90	368	4.9	5.57	2.02	1.26	2.68	170	70.6	1.7	24.4291	138	88	1470	49	4	0.719435	0.329289	0.00980927	768	0.719435	0.329289	0.00980927	768	0	1	0	1	1	2	1	2	0
100150860	1	44	1	69	87	33	26	66.7	43.1	23.6	8.9	1.6	4.13	81	340	5.45	5.27	2.92	1.28	2.48	170	70.6	1.7	24.4291	148	97	380	12.6667	3	0.962781	0.0379294	0.00300306	147	0.962781	0.0379294	0.00300306	147	0	1	0	1	1	2	1	2	0
116390037	0	32	1	66	108	38	28	76.6	48.7	27.9			4.9	62	388	5.19	5.5	2.29	1.05	2.86	178	77.4	1.78	24.4287	126	85	1424	47.4667	4	0.748528	0.289646	0.00860228	739	0.748528	0.289646	0.00860228	739	0	1	0	0	1	1	1	2	0
104492417	0	32	0					80	47.1	32.9			3.8	67	338	4.95	4.57	1.65	1	2.44	164	65.7	1.64	24.4274	119	83	1448	48.2667	3				586				586	0	0	1	0	0	0	0	1	0
107810279	1	27	0					71.3	44.6	26.7			3.6	49	233	5.14	4.47	1.02	2.53	1.7	164	65.7	1.64	24.4274	108	66	1485	49.5	1				360				360	0	0	0	0	0	0	0	0	0
105790153	1	80	0					71.5	41.9	29.6	9	3.4	5.3	64	269	5.14	4.28	0.46	1.06	2.08	164	65.7	1.64	24.4274	106	61	1455	48.5	2				448				448	0	0	0	0	0	0	0	0	0
115260563	1	58	0	100	15	12	13	72.2	47	25.2	12.5	2.1	3.87	97	266	5.65	3.7	0.53	1.45	1.88	164	65.7	1.64	24.4274	116	85	1062	35.4	1				273				273	1	0	0	0	1	1	1	2	0
106000457	0	71	1	66	98	72	54	75.8	45.8	30	11.1	2.3	4.8	85	338	5.34	2.96	1.98	0.9	1.38	163.5	65.3	1.635	24.4274	162	86	1046	34.8667	1	0.913471	0.090504	0.00515015	268	0.913471	0.090504	0.00515015	268	0	1	1	1	1	2	1	3	1
110400610	1	48	0	59	18	15	24	74.9	42.8	32.1			7.3	60	347	4.63	5.64	0.99	1.73	2.45	163.5	65.3	1.635	24.4274	161	83	1543	51.4333	3				633				633	0	0	0	1	0	1	1	1	0
105161597	0	49	0	70	21	14	25	74.9	44.3	30.6	11.9	3.9	4.1	63	286	5.43	4.42	1.25	1.4	2.42	165	66.5	1.65	24.4261	130	80	1491	49.7	3				618				618	0	0	0	1	0	1	1	1	0
107800418	1	50	0	89	26	31	22	78.3	48.9	29.4			2.3	85	279	5.34	5.73	2.88	1.35	2.96	165	66.5	1.65	24.4261	130	81	1102	36.7333	4				628				628	0	1	0	1	0	1	1	2	0
103240331	0	48	0	70	56	27	32	71.5	44.8	26.7	10.3		3.9	100	424	5.61	5.02	2.24	1.31	2.41	162.5	64.5	1.625	24.426	168	100	742	24.7333	3				358				358	1	1	0	1	1	2	1	3	1
20101912	0	44	0	56	17	17	20	69	44.2	24.8	7.6	0.8	3.6	67	253	5.3	4.52	1.37	1.23	1.99	162.5	64.5	1.625	24.426	128	78	276	9.2	2				4				4	0	0	0	0	0	0	0	0	0
115260338	1	55	1	107	47	22	20	75.3	48.8	26.5	17.3	3.2	3.16	99	289	5.54	4.39	1.65	1.24	2.24	179.5	78.7	1.795	24.4256	122	80	667	22.2333	2	0.949782	0.0515233	0.0035485	187	0.949782	0.0515233	0.0035485	187	0	0	0	0	0	0	0	0	0
106560167	1	40	0					70.8	44	26.8			3.3	54	272	5.54	4.24	1.14	0.94	2.12	162	64.1	1.62	24.4246	118	61	1686	56.2	2				482				482	0	0	1	0	0	0	0	1	0
105632164	1	45	0					78	47.5	30.5			5.4	88	264	5.36	4.73	1.03	1.54	2.37	162	64.1	1.62	24.4246	124	72	1139	37.9667	3				504				504	0	0	0	0	0	0	0	0	0
116080080	0	30	1	71	22	22	18	71.9	46.5	25.4	16.9		5.1	85	341	5.25	4.38	1.18	1.06	2.53	175	74.8	1.75	24.4245	126	75	723	24.1	3	0.91469	0.0891698	0.00458882	318	0.91469	0.0891698	0.00458882	318	0	0	0	0	0	0	0	0	0
101390024	0	31	1	88	30	21	18	72.7	46.9	25.8	32.7	21.4	4.71	75	285	5.16	4.2	2.12	1.05	2.17	175	74.8	1.75	24.4245	120	68	716	23.8667	2	0.93392	0.0683647	0.00410461	242	0.93392	0.0683647	0.00410461	242	0	1	0	0	0	0	0	1	0
100065492	1	23	0	78	24	27	26	68.8	45.7	23.1	14.4	1.8	5	118	333	4.84	4.27	1.22	1.15	2.43	175	74.8	1.75	24.4245	123	71	705	23.5	3				291				291	0	0	0	0	0	0	0	0	0
104953213	0	78	0	57	15	16	28	76.7	44.8	31.9			5.3	90	284	5.08	4.95	1.26	2.21	2.15	170.5	71	1.705	24.4236	125	81	1231	41.0333	2				393				393	0	0	0	0	0	0	0	0	0
116730013	0	47	0	128	18	25	28	76.7	46.3	30.4			3.27	92	271	5.58	4.66	2.49	1.37	2.1	170.5	71	1.705	24.4236	128	83	728	24.2667	2				249				249	0	1	0	0	0	0	0	1	0
100150805	0	50	1	58	19	29	24	78.1	41.5	36.6	5.1	0	3.87	85	362	5.11	4.55	2.93	1.04	2.36	170.5	71	1.705	24.4236	137	97	392	13.0667	3	0.958031	0.0428751	0.00319011	166	0.958031	0.0428751	0.00319011	166	0	1	0	1	1	2	1	2	0
100030666	1	39	0	77	21	16	22	69	41.1	27.9	13.3	2.5	4	93	398	4.89	4.34	1.01	1.26	2.49	170.5	71	1.705	24.4236	130	84	1433	47.7667	3				581				581	0	0	0	1	0	1	1	1	0
100030680	1	45	0	84	67	13	24	69.5	45.3	24.2	11.2	2.4	6.76	122	462	5.15	5.05	1.49	1.56	2.3	170.5	71	1.705	24.4236	155	73	1433	47.7667	3				581				581	0	0	0	1	0	1	1	1	0
100065523	1	25	0	65	60	54	30	75.7	48.7	27	13.5	2.6	5.69	101	335	4.88	4.38	0.92	1.63	2.33	170.5	71	1.705	24.4236	162	95	705	23.5	3				291				291	0	0	0	1	1	2	1	1	0
109080172	1	47	1	75	67	33	28				14.9	1.8	3.2	81	320	5.54	5.54	1.92	1.47	2.89	170.5	71	1.705	24.4236	130	92	370	12.3333	4	0.955776	0.0452321	0.00326002	175	0.955776	0.0452321	0.00326002	175	0	1	0	1	1	2	1	2	0
102126081	0	34	0					72.3	41.7	30.6			5	85	236	5.26	5.83	1.4	1.39	2.65	152.5	56.8	1.525	24.4235	128	76	1394	46.4667	4				716				716	0	0	0	0	0	0	0	0	0
114080564	0	50	0	78	25	16	19	83.6	50.4	33.2			3.8	82	393	4.87	5.63	1.08	1.13	3.04	166	67.3	1.66	24.423	140	86	1467	48.9	4				766				766	0	0	0	1	1	2	1	1	0
106481277	1	44	1	95	148	57	28	72.9	44.2	28.7	9.8	1.3	3.7	76	267	5.44	4.49	2.28	1.01	2.27	166	67.3	1.66	24.423	108	71	732	24.4	2	0.928963	0.0736865	0.00427777	259	0.928963	0.0736865	0.00427777	259	0	1	1	0	0	0	0	2	0
110400602	1	46	0	74	29	21	25	76	51	25	10.1	0.8	6	99	267	5.03	3.9	1.74	1.13	1.92	157	60.2	1.57	24.4229	146	88	786	26.2	1				249				249	0	1	0	1	1	2	1	2	0
100150796	0	46	0	64	19	17	26	75.8	48.2	27.6	9.9	2.4	5.3	71	325	5.26	5.23	1.31	1.13	2.7	169.3	70	1.693	24.4222	126	74	1491	49.7	4				788				788	0	0	0	0	0	0	0	0	0
104480798	0	58	1	100	24	17	23	69.2	45.9	23.3	13.6		5.3	93	549	5.52	5.24	2.03	0.98	3.01	166.5	67.7	1.665	24.4208	119	80	760	25.3333	4	0.863217	0.147089	0.00580025	489	0.863217	0.147089	0.00580025	489	0	1	1	0	0	0	0	2	0
116080300	1	28	0	81	160	55	31	75.4	43.5	31.9			4.5	99	317	4.58	5.44	2.37	1.37	2.58	166.5	67.7	1.665	24.4208	126	81	1117	37.2333	3				497				497	0	1	0	0	0	0	0	1	0
115262397	1	66	0	97	49	52	39	72.6	42.1	30.5	10.4	1.9	5.92	64	272	5.97	4.81	3.86	1.04	2.08	161	63.3	1.61	24.4204	143	82	1044	34.8	2				338				338	1	1	0	1	0	1	1	3	1
107110088	0	34	0	73	50	24	24	71.9	49.7	22.2			5.4	92	420	5.71	5.77	2.53	1.73	2.9	181	80	1.81	24.4193	135	91	1471	49.0333	4				770				770	1	1	0	1	1	2	1	3	1
103912233	1	34	1	66	39	94	39	74.3	46.9	27.4	20		3.43	96	356	4.55	4.38	0.92	1.53	2.3	181	80	1.81	24.4193	140	68	762	25.4	3	0.889037	0.117617	0.00533251	386	0.889037	0.117617	0.00533251	386	0	0	0	1	0	1	1	1	0
112580779	1	33	1	60	24	30	22	71.7	46.7	25			5.4	93	323	4.97	4.91	1.4	1.56	2.33	177	76.5	1.77	24.4183	130	82	1461	48.7	3	0.781588	0.246427	0.00879688	598	0.781588	0.246427	0.00879688	598	0	0	0	1	0	1	1	1	0
103862068	1	29	1	79	222	30	27				11.4	1	3.58	88	363	5.54	4.07	1.27	1.24	2.01	177	76.5	1.77	24.4183	123	73	356	11.8667	2	0.985602	0.014503	0.00187706	54	0.985602	0.014503	0.00187706	54	0	0	0	0	0	0	0	0	0
115020002	0	28	0	49	14	28	29	66	40.7	25.3			4.5	105	209	4.83	5.26	1.3	1.54	3.1	167	68.1	1.67	24.4182	120	71	1374	45.8	4				709				709	0	0	0	0	0	0	0	0	0
115261901	0	53	0	54	17	18	20	82.2	45	37.2	10	1.9	2.5	61	162	5.38	4.56	0.5	1.74	2.31	167	68.1	1.67	24.4182	95	58	1044	34.8	3				440				440	0	0	0	0	0	0	0	0	0
103350078	1	82	0	101	34	31	26	79.3	45.6	33.7	20.2	4.2	4.98	93	288	4.9	4.26	1.01	1.4	2.38	167	68.1	1.67	24.4182	109	73	684	22.8	3				266				266	0	0	0	0	0	0	0	0	0
114090492	0	41	1	82	133	20	20	76	45.9	30.1	13.4	1.4	3.1	91	302	5.41	5.53	2.04	1.45	2.72	171	71.4	1.71	24.4178	115	75	365	12.1667	4	0.960407	0.0403986	0.00308768	144	0.960407	0.0403986	0.00308768	144	0	1	0	0	0	0	0	1	0
108250210	1	35	1	62	19	17	19	73.7	44.1	29.6	10.7	1.8	7.6	100	246	5.53	5.1	0.87	1.33	2.97	171	71.4	1.71	24.4178	154	82	691	23.0333	4	0.911881	0.0922461	0.0045947	337	0.911881	0.0922461	0.0045947	337	0	0	0	1	0	1	1	1	0
103862177	1	34	1	61	39	19	23	73.2	45	28.2			8.1	97	591	5.11	5.58	1.93	1.29	2.72	178.5	77.8	1.785	24.4176	129	75	1463	48.7667	4	0.727768	0.317772	0.0094027	762	0.727768	0.317772	0.0094027	762	0	1	0	0	0	0	0	1	0
116080289	1	35	1	57	22	14	18				22.3	2.9	4.6	87	299	5.58	4.96	2.17	1.08	2.65	178.5	77.8	1.785	24.4176	133	81	345	11.5	4	0.981687	0.0184825	0.00210932	74	0.981687	0.0184825	0.00210932	74	0	1	0	1	0	1	1	2	0
103862181	1	35	1	87	63	53	36	75.4	49.2	26.2			6.5	92	390	5.11	4.37	1.98	1.01	2.11	173.5	73.5	1.735	24.4168	109	73	1463	48.7667	2	0.830091	0.18622	0.00815038	454	0.830091	0.18622	0.00815038	454	0	1	1	0	0	0	0	2	0
103940797	1	50	0	50	28	11	19	76.8	47.7	29.1			7.1	75	419	5.06	4.06	0.99	2.06	1.76	173.5	73.5	1.735	24.4168	127	96	1387	46.2333	1				329				329	0	0	0	0	1	1	1	1	0
100315009	0	38	0	57	40	26	24	71.1	41.8	29.3			5.39	87	279	5.07	4.41	1.08	1.55	2.1	167.5	68.5	1.675	24.4152	146	90	1280	42.6667	2				397				397	0	0	0	1	1	2	1	1	0
105191137	1	84	0	93	11	14	22	74.7	40.4	34.3	7.1	1.4	3.6	72	281	5.48	4.86	1.53	1.37	2.54	146.5	52.4	1.465	24.415	148	100	762	25.4	3				394				394	0	0	0	1	1	2	1	1	0
116100010	1	36	0					85.1	50.7	34.4			5.8	68	303	5.04	5.21	2.15	1.04	2.81	160	62.5	1.6	24.4141	135	80	1153	38.4333	4				673				673	0	1	0	1	0	1	1	2	0
100131179	1	72	1	80	17	20	22				10.2	1.7	6.24	68	261	5	5.31	0.73	1.45	2.8	160	62.5	1.6	24.4141	119	62	350	11.6667	4	0.978936	0.0212887	0.00226062	84	0.978936	0.0212887	0.00226062	84	0	0	0	0	0	0	0	0	0
100150885	1	47	0	50	41	19	23	68.9	40.9	28	11.6	3.6	4.2	61	288	5.45	4.79	1.65	1.02	2.36	154	57.9	1.54	24.4139	107	65	1491	49.7	3				618				618	0	0	1	0	0	0	0	1	0
109121012	1	36	0	59	18	46	29	70.7	44	26.7	15.1		1.63	65	173	4.63	4.14	1.69	1.41	2.06	154	57.9	1.54	24.4139	125	80	686	22.8667	2				203				203	0	0	0	0	0	0	0	0	0
105113392	0	59	0	85	27	15	19	79.1	48.2	30.9	10.2	1.8	5.74	87	362	5.49	3.03	1.81	0.79	1.51	168	68.9	1.68	24.4118	141	96	371	12.3667	1				89				89	0	1	1	1	1	2	1	3	1
100066130	1	41	1	57	34	19	20				10.7	1.2	4.8	89	225	5.76	4.78	1.22	1.33	2.35	168	68.9	1.68	24.4118	142	90	365	12.1667	3	0.970285	0.0301656	0.00268373	105	0.970285	0.0301656	0.00268373	105	1	0	0	1	1	2	1	2	0
114080801	1	39	0	70	12	12	29	80.1	47.6	32.5			4.4	81	311	4.87	3.64	1.31	0.91	1.69	171.5	71.8	1.715	24.4116	134	81	1488	49.6	1				361				361	0	0	1	1	0	1	1	2	0
100066365	1	49	1	49	98	31	33	72.8	45	27.8	10	1.3	5.82	68	480	14.04	5.23	5.95	1.12	2.53	171.5	71.8	1.715	24.4116	136	90	367	12.2333	3	0.96849	0.0320172	0.00276318	121	0.96849	0.0320172	0.00276318	121	1	1	0	1	1	2	1	3	1
108070791	1	32	0	58	46	24	29	75	44.4	30.6	25.8	1.8	6.2	100	489	5.49	4.96	4.07	1.08	1.76	171.5	71.8	1.715	24.4116	128	72	367	12.2333	1				83				83	0	1	0	0	0	0	0	1	0
109620236	0	46	0					72.3	41.2	31.1	6	2.7	4	72	344	7.51	3.59	0.83	1.35	1.57	152	56.4	1.52	24.4114	134	73	1410	47	1				344				344	1	0	0	1	0	1	1	2	0
100150876	1	47	0	73	16	17	27	76.2	45.8	30.4	21.1	6.1	7.5	89	268	5.65	4.3	1.03	1.02	2.07	159.5	62.1	1.595	24.4101	157	85	1491	49.7	2				467				467	1	0	1	1	1	2	1	3	1
115261714	0	30	0					76.9	43.8	33.1	17.6	3.5	3.2	79	291	4.73	3.35	0.9	1.22	1.73	156	59.4	1.56	24.4083	119	72	1395	46.5	1				335				335	0	0	0	0	0	0	0	0	0
100066713	0	33	0	82	20	27	26	81	44	37	8	1	4.71	72	259	4.82	4.17	0.79	1.58	2.17	168.5	69.3	1.685	24.4081	118	75	705	23.5	2				234				234	0	0	0	0	0	0	0	0	0
106200486	0	46	1					76.7	44.7	32	10.7	2.7	4.8	57	242	4.84	6.27	1.77	1.48	3.01	159	61.7	1.59	24.4057	126	80	1517	50.5667	4	0.650734	0.429654	0.0144498	805	0.650734	0.429654	0.0144498	805	0	1	0	0	0	0	0	1	0
109120842	1	52	0	22	44	15	19	74.4	47.4	27	19.3		5.17	116	487	4.86	4.89	1.77	1.29	2.92	172	72.2	1.72	24.4051	133	70	743	24.7667	4				467				467	0	1	0	1	0	1	1	2	0
114260533	1	85	1	74	26	20	23				12.8	2.4	4.67	72	273	5.41	4.84	0.97	1.51	2.37	169	69.7	1.69	24.4039	113	75	371	12.3667	3	0.965142	0.0354802	0.00290548	131	0.965142	0.0354802	0.00290548	131	0	0	0	0	0	0	0	0	0
101530666	1	83	0					72.9	45.9	27	16.1	3.3	5.8	55	273	4.91	3.79	1.03	1.89	1.54	153.5	57.5	1.535	24.4034	130	72	1460	48.6667	1				353				353	0	0	0	1	0	1	1	1	0
105780084	1	57	1					71.3	45	26.3	10	1.9	3.5	66	320	5.75	5.66	2	1.42	2.94	158.5	61.3	1.585	24.4007	148	100	1079	35.9667	4	0.821554	0.196557	0.00673949	601	0.821554	0.196557	0.00673949	601	1	1	0	1	1	2	1	3	1
115260460	1	31	0	66	13	11	19	71.6	48.7	22.9	22.7	4.4	6	87	311	4.71	4.47	0.75	1.41	2.18	174.5	74.3	1.745	24.4005	118	62	1396	46.5333	2				422				422	0	0	0	0	0	0	0	0	0
103941041	0	29	0					71.8	47.5	24.3			5.2	54	191	5.41	4.39	1.08	1.64	2.13	155.5	59	1.555	24.4001	117	85	1387	46.2333	2				405				405	0	0	0	0	1	1	1	1	0
116030182	1	28	1	185	18	10	19	76.8	48	28.8	34.5		3.37	49	225	4.59	4.74	1.3	1.92	2.28	155.5	59	1.555	24.4001	112	69	768	25.6	3	0.886872	0.120055	0.00539226	399	0.886872	0.120055	0.00539226	399	0	0	0	0	0	0	0	0	0
115262366	1	71	1					77	47.1	29.9	11.1	1.7	4.6	64	216	5.45	4.41	1.22	2.15	1.7	145	51.3	1.45	24.3995	127	69	1407	46.9	1	0.865273	0.144711	0.00735886	343	0.865273	0.144711	0.00735886	343	0	0	0	0	0	0	0	0	0
105980623	1	44	0	41	17	18	26	72.5	43.1	29.4	10.5	1.8	3.7	95	273	4.96	4.12	1.4	1.35	1.98	169.5	70.1	1.695	24.3994	118	64	739	24.6333	2				274				274	0	0	0	0	0	0	0	0	0
103862008	1	28	0	96	40	24	22	72.2	50.1	22.1	11.8		6.14	110	380	5.01	3.95	0.84	1.27	2.32	172.5	72.6	1.725	24.3982	118	64	735	24.5	3				343				343	0	0	0	0	0	0	0	0	0
101530594	1	70	1	84	38	17	15	76	45.8	30.2	13.2	1.4	8.8	150	570	6.56	5.75	1.18	1.35	2.91	172.5	72.6	1.725	24.3982	150	82	366	12.2	4	0.959636	0.041201	0.00311707	160	0.959636	0.041201	0.00311707	160	1	0	0	1	0	1	1	2	0
114400952	0	38	0	126	77	25	26	76.3	44.2	32.1	14.2		3.06	108	414	4.69	4.83	1.55	1.15	2.79	176.5	76	1.765	24.3963	133	66	635	21.1667	4				288				288	0	0	0	1	0	1	1	1	0
114400628	1	37	0	126	77	25	26	76.3	44.2	32.1	14.2		3.06	108	414	4.69	4.83	1.55	1.15	2.79	176.5	76	1.765	24.3963	133	66	946	31.5333	4				543				543	0	0	0	1	0	1	1	1	0
105161718	1	53	1	78	49	21	21	74	46.6	27.4	9.2	1	5.3	87	278	6.41	5.31	4.94	0.96	2.21	176.5	76	1.765	24.3963	153	89	390	13	2	0.968439	0.0320696	0.00279107	119	0.968439	0.0320696	0.00279107	119	1	1	1	1	1	2	1	4	1
112190635	0	43	0					73.3	46.9	26.4	15.3	3.9	4.3	60	333	5.76	5.66	0.83	1.24	2.86	158	60.9	1.58	24.3951	134	86	1492	49.7333	4				790				790	1	0	0	1	1	2	1	2	0
106053268	1	64	0	62	27	16	30	78.9	46.7	32.2			4.1	104	343	4.77	5.44	1.33	1.02	2.96	158	60.9	1.58	24.3951	136	86	1418	47.2667	4				738				738	0	0	1	1	1	2	1	2	0
100302032	0	42	1	107	415	68	39	76.3	48.7	27.6			4.2	68	579	5.79	5.96	4.74	1.36	3.01	170	70.5	1.7	24.3945	128	83	1592	53.0667	4	0.584211	0.537493	0.0213078	820	0.584211	0.537493	0.0213078	820	1	1	0	0	0	0	0	2	0
114500015	0	38	0	109	87	30	28				10.2	1.2	5	97	437	4.88	3.98	2.37	0.98	2.03	170	70.5	1.7	24.3945	150	95	710	23.6667	2				238				238	0	1	1	1	1	2	1	3	1
114080650	1	40	0	52	96	38	40	80	43.5	36.5			4	80	486	5.6	4.44	5.63	0.92	2.4	170	70.5	1.7	24.3945	144	88	1461	48.7	3				599				599	1	1	1	1	1	2	1	4	1
110593350	1	26	0	94	17	21	21	69.8	45.3	24.5			3.7	94	285	5.32	4.64	1.3	1.1	2.72	170	70.5	1.7	24.3945	119	78	1076	35.8667	4				597				597	0	0	0	0	0	0	0	0	0
109080179	0	81	0	53	17	20	22	72.6	43.4	29.2	7.9	2.3	6.8	73	315	5.12	3.29	1.52	0.66	1.73	154.2	58	1.542	24.3927	165	86	1482	49.4	1				360				360	0	0	1	1	1	2	1	2	0
108833182	0	29	0	109	36	13	27	72.9	38.7	34.2	9.3	0.6	3.5	96	442	4.87	4.63	1.51	1.35	2.15	153	57.1	1.53	24.3923	150	75	701	23.3667	2				225				225	0	0	0	1	0	1	1	1	0
102672444	1	47	0	64	16	21	21	72	40.1	31.9	12.8	1.9	4.65	97	305	4.63	4.22	1.59	1.06	2.6	175	74.7	1.75	24.3918	120	82	701	23.3667	3				279				279	0	0	0	0	0	0	0	0	0
100030623	1	49	0	68	25	16	20	73.9	50.4	23.5	16.4	4	4	102	282	4.47	4.46	1.65	1.61	1.92	164	65.6	1.64	24.3902	111	65	1433	47.7667	1				347				347	0	0	0	0	0	0	0	0	0
114400005	0	29	1	81	40	29	21	68.3	45.9	22.4	16.7		3.38	75	303	4.53	4.44	1.75	1.27	2.3	164.5	66	1.645	24.39	110	72	972	32.4	3	0.87536	0.13312	0.00570505	431	0.87536	0.13312	0.00570505	431	0	1	0	0	0	0	0	1	0
106150410	1	64	1	100	82	18	24	69	43	26	10.7	2.1	4.18	79	257	5.16	5.52	1.85	1.3	3.09	164.5	66	1.645	24.39	135	74	342	11.4	4	0.982685	0.0174666	0.00205162	67	0.982685	0.0174666	0.00205162	67	0	1	0	1	0	1	1	2	0
109600031	0	54	1	57	162	23	27	68.2	42	26.2	21.1	3.9	4.14	70	197	6.01	5.04	1.03	1.41	2.76	165	66.4	1.65	24.3893	118	73	357	11.9	4	0.974409	0.0259242	0.00248931	102	0.974409	0.0259242	0.00248931	102	1	0	0	0	0	0	0	1	0
116030009	1	33	0	52	35	16	27	73.3	44.1	29.2			7.5	63	181	5.33	4.05	1.36	0.99	1.96	163	64.8	1.63	24.3893	130	79	1468	48.9333	2				458				458	0	0	1	1	0	1	1	2	0
102126176	0	48	1					69.2	41.1	28.1			3.1	55	199	4.5	4.93	1.66	0.85	2.65	165.5	66.8	1.655	24.3882	114	70	1610	53.6667	4	0.576624	0.550565	0.0223411	821	0.576624	0.550565	0.0223411	821	0	0	1	0	0	0	0	1	0
106660726	0	25	0	63	36	50	42	64.5	40.5	24			4.5	114	350	4.92	4.45	1.59	1.46	2.26	165.5	66.8	1.655	24.3882	111	65	1574	52.4667	2				478				478	0	0	0	0	0	0	0	0	0
100223002	1	60	0	47	29	19	31	69	40.8	28.2	15.3	2.1	5.1	85	312	5.2	5.52	0.76	1.73	2.52	165.5	66.8	1.655	24.3882	149	85	365	12.1667	3				119				119	0	0	0	1	1	2	1	1	0
20106623	0	41	0	48	26	22	26	75.4	41.7	33.7	6.7	0.6	5.5	110	505	5.11	5.99	3.11	1.06	2.3	162.5	64.4	1.625	24.3882	125	82	387	12.9	3				160				160	0	1	0	0	0	0	0	1	0
103902121	1	26	0	55	40	23	20	78.6	44.7	33.9			4.1	91	368	5.27	4.79	1.82	1	2.68	166	67.2	1.66	24.3867	143	85	1483	49.4333	4				780				780	0	1	1	1	1	2	1	3	1
108270107	1	23	0					71	44.9	26.1	9.4	1.5	5.4	74	366	5.25	5.47	1.32	1.55	2.75	166	67.2	1.66	24.3867	124	75	1459	48.6333	4				755				755	0	0	0	0	0	0	0	0	0
115262390	1	67	0					79.2	43.2	36	10.9	2.1	3.9	89	279	5.2	5.54	1.89	1.77	2.6	162	64	1.62	24.3865	164	95	1407	46.9	3				570				570	0	1	0	1	1	2	1	2	0
114080835	1	58	0					73	43.1	29.9	17.8	3	3.1	73	289	4.66	4.06	1.01	1.15	1.82	162	64	1.62	24.3865	107	69	1402	46.7333	1				342				342	0	0	0	0	0	0	0	0	0
103630856	1	61	0					70.7	42.5	28.2	10	2.4	3.8	70	291	4.86	5.5	0.9	1.63	2.93	162	64	1.62	24.3865	118	73	1374	45.8	4				709				709	0	0	0	0	0	0	0	0	0
101530655	1	66	0	79	13	19	21	73.4	41.8	31.6	11.2	2.1	9.6	147	359	6.38	4.55	1.17	1.27	2.64	162	64	1.62	24.3865	144	76	1046	34.8667	4				572				572	1	0	0	1	0	1	1	2	0
104100498	0	23	0	52	32	9	18	73.7	45.3	28.4			5.3	90	452	4.57	3.89	0.49	1.35	1.78	177	76.4	1.77	24.3864	116	68	1394	46.4667	1				331				331	0	0	0	0	0	0	0	0	0
101410310	0	31	1	65	24	19	25				8.7	1.4	4.3	77	290	5.32	4.56	1.07	1.16	2.45	177	76.4	1.77	24.3864	110	70	334	11.1333	3	0.988654	0.0114106	0.00166336	46	0.988654	0.0114106	0.00166336	46	0	0	0	0	0	0	0	0	0
114090564	1	33	1	58	38	26	29	78.1	44.8	33.3			4.3	61	308	5.07	4.88	0.71	0.84	2.49	178.5	77.7	1.785	24.3862	132	88	1475	49.1667	3	0.767524	0.264586	0.00961339	609	0.767524	0.264586	0.00961339	609	0	0	1	1	1	2	1	2	0
109980059	0	27	0	74	50	38	26	75.6	45.3	30.3	9.4	2.5	5.1	104	307	5.36	4.2	1.14	1.24	2.14	166.5	67.6	1.665	24.3847	140	90	1590	53	2				478				478	0	0	0	1	1	2	1	1	0
104000088	0	27	0	76	25	13	20	72	47.4	24.6	7.5	0.8	3.8	81	339	5.72	5.53	1.07	1.35	2.8	166.5	67.6	1.665	24.3847	127	72	521	17.3667	4				270				270	1	0	0	0	0	0	0	1	0
110400572	1	47	1	128	143	30	39	77	44.9	32.1	9.8	2.6	4.2	82	290	11.94	4.34	0.83	2.28	1.53	161.5	63.6	1.615	24.3844	130	72	786	26.2	1	0.921726	0.0815071	0.00483549	245	0.921726	0.0815071	0.00483549	245	1	0	0	1	0	1	1	2	0
114260416	0	34	0	80	40	29	22				8.5	1.6	2.99	86	359	5.14	5.37	2.43	0.94	2.72	175.5	75.1	1.755	24.3829	143	92	371	12.3667	4				185				185	0	1	1	1	1	2	1	3	1
106441388	0	38	1	104	45	25	20	81.2	48.2	33	6.3	1.2	3.44	90	320	5.71	4.33	1.35	1.08	2.58	180	79	1.8	24.3827	150	92	339	11.3	3	0.986173	0.0139234	0.00183492	56	0.986173	0.0139234	0.00183492	56	1	0	0	1	1	2	1	2	0
110592994	0	27	1	110	30	30	23				9.9	2.3	3.1	80	310	5.03	3.55	1.33	1.29	1.79	167	68	1.67	24.3824	105	70	276	9.2	1	0.998708	0.00129236	0.000577217	5	0.998708	0.00129236	0.000577217	5	0	0	0	0	0	0	0	0	0
101420236	1	25	1	54	57	71	53	82.6	42.6	40	13.4	2.3	4.7	104	376	5.4	5.34	1.58	1.54	2.61	167	68	1.67	24.3824	138	86	1377	45.9	3	0.823762	0.193874	0.00719679	542	0.823762	0.193874	0.00719679	542	0	0	0	1	1	2	1	1	0
105113365	1	61	0	75	27	20	30	72	41.6	30.4	8.6	1.1	5.8	80	304	4.93	4.93	1.54	1.33	2.67	167	68	1.67	24.3824	110	80	377	12.5667	4				198				198	0	0	0	0	0	0	0	0	0
104820572	1	82	1	29	23	20	19	67.3	40.2	27.1	9.3	1.8	7.1	82	302	5.46	5.61	1.21	1.32	2.92	157	60.1	1.57	24.3823	134	71	1151	38.3667	4	0.787804	0.238506	0.00754866	673	0.787804	0.238506	0.00754866	673	0	0	0	1	0	1	1	1	0
107950400	0	63	0	59	15	10	17	76	44.3	31.7	18.4	2.3	5.4	75	181	5.14	4.87	0.57	1.55	2.25	161	63.2	1.61	24.3818	105	72	301	10.0333	2				8				8	0	0	0	0	0	0	0	0	0
100030701	1	75	1	67	28	15	22	73.1	41.1	32	11.7	2.3	7.3	113	444	5.04	5.52	1.57	1.33	2.58	167.5	68.4	1.675	24.3796	135	67	1433	47.7667	3	0.797943	0.225719	0.0080847	579	0.797943	0.225719	0.0080847	579	0	0	0	1	0	1	1	1	0
114260852	1	31	1	33	13	15	24				9.5	1.9	3.34	64	197	4.69	3.94	0.59	1.49	1.86	167.5	68.4	1.675	24.3796	110	63	371	12.3667	1	0.97618	0.0241081	0.00249546	88	0.97618	0.0241081	0.00249546	88	0	0	0	0	0	0	0	0	0
102330769	0	31	0	67	33	34	34	78.3	43	35.3			4.3	86	416	4.94	4.34	1.53	1.19	1.96	168	68.8	1.68	24.3764	117	86	1103	36.7667	2				374				374	0	0	0	0	1	1	1	1	0
116080157	0	29	1	82	28	15	21	76.9	42.7	34.2	14.4		4.6	97	401	4.43	4.67	1.91	1.4	2.19	181.5	80.3	1.815	24.376	130	74	703	23.4333	2	0.939202	0.0627247	0.00392273	227	0.939202	0.0627247	0.00392273	227	0	1	0	1	0	1	1	2	0
114270738	0	32	0	88	25	35	26				16.7	1.5	4.7	92	386	4.93	5.72	2.42	0.97	2.9	174	73.8	1.74	24.3757	126	86	371	12.3667	4				185				185	0	1	1	0	1	1	1	3	1
103940821	0	38	1	72	51	39	32				15.5	3.3	3.74	90	372	5.52	4.62	1.98	1.69	2.1	174	73.8	1.74	24.3757	146	105	324	10.8	2	0.99359	0.0064305	0.00125307	24	0.99359	0.0064305	0.00125307	24	0	1	0	1	1	2	1	2	0
108070749	1	32	0	55	22	16	23	75	45.7	29.3	17.5	2.1	4.1	89	347	5.15	4.06	0.94	1.23	2.32	174	73.8	1.74	24.3757	130	70	367	12.2333	3				126				126	0	0	0	1	0	1	1	1	0
104090146	1	28	0					69.2	37.1	32.1			3.7	71	246	4.79	4.4	0.81	1.36	2.4	156.5	59.7	1.565	24.3751	107	68	1460	48.6667	3				596				596	0	0	0	0	0	0	0	0	0
109080181	0	79	0					71	41.4	29.6	7.3	1.7	3.9	56	307	5.41	5.08	1.42	0.89	2.82	163.3	65	1.633	24.3748	124	52	1475	49.1667	4				775				775	0	0	1	0	0	0	0	1	0
116060012	0	52	0	74	47	36	29	69.5	46.6	22.9			6.7	83	379	4.71	5.1	0.96	1.39	2.51	163.3	65	1.633	24.3748	145	99	1310	43.6667	3				528				528	0	0	0	1	1	2	1	1	0
103861865	1	59	0	65	22	20	21	75.4	46.3	29.1	21.2		4.6	108	394	4.67	4.25	1.69	1.52	1.84	176	75.5	1.76	24.3737	147	86	735	24.5	1				203				203	0	0	0	1	1	2	1	1	0
102150533	1	33	0	71	34	19	22	66.3	42.6	23.7	15		5.15	88	227	5.29	4.65	0.68	1.37	2.99	168.5	69.2	1.685	24.3728	140	76	729	24.3	4				431				431	0	0	0	1	0	1	1	1	0
106240948	1	62	1	63	41	17	24	74.7	45.4	29.3	13.8	1.8	4.93	81	242	6.11	5.45	3.74	1.29	1.83	154	57.8	1.54	24.3717	146	81	736	24.5333	1	0.939092	0.0628416	0.00415676	204	0.939092	0.0628416	0.00415676	204	1	1	0	1	0	1	1	3	1
105080800	0	44	1	58	33	28	26	77	46.6	30.4	10.3	1.6	5.2	86	354	6.01	4.43	1.17	1	2.57	172	72.1	1.72	24.3713	143	99	740	24.6667	3	0.903094	0.101929	0.00493175	354	0.903094	0.101929	0.00493175	354	1	0	1	1	1	2	1	3	1
111180108	0	25	0	74	45	22	24	75	43.2	31.8	12.1	2	3.9	103	392	6.03	4.76	2.32	1.2	2.36	172	72.1	1.72	24.3713	106	64	727	24.2333	3				326				326	1	1	0	0	0	0	0	2	0
105810326	0	45	0	84	19	15	23				7.1	2.1	7.1	73	186	4.62	4.25	1.4	0.99	2.48	159.5	62	1.595	24.3708	118	65	362	12.0667	3				95				95	0	0	1	0	0	0	0	1	0
109620245	1	65	1					76	43.7	32.3	11.4	3.1	6.3	54	206	5.27	5.02	1.21	1.84	2.52	159.5	62	1.595	24.3708	124	74	1414	47.1333	3	0.80487	0.217074	0.00781794	572	0.80487	0.217074	0.00781794	572	0	0	0	0	0	0	0	0	0
109910373	1	32	0	59	44	14	16	75.2	43.5	31.7	14.2		2.48	77	321	5.75	4.67	1.83	1.31	2.44	169	69.6	1.69	24.3689	156	90	973	32.4333	3				431				431	1	1	0	1	1	2	1	3	1
109910516	1	64	0	59	44	14	16	75.2	43.5	31.7	14.2		2.48	77	321	5.75	4.67	1.83	1.31	2.44	169	69.6	1.69	24.3689	156	90	687	22.9	3				266				266	1	1	0	1	1	2	1	3	1
107050188	1	44	1	51	17	16	18	68.9	42.2	26.7	5.4	1.2	3.3	87	380	5.21	4.68	0.9	1.16	2.87	174.5	74.2	1.745	24.3676	140	90	346	11.5333	4	0.980687	0.0195016	0.00216562	76	0.980687	0.0195016	0.00216562	76	0	0	0	1	1	2	1	1	0
115261469	0	49	0					85	48.2	36.8	8.4	1.5	3.5	55	245	4.74	6.7	1.52	2.25	2.96	156	59.3	1.56	24.3672	140	91	1395	46.5	4				719				719	0	0	0	1	1	2	1	1	0
108833183	0	28	0	103	27	22	24	74.2	38.5	35.7	9	1.7	2.7	97	414	5.01	4.1	1.54	0.97	2.28	156	59.3	1.56	24.3672	115	67	703	23.4333	3				281				281	0	0	1	0	0	0	0	1	0
114080788	1	24	1	71	77	28	21	76.3	43.5	32.8			3.5	78	217	7.59	4.62	1.26	1.26	2.55	183	81.6	1.83	24.3662	135	85	1101	36.7	3	0.852739	0.159302	0.00633702	484	0.852739	0.159302	0.00633702	484	1	0	0	1	1	2	1	2	0
115260583	1	58	1	94	20	26	28	71.9	43.9	28	15.3	2.8	2.7	97	325	5.51	3.73	2.42	1	1.72	172.5	72.5	1.725	24.3646	118	73	1396	46.5333	1	0.86901	0.1404	0.00714932	337	0.86901	0.1404	0.00714932	337	0	1	1	0	0	0	0	2	0
109870032	1	39	0	66	38	35	24	71	43.3	27.7	7.8	2.8	4.2	78	323	5.35	4.3	2.14	0.89	2.35	172.5	72.5	1.725	24.3646	127	80	713	23.7667	3				301				301	0	1	1	0	0	0	0	2	0
104492006	1	34	1	82	94	31	27	74	43.1	30.9	4.8	2.4	4.5	98	338	5.16	5.13	3.73	1.15	2.49	172.5	72.5	1.725	24.3646	120	80	383	12.7667	3	0.961202	0.0395705	0.00306652	150	0.961202	0.0395705	0.00306652	150	0	1	0	0	0	0	0	1	0
105710360	0	26	0	88	12	16	22	70.7	39.5	31.2	9.5	2	4.16	83	265	5.37	4.53	1.69	0.88	2.64	169.5	70	1.695	24.3646	156	74	377	12.5667	4				198				198	0	0	1	1	0	1	1	2	0
100052204	1	67	0	83	24	9	17	74.8	45.4	29.4	12.4	3	5.2	69	364	5.08	4.32	1.61	1.85	1.86	169.5	70	1.695	24.3646	148	89	1450	48.3333	1				350				350	0	0	0	1	1	2	1	1	0
116650072	0	28	1					76.2	40.3	35.9			4.6	80	312	4.96	5.61	1.35	1.77	2.82	153.5	57.4	1.535	24.361	119	72	1102	36.7333	4	0.809513	0.211322	0.00702803	628	0.809513	0.211322	0.00702803	628	0	0	0	0	0	0	0	0	0
110970305	1	72	0					67.9	41.2	26.7			5.94	98	395	6.07	4.59	2.58	1.22	2.09	158.5	61.2	1.585	24.3609	140	95	1097	36.5667	2				363				363	1	1	0	1	1	2	1	3	1
115750016	0	55	0	81	16	14	20	70.1	43.1	27	19.3		6.2	69	180	5.32	4.38	1.6	1.21	2.12	147.5	53	1.475	24.3608	120	60	729	24.3	2				253				253	0	0	0	0	0	0	0	0	0
113750077	1	77	0					76.6	44.2	32.4	6.9	2.4	4.2	62	153	5	4.57	0.58	1.38	2.39	155.5	58.9	1.555	24.3587	119	75	1489	49.6333	3				618				618	0	0	0	0	0	0	0	0	0
116080181	0	53	1	91	99	34	26				11.1	2.1	3.63	97	364	4.73	4.36	2.45	1.18	2.47	173	72.9	1.73	24.3576	140	85	332	11.0667	3	0.98915	0.0109092	0.00162683	40	0.98915	0.0109092	0.00162683	40	0	1	0	1	1	2	1	2	0
115261218	1	48	0					67	43	24	14.1	4.2	3.5	46	224	4.71	3.66	0.58	1.51	1.6	150	54.8	1.5	24.3556	105	62	1395	46.5	1				335				335	0	0	0	0	0	0	0	0	0
104491904	0	48	0					71.5	40.1	31.4			4.9	77	272	6.2	4.99	0.54	1.74	2.43	158	60.8	1.58	24.3551	110	64	1711	57.0333	3				643				643	1	0	0	0	0	0	0	1	0
104492530	0	37	0					71.5	40.1	31.4			4.9	77	272	6.2	4.99	0.54	1.74	2.43	158	60.8	1.58	24.3551	110	64	1404	46.8	3				567				567	1	0	0	0	0	0	0	1	0
105080698	0	67	1	73	39	21	19	72.7	42.1	30.6	8.9	1.6	4.21	81	397	5.04	4.91	2.44	1.06	2.8	158	60.8	1.58	24.3551	126	79	375	12.5	4	0.951346	0.0498772	0.00341735	191	0.951346	0.0498772	0.00341735	191	0	1	0	0	0	0	0	1	0
105161560	0	72	0	87	126	17	20	71.4	45.3	26.1	7.4	1.5	3.3	77	357	4.71	4.6	1.77	1.15	2.22	170.5	70.8	1.705	24.3548	136	82	755	25.1667	2				295				295	0	1	0	1	0	1	1	2	0
110400672	1	71	0	92	50	5	15	73.9	37.8	36.1			3.32	81	299	12.18	5	1.09	1.58	2.83	170.5	70.8	1.705	24.3548	135	75	1169	38.9667	4				680				680	1	0	0	1	0	1	1	2	0
115260190	0	26	0	91	19	15	22	69.5	45.6	23.9	20.7	4.3	6.2	82	327	5.25	4.87	0.49	2.16	2.01	164	65.5	1.64	24.3531	136	92	1396	46.5333	2				422				422	0	0	0	1	1	2	1	1	0
116730054	0	42	0	94	17	53	36	78.7	43.3	35.4			3.7	76	292	7.37	3.03	0.88	1.43	1.23	164	65.5	1.64	24.3531	136	98	728	24.2667	1				188				188	1	0	0	1	1	2	1	2	0
111820131	0	26	0	88	14	12	20	74.1	45.2	28.9	8.8	1.7	3.13	65	274	5.27	4.15	0.9	1.53	1.98	164	65.5	1.64	24.3531	130	80	425	14.1667	2				142				142	0	0	0	1	0	1	1	1	0
101530652	1	62	0	62	17	13	19	67.4	40.5	26.9	11.2	2	6.5	93	375	5.74	5.04	0.75	2.23	1.93	164	65.5	1.64	24.3531	154	84	1046	34.8667	2				339				339	1	0	0	1	0	1	1	2	0
100150908	1	46	0	52	25	24	28	69.6	43.2	26.4	17.7	2.6	6.64	98	276	5.29	4.85	1.04	1.29	2.69	164	65.5	1.64	24.3531	152	90	739	24.6333	4				459				459	0	0	0	1	1	2	1	1	0
104590306	1	44	1	50	24	22	22	80.1	46.3	33.8	17.8	3.1	4	86	265	4.9	5.62	1.5	1.11	2.97	164	65.5	1.64	24.3531	125	68	705	23.5	4	0.901613	0.103569	0.00485981	363	0.901613	0.103569	0.00485981	363	0	0	0	0	0	0	0	0	0
107060315	0	63	0	61	19	16	22	67.3	40.2	27.1	6	1.4	5.8	99	236	5.25	5.71	1.71	1.24	2.89	165	66.3	1.65	24.3526	124	72	1072	35.7333	4				591				591	0	1	0	0	0	0	0	1	0
103902339	0	23	0					72.8	45.9	26.9			4.55	73	190	5.28	5.33	1.82	1.74	2.29	163.5	65.1	1.635	24.3526	148	95	1130	37.6667	3				502				502	0	1	0	1	1	2	1	2	0
109910364	1	28	1	121	83	21	34	71	42.6	28.4	22.1	2.5	4.1	99	346	5.09	4.64	1.08	1.51	2.03	180	78.9	1.8	24.3519	160	82	602	20.0667	2	0.956063	0.0449312	0.00330956	168	0.956063	0.0449312	0.00330956	168	0	0	0	1	0	1	1	1	0
109910507	1	66	1	121	83	21	34	71	42.6	28.4	22.1	2.5	4.1	99	346	5.09	4.64	1.08	1.51	2.03	180	78.9	1.8	24.3519	160	82	317	10.5667	2	0.997055	0.00294964	0.000848992	12	0.997055	0.00294964	0.000848992	12	0	0	0	1	0	1	1	1	0
20105158	0	35	0	64	53	18	22	72	41.1	30.9	13.1	1.1	3.9	94	344	5.8	5.17	2.39	1.27	2.44	165.5	66.7	1.655	24.3517	136	94	399	13.3	3				174				174	1	1	0	1	1	2	1	3	1
102125928	1	44	0	120	34	27	21	74.1	42.7	31.4	19.9		3.1	78	374	4.66	3.72	2.32	1.08	0.92	165.5	66.7	1.655	24.3517	104	63	755	25.1667	1				232				232	0	1	0	0	0	0	0	1	0
115260459	1	52	1	62	31	33	28				6.5	1.2	2.84	83	409	6.18	4.1	2.62	0.76	2.04	165.5	66.7	1.655	24.3517	128	77	520	17.3333	2	0.960524	0.0402764	0.00313149	153	0.960524	0.0402764	0.00313149	153	1	1	1	0	0	0	0	3	1
104250275	0	50	0	91	25	39	65	78.2	42.3	35.9	7.1	2.5	6.5	119	258	5.84	3.38	1.64	0.7	1.83	163	64.7	1.63	24.3517	154	90	1462	48.7333	1				356				356	1	0	1	1	1	2	1	3	1
20100411	0	38	1					69.7	37.6	32.1			5.6	73	180	5.07	4.5	0.69	1.62	2.62	148.5	53.7	1.485	24.3513	116	82	1509	50.3	4	0.664858	0.408182	0.0133113	800	0.664858	0.408182	0.0133113	800	0	0	0	0	0	0	0	0	0
113710188	0	30	0	59	22	15	18	71.6	45.1	26.5			5.8	94	394	5	4.72	2.75	1.42	2.27	175.5	75	1.755	24.3505	129	93	1468	48.9333	2				458				458	0	1	0	0	1	1	1	2	0
105191109	0	47	1	71	27	29	25	68	45.5	22.5	6.3	0.3	8.6	90	392	5.12	4.68	2.16	0.99	2.59	175.5	75	1.755	24.3505	117	74	306	10.2	3	0.997307	0.00269709	0.000811016	11	0.997307	0.00269709	0.000811016	11	0	1	1	0	0	0	0	2	0
103862217	1	37	0	69	22	16	16	70.9	44.2	26.7	18.7		5.9	113	371	4.88	4.29	0.96	1.31	2.08	175.5	75	1.755	24.3505	134	78	775	25.8333	2				307				307	0	0	0	1	0	1	1	1	0
20100453	1	43	0	42	22	16	20				31.2	3.3	3.6	99	295	5.08	4.91	1.29	1.31	2.51	175.5	75	1.755	24.3505	124	80	510	17	3				217				217	0	0	0	0	0	0	0	0	0
106181035	0	46	0	115	12	43	31	80.8	41.3	39.5	9.4	1.6	6.3	94	294	4.99	5.34	0.9	1.58	3.12	162.5	64.3	1.625	24.3503	162	81	1090	36.3333	4				608				608	0	0	0	1	0	1	1	1	0
104160123	1	73	1					79.7	44.5	35.2	16.5	3.2	4.9	57	390	4.95	6.41	1.89	1.61	2.76	155	58.5	1.55	24.3496	145	82	1635	54.5	4	0.551217	0.595626	0.0257397	824	0.551217	0.595626	0.0257397	824	0	1	0	1	0	1	1	2	0
108070873	1	32	0	65	15	13	17	74	45.3	28.7	12.4	1.2	5	62	303	5	4.47	1.8	1.42	1.81	155	58.5	1.55	24.3496	125	82	354	11.8	1				57				57	0	1	0	0	0	0	0	1	0
116080544	1	30	0	72	41	40	32	74.8	46.1	28.7	15.3		6.27	102	320	6.43	3.83	1.06	1.41	1.99	171	71.2	1.71	24.3494	130	78	723	24.1	2				247				247	1	0	0	1	0	1	1	2	0
105810352	0	48	1	68	33	46	29				12.6	2.9	4.61	67	274	6.55	5.7	1.65	1.42	3.09	157.5	60.4	1.575	24.3487	123	82	362	12.0667	4	0.967824	0.032705	0.00278742	126	0.967824	0.032705	0.00278742	126	1	0	0	0	0	0	0	1	0
102125760	1	41	1	47	30	15	19				10.4	1.9	2.72	73	284	5.01	4.41	1.78	1.26	2.28	166.5	67.5	1.665	24.3487	130	73	400	13.3333	3	0.954579	0.0464846	0.00331917	176	0.954579	0.0464846	0.00331917	176	0	1	0	1	0	1	1	2	0
104640412	0	71	0	88	15	18	33	73.3	44.5	28.8	14.4	4.3	9.9	106	371	5.24	4.54	1.16	1.11	2.41	162	63.9	1.62	24.3484	167	82	1458	48.6	3				595				595	0	0	0	1	0	1	1	1	0
100194168	0	28	0					73.4	42	31.4			3.9	64	237	4.84	5.4	1.76	1.01	2.95	152.2	56.4	1.522	24.3472	94	55	1441	48.0333	4				749				749	0	1	1	0	0	0	0	2	0
108270031	0	40	0	86	25	15	22	83.8	48.2	35.6	14.2	2.1	3.91	94	428	4.51	5.4	1	1.6	2.89	167	67.9	1.67	24.3465	136	92	658	21.9333	4				296				296	0	0	0	1	1	2	1	1	0
110593051	1	46	0	97	32	23	22	74.1	44.7	29.4	13.2		4.2	90	307	5.07	3.2	1.72	1	1.66	167	67.9	1.67	24.3465	118	80	718	23.9333	1				181				181	0	1	1	0	0	0	0	2	0
116390007	0	32	0	79	39	41	24	71.6	46.1	25.5			5.9	54	309	4.76	3.75	1	0.92	1.9	161.5	63.5	1.615	24.3461	115	69	1424	47.4667	1				346				346	0	0	1	0	0	0	0	1	0
20104392	0	49	0	68	88	23	22	73.2	46.6	26.6	11.4		6.3	87	420	4.77	4.49	0.91	1.43	2.38	161.5	63.5	1.615	24.3461	110	76	664	22.1333	3				248				248	0	0	0	0	0	0	0	0	0
107591055	1	51	0	56	25	9	23	72.1	44.4	27.7	9.2	1.4	3.5	73	269	5.03	5.22	0.7	2.23	2.33	161.5	63.5	1.615	24.3461	119	71	734	24.4667	3				339				339	0	0	0	0	0	0	0	0	0
102125294	1	31	1	68	20	84	37				24.8	2.5	3	80	307	4.1	3.48	2.18	0.79	1.82	161.5	63.5	1.615	24.3461	136	77	400	13.3333	1	0.97018	0.0302736	0.00280267	107	0.97018	0.0302736	0.00280267	107	0	1	1	1	0	1	1	3	1
112580875	1	32	1	36	32	25	20	70.2	45.7	24.5			4.1	90	460	4.64	4.53	1.84	1.2	2.55	177.5	76.7	1.775	24.3444	121	74	1099	36.6333	3	0.854109	0.157697	0.00629765	479	0.854109	0.157697	0.00629765	479	0	1	0	0	0	0	0	1	0
101530595	1	69	0	77	18	13	20	68	40.3	27.7	7.1	1.6	6.1	74	213	6.02	4.91	0.77	1.49	2.7	167.5	68.3	1.675	24.344	140	80	750	25	4				479				479	1	0	0	1	0	1	1	2	0
100065816	1	34	0	65	75	20	25	80.8	50.2	30.6	10.8	1.4	3.94	106	410	5.58	4.7	2.06	2.24	1.43	167.5	68.3	1.675	24.344	160	110	705	23.5	1				166				166	0	1	0	1	1	2	1	2	0
112570262	0	26	0	86	23	24	24	72.4	44.7	27.7	10.6	2.5	5.07	80	410	4.7	4.01	1.11	1.15	2.29	179	78	1.79	24.3438	129	72	568	18.9333	3				221				221	0	0	0	0	0	0	0	0	0
110400433	1	68	1	100	72	26	25				15.2	1.6	4.3	84	320	5.59	4.5	2.28	1.03	2.41	179	78	1.79	24.3438	140	89	428	14.2667	3	0.948696	0.052667	0.00352777	196	0.948696	0.052667	0.00352777	196	1	1	1	1	1	2	1	4	1
105970149	0	53	0	60	67	31	18	76.9	48	28.9	10.5	1.8	4.5	83	386	5.22	5.96	1.67	1.81	3.11	161	63.1	1.61	24.3432	150	86	1122	37.4	4				654				654	0	0	0	1	1	2	1	1	0
112570440	0	33	0	59	16	16	20				7.4	1.7	4.32	68	289	5.78	5.8	1.01	2.11	2.89	157	60	1.57	24.3418	139	92	364	12.1333	4				136				136	1	0	0	1	1	2	1	2	0
107100099	1	33	1	108	17	15	19	81.4	41.1	40.3	10.8	2.2	6	85	264	5.73	4.84	1.05	1.35	2.43	157	60	1.57	24.3418	117	70	1143	38.1	3	0.843338	0.170388	0.00660675	505	0.843338	0.170388	0.00660675	505	1	0	0	0	0	0	0	1	0
116470008	1	41	0	60	33	23	18	72	44.9	27.1			2.66	77	280	5.71	5.54	1.4	1.6	3.08	157	60	1.57	24.3418	128	76	1099	36.6333	4				625				625	1	0	0	0	0	0	0	1	0
110930177	1	78	1	57	21	25	25	69.7	46.6	23.1	9.5	1.3	2.36	82	289	5.22	4.89	1.65	1.24	3.03	157	60	1.57	24.3418	118	77	658	21.9333	4	0.923522	0.079561	0.00427857	294	0.923522	0.079561	0.00427857	294	0	0	0	0	0	0	0	0	0
115262415	1	65	0					75.3	48.3	27	7.1	1.7	3.6	47	246	4.86	5.17	1.66	2.58	2.21	151	55.5	1.51	24.341	132	88	1407	46.9	2				428				428	0	0	0	1	1	2	1	1	0
116080529	1	30	0	76	45	15	27	71.5	44.8	26.7			5	79	348	4.53	5.33	0.98	1.47	2.81	168	68.7	1.68	24.341	132	75	1066	35.5333	4				586				586	0	0	0	1	0	1	1	1	0
114480013	1	22	0	91	174	70	49	79.1	44.3	34.8			3.99	85	299	5.23	5.45	2.9	1.27	3.1	168	68.7	1.68	24.341	140	94	1062	35.4	4				583				583	0	1	0	1	1	2	1	2	0
114400417	1	31	0	84	52	68	35				10.7	1.7	4.24	93	419	5.29	4.79	2.54	1.13	2.55	168	68.7	1.68	24.341	111	67	581	19.3667	3				235				235	0	1	0	0	0	0	0	1	0
115261543	0	44	0	54	15	9	15	79.2	41	38.2	11.1	2	4.1	78	189	4.74	3.95	0.51	1.61	1.94	154.5	58.1	1.545	24.3399	124	73	1044	34.8	2				338				338	0	0	0	0	0	0	0	0	0
104720704	1	85	0	49	27	20	31	71.9	40.7	31.2	15.7	2.9	4.78	143	425	5.21	4.5	1.1	1.36	2.26	160.5	62.7	1.605	24.3398	126	70	288	9.6	2				5				5	0	0	0	0	0	0	0	0	0
100322040	0	40	1	79	33	24	41	80	44	36	14.9	2.8	6.1	105	438	4.8	4.15	0.83	1.27	2.28	168.5	69.1	1.685	24.3376	118	81	476	15.8667	3	0.945466	0.0560778	0.00363692	213	0.945466	0.0560778	0.00363692	213	0	0	0	0	0	0	0	0	0
106790613	1	28	0	58	17	13	20	70.8	39.8	31	14.3	2.3	3.43	85	269	4.31	4.17	0.49	1.58	2.25	168.5	69.1	1.685	24.3376	98	63	715	23.8333	2				241				241	0	0	0	0	0	0	0	0	0
100520386	1	36	1	79	33	24	41	80	44	36	14.9	2.8	6.1	105	438	4.8	4.15	0.83	1.27	2.28	168.5	69.1	1.685	24.3376	118	81	350	11.6667	3	0.983435	0.0167035	0.00200695	65	0.983435	0.0167035	0.00200695	65	0	0	0	0	0	0	0	0	0
105113727	1	37	0	84	27	18	20	75.8	47.2	28.6	10.3	1.8	3.45	83	369	5.07	3.5	2.14	0.85	1.72	172	72	1.72	24.3375	129	76	371	12.3667	1				89				89	0	1	1	0	0	0	0	2	0
105113599	1	61	0	69	27	13	20	71.7	41.3	30.4	10.5	1.8	6.33	104	279	4.9	4.98	1.46	1.59	2.48	172	72	1.72	24.3375	114	66	356	11.8667	3				83				83	0	0	0	0	0	0	0	0	0
100302001	1	28	0	116	81	26	22	75.7	43.4	32.3			4.52	91	282	5.48	5.23	1.08	1.8	2.52	183	81.5	1.83	24.3363	135	83	1136	37.8667	3				503				503	0	0	0	1	0	1	1	1	0
105890414	0	44	0					66.3	40.7	25.6	7.2	1.3	2.3	44	231	4.03	4.93	2.09	1.86	2.21	160	62.3	1.6	24.3359	114	66	1590	53	2				478				478	0	1	0	0	0	0	0	1	0
103940975	0	24	0					66.3	40.7	25.6	7.2	1.3	2.3	44	231	4.03	4.93	2.09	1.86	2.21	160	62.3	1.6	24.3359	114	66	1380	46	2				405				405	0	1	0	0	0	0	0	1	0
115261541	0	40	0	66	23	12	15	74.1	41.1	33	6.8	1.3	3	60	277	4.98	5.36	1.18	2.39	2.29	160	62.3	1.6	24.3359	114	68	1044	34.8	3				440				440	0	0	0	0	0	0	0	0	0
110593714	0	26	1	81	78	81	52	81.9	45.7	36.2			2.7	67	207	5.39	5.05	1.94	1.4	2.54	160	62.3	1.6	24.3359	122	76	983	32.7667	3	0.874599	0.13399	0.00572545	433	0.874599	0.13399	0.00572545	433	0	1	0	0	0	0	0	1	0
115262204	0	33	1	70	25	18	21	70.3	42.1	28.2	12.4	2	3.67	93	308	5.83	4.12	2.35	0.75	2.41	169	69.5	1.69	24.3339	140	80	322	10.7333	3	0.995826	0.00418249	0.00101018	15	0.995826	0.00418249	0.00101018	15	1	1	1	1	0	1	1	4	1
102700306	1	33	0	64	25	17	21	76.8	46.3	30.5	11.1	2.1	4.29	71	253	5.07	5.2	1.47	1.42	2.73	148	53.3	1.48	24.3335	150	84	789	26.3	4				516				516	0	0	0	1	0	1	1	1	0
109110043	1	38	1	84	39	18	27	75.5	46	29.5			5.2	109	518	7.97	5.68	2.12	1.26	2.27	154	57.7	1.54	24.3296	132	87	1662	55.4	2	0.744859	0.29456	0.0231252	481	0.744859	0.29456	0.0231252	481	1	1	0	1	1	2	1	3	1
103861868	1	49	1	79	18	18	18	76.2	46	30.2	17.8		3.05	111	342	4.89	4.71	1.65	1.37	2.67	175	74.5	1.75	24.3265	129	80	761	25.3667	4	0.862514	0.147904	0.00581679	491	0.862514	0.147904	0.00581679	491	0	0	0	0	0	0	0	0	0
112190724	1	51	1	124	27	28	28	74.5	48.3	26.2			4.2	96	297	4.73	4.28	0.7	1.72	2.08	175	74.5	1.75	24.3265	122	74	721	24.0333	2	0.933278	0.0690516	0.00412677	246	0.933278	0.0690516	0.00412677	246	0	0	0	0	0	0	0	0	0
112210430	0	29	1	76	29	19	20	74	42.6	31.4	7	0.4	3.5	82	240	6.63	4.91	3.45	0.95	2.02	170	70.3	1.7	24.3253	130	60	325	10.8333	2	0.993342	0.00667978	0.001277	27	0.993342	0.00667978	0.001277	27	1	1	1	1	0	1	1	4	1
110440319	1	64	1	92	59	52	43	81.5	45.7	35.8	10.5		3.7	82	301	5.48	5.19	2.17	1.11	3.08	170	70.3	1.7	24.3253	118	76	658	21.9333	4	0.923522	0.079561	0.00427857	295	0.923522	0.079561	0.00427857	295	0	1	0	0	0	0	0	1	0
100150944	1	81	1	124	24	13	27	73.3	41.7	31.6	25.5	3.2	5.11	119	379	5.59	5.8	2.1	1.46	3.1	152	56.2	1.52	24.3248	161	87	739	24.6333	4	0.873839	0.134859	0.00554893	454	0.873839	0.134859	0.00554893	454	1	1	0	1	1	2	1	3	1
106000418	1	73	0	140	20	17	21	73.5	43	30.5	10.4	2.1	4.6	101	221	8.25	4.56	1.5	0.99	2.63	152	56.2	1.52	24.3248	180	70	297	9.9	4				16				16	1	0	1	1	0	1	1	3	1
106620262	1	37	0	81	65	15	17	75	42.7	32.3	7.6	1.1	4.4	83	550	5.42	5.11	2.95	1.26	2.3	173	72.8	1.73	24.3242	110	78	748	24.9333	3				364				364	0	1	0	0	0	0	0	1	0
112581035	1	45	0	88	73	27	21	66	43.6	22.4	12.9	1.6	2.9	93	359	5.22	3.87	1.8	1.16	1.86	173	72.8	1.73	24.3242	118	64	706	23.5333	1				168				168	0	1	0	0	0	0	0	1	0
100065591	1	28	0	75	21	10	15				15	3.1	3.06	78	312	5	3.69	0.65	1.14	1.9	173	72.8	1.73	24.3242	124	76	365	12.1667	1				81				81	0	0	0	0	0	0	0	0	0
106121274	1	76	0					73.6	44.1	29.5	12.4	3.8	6.7	76	305	5.02	4.59	1.02	1.39	2.48	149	54	1.49	24.3232	158	85	1504	50.1333	3				626				626	0	0	0	1	1	2	1	1	0
112580967	1	23	0	107	64	20	23	71.6	48.6	23			4.5	90	359	4.8	3.93	1.37	1.31	1.85	177	76.2	1.77	24.3225	117	74	1461	48.7	1				355				355	0	0	0	0	0	0	0	0	0
114460006	0	34	1	88	36	41	27	80	47.7	32.3	18.9	1.8	5.6	95	370	5.17	4.34	1.97	1.03	2.18	180	78.8	1.8	24.321	118	75	441	14.7	2	0.962182	0.0385515	0.00306285	146	0.962182	0.0385515	0.00306285	146	0	1	1	0	0	0	0	2	0
114460076	0	37	0	126	43	12	20	73.3	45.4	27.9			5.7	83	459	5.24	5.16	1.34	1.33	2.74	170.5	70.7	1.705	24.3204	136	80	1695	56.5	4				824				824	0	0	0	1	0	1	1	1	0
100066756	0	38	1	56	23	22	18	79	44	35	7.8	2	5.8	78	250	5.83	5.92	1.24	1.83	2.81	170.5	70.7	1.705	24.3204	135	93	705	23.5	4	0.901613	0.103569	0.00485981	364	0.901613	0.103569	0.00485981	364	1	0	0	1	1	2	1	2	0
100570807	1	38	0	126	43	12	20	73.3	45.4	27.9			5.7	83	459	5.24	5.16	1.34	1.33	2.74	170.5	70.7	1.705	24.3204	136	80	1622	54.0667	4				822				822	0	0	0	1	0	1	1	1	0
116230004	1	51	0	47	43	15	25	70.9	46.3	24.6			4.6	80	322	6.17	3.99	1.09	1.12	1.83	170.5	70.7	1.705	24.3204	103	66	1495	49.8333	1				361				361	1	0	0	0	0	0	0	1	0
100065828	1	34	0	70	24	50	34	66	43.8	22.2	3.6	0.6	4.67	94	323	5	4.79	2.02	1.3	2.63	170.5	70.7	1.705	24.3204	135	74	705	23.5	4				372				372	0	1	0	1	0	1	1	2	0
108270030	0	39	0	88	19	18	18	65.4	46.1	19.3	6.3	1.4	5.68	106	298	5.27	4.46	1.07	1.42	2.73	182.5	81	1.825	24.3198	132	77	664	22.1333	4				299				299	0	0	0	1	0	1	1	1	0
115700043	0	32	1	94	27	28	27	73.2	46.3	26.9	12.7		2.8	83	318	4.79	4.51	1.01	1.55	2.05	175.5	74.9	1.755	24.318	116	69	753	25.1	2	0.917208	0.0864205	0.0046747	292	0.917208	0.0864205	0.0046747	292	0	0	0	0	0	0	0	0	0
101880266	0	36	1	54	28	19	20	71.6	45.8	25.8	15.9	2.3	4.6	90	241	6.28	5.06	1.14	1.52	2.65	173.5	73.2	1.735	24.3171	125	86	366	12.2	4	0.959636	0.041201	0.00311707	161	0.959636	0.041201	0.00311707	161	1	0	0	0	1	1	1	2	0
100065919	1	36	0	60	29	11	19	74	44.2	29.8	9.6	1.7	5.04	95	394	4.53	5.14	0.75	1.59	2.74	173.5	73.2	1.735	24.3171	122	72	705	23.5	4				372				372	0	0	0	0	0	0	0	0	0
103630752	1	39	0	55	41	19	20	73.9	44.5	29.4	10.6	2.1	3.1	93	387	5.11	3.37	1.74	0.91	1.46	173.5	73.2	1.735	24.3171	116	67	701	23.3667	1				158				158	0	1	1	0	0	0	0	2	0
101530637	1	80	0	97	57	13	28	74.2	42.5	31.7	15	2.2	3.79	97	328	5.28	3.82	0.82	1.73	1.74	165	66.2	1.65	24.3159	152	75	1052	35.0667	1				270				270	0	0	0	1	0	1	1	1	0
115260057	1	42	1	84	36	26	25	80.4	48.7	31.7	9.7	2.4	3.95	85	280	4.84	5.06	0.87	1.55	3.04	164	65.4	1.64	24.3159	100	80	667	22.2333	4	0.917301	0.0863195	0.00445055	309	0.917301	0.0863195	0.00445055	309	0	0	0	0	0	0	0	0	0
109810071	0	47	1	68	13	11	17				11.2	2.4	4.08	91	262	5.15	4.12	1.5	1.09	1.96	181.5	80.1	1.815	24.3153	102	61	671	22.3667	2	0.948622	0.0527445	0.00359119	194	0.948622	0.0527445	0.00359119	194	0	0	0	0	0	0	0	0	0
107060276	0	39	1	75	23	30	21	84.2	45.2	39	12.1	2.4	3.76	92	382	5.37	3.59	1.62	1.04	1.84	165.5	66.6	1.655	24.3152	136	79	711	23.7	1	0.951175	0.0500573	0.00365674	171	0.951175	0.0500573	0.00365674	171	0	0	0	1	0	1	1	1	0
100066468	1	54	0	17	26	8	32	66	40.6	25.4	7.2	0.1	4.93	86	275	5.75	5.26	1.34	1.27	2	165.5	66.6	1.655	24.3152	152	83	705	23.5	2				234				234	1	0	0	1	0	1	1	2	0
101530609	1	80	0	74	22	18	22	70	46.1	23.9	11.7	1.3	6.1	90	323	5.78	4.03	0.93	1.26	2.12	165.5	66.6	1.655	24.3152	138	80	373	12.4333	2				101				101	1	0	0	1	0	1	1	2	0
103660206	0	27	0	60	28	13	21	75	45.4	29.6	19.8	3.9	4.2	59	381	5.13	4.94	1.28	1.51	2.34	163.5	65	1.635	24.3152	133	65	1324	44.1333	3				529				529	0	0	0	1	0	1	1	1	0
113680680	0	23	0	90	115	30	26	75.9	45.2	30.7	8.1	1.8	4	56	302	5.87	5.66	1.51	1.13	2.89	171	71.1	1.71	24.3152	130	77	1542	51.4	4				810				810	1	0	0	1	0	1	1	2	0
112460223	1	31	0	85	29	15	26	84.1	46.3	37.8			5.2	102	526	5.38	4.44	0.97	1.34	2.02	171	71.1	1.71	24.3152	136	64	1169	38.9667	2				389				389	0	0	0	1	0	1	1	1	0
115261245	1	38	0					74.5	38.6	35.9	11.8	1.9	3.3	68	181	4.82	5.54	0.73	2.05	2.76	158	60.7	1.58	24.315	132	77	1395	46.5	4				719				719	0	0	0	1	0	1	1	1	0
114590094	1	36	1	42	22	11	16	62.1	38.5	23.6			3.64	68	188	5.03	5.45	2.21	1.49	2.78	158	60.7	1.58	24.315	100	60	1260	42	4	0.777299	0.25193	0.0078052	692	0.777299	0.25193	0.0078052	692	0	1	0	0	0	0	0	1	0
109580029	1	38	1	82	37	17	21	70.7	42.4	28.3	12.2	2.5	3.18	69	317	5.19	5.59	2.27	1.48	2.56	158	60.7	1.58	24.315	139	86	357	11.9	3	0.978421	0.0218157	0.00228864	85	0.978421	0.0218157	0.00228864	85	0	1	0	1	1	2	1	2	0
108940081	1	47	0					75.8	47	28.8			4.7	50	281	4.66	5	0.92	1.92	2.09	166	67	1.66	24.3141	126	75	1470	49	2				458				458	0	0	0	0	0	0	0	0	0
102672483	1	52	1	81	10	19	22	76	45.3	30.7	12	1.7	4.43	109	311	5.44	4.88	1.45	1.23	2.96	166	67	1.66	24.3141	98	55	701	23.3667	4	0.906687	0.0979579	0.0047288	349	0.906687	0.0979579	0.0047288	349	0	0	0	0	0	0	0	0	0
105080780	1	62	1	46	45	46	38	71.7	44.1	27.6	10.2	2.1	6.24	104	590	5.22	3.85	2.27	1.17	1.64	166	67	1.66	24.3141	173	76	403	13.4333	1	0.969601	0.0308706	0.00283075	111	0.969601	0.0308706	0.00283075	111	0	1	0	1	0	1	1	2	0
100052189	1	79	1	46	42	16	22	79.4	46.9	32.5	14.4	2.8	6.1	90	171	5.14	3.93	1.2	1.05	1.9	166	67	1.66	24.3141	124	78	349	11.6333	1	0.987352	0.0127291	0.00181421	46	0.987352	0.0127291	0.00181421	46	0	0	0	0	0	0	0	0	0
113680545	1	53	0	93	48	47	20	68.9	45.8	23.1	12.1		5.99	108	228	5.18	4.72	1.71	1.18	2.57	163	64.6	1.63	24.3141	107	62	758	25.2667	3				382				382	0	1	0	0	0	0	0	1	0
100066374	1	50	0	57	107	20	23	67	44.8	22.2	11.3	1.3	4.51	80	423	5.06	5.77	2.11	1.48	3.08	163	64.6	1.63	24.3141	128	82	705	23.5	4				372				372	0	1	0	0	0	0	0	1	0
106110694	0	55	1	72	86	24	22	67.9	43.1	24.8	15.6	2	3.5	85	311	6.19	6.1	1.67	1.86	3.07	166.5	67.4	1.665	24.3126	125	78	757	25.2333	4	0.864271	0.145869	0.00577533	487	0.864271	0.145869	0.00577533	487	1	0	0	0	0	0	0	1	0
100052106	1	76	0	84	46	23	26	65	43.5	21.5	16.2	5.4	7.7	136	502	4.82	3.87	1.35	1.07	2.03	166.5	67.4	1.665	24.3126	165	82	1073	35.7667	2				344				344	0	0	0	1	0	1	1	1	0
115261145	1	52	0	68	19	10	19	62.8	38.4	24.4	15.4	2.5	4.8	84	231	4.77	5.22	1.16	1.82	2.3	162.5	64.2	1.625	24.3124	112	65	1062	35.4	3				449				449	0	0	0	0	0	0	0	0	0
114590095	1	39	0	58	21	11	17	67.5	43.1	24.4			5.9	75	212	5.25	5.57	0.78	1.67	2.95	151.5	55.8	1.515	24.3113	109	70	1270	42.3333	4				695				695	0	0	0	0	0	0	0	0	0
102330831	1	38	0	59	30	35	31	76.9	43.9	33			6	70	370	4.69	5.08	2.33	1.18	2.21	162	63.8	1.62	24.3103	130	90	1116	37.2	2				379				379	0	1	0	1	1	2	1	2	0
115260024	0	30	0	72	30	15	19	77.6	47.2	30.4	9.6	2.1	4.6	72	337	5.59	5.03	2.08	1.41	2.41	171.5	71.5	1.715	24.3096	124	75	1396	46.5333	3				566				566	1	1	0	0	0	0	0	2	0
102126259	0	44	0					67.1	43.7	23.4			5.2	71	277	4.23	3.96	0.7	1.6	1.82	171.5	71.5	1.715	24.3096	118	78	1394	46.4667	1				331				331	0	0	0	0	0	0	0	0	0
100540432	0	54	1	37	37	31	29	73.3	48.9	24.4	15	2.4	4.81	80	271	5.45	5.06	2.05	1.23	2.66	171.5	71.5	1.715	24.3096	119	61	338	11.2667	4	0.98418	0.0159461	0.00196182	63	0.98418	0.0159461	0.00196182	63	0	1	0	0	0	0	0	1	0
102672482	1	52	0	66	53	20	25	72.6	44.5	28.1	22.5	3.7	4.21	97	354	5.5	4.35	1.95	1.32	2.01	167.5	68.2	1.675	24.3083	135	80	701	23.3667	2				225				225	0	1	0	1	0	1	1	2	0
115260760	1	34	0	70	76	24	24	79.6	47.9	31.7	12.8	2.3	3.43	86	447	5.02	4.89	2.09	1.18	2.55	167.5	68.2	1.675	24.3083	124	90	667	22.2333	3				264				264	0	1	0	0	1	1	1	2	0
116080623	1	33	1	93	29	19	21				8.5	1.5	3.01	56	287	4.68	3.8	1.2	1.18	1.94	155	58.4	1.55	24.308	117	74	235	7.83333	2	0.999756	0.000243694	0.000243635	1	0.999756	0.000243694	0.000243635	1	0	0	0	0	0	0	0	0	0
107100115	1	80	0	70	19	18	21	75.7	44.2	31.5	9.1	2.1	5.44	76	231	5.28	3.68	1.02	1.74	1.14	153	56.9	1.53	24.3069	122	92	735	24.5	1				203				203	0	0	0	0	1	1	1	1	0
112190779	0	57	0					75.6	45.5	30.1	11	2.6	4.7	51	226	4.92	5.13	0.93	1.17	2.63	161	63	1.61	24.3046	114	78	1476	49.2	4				776				776	0	0	0	0	0	0	0	0	0
114270836	0	48	0	69	16	13	18				3.9	0.9	2.39	60	175	4.92	5.95	0.83	2.24	2.44	161	63	1.61	24.3046	130	83	371	12.3667	3				139				139	0	0	0	1	0	1	1	1	0
104780061	1	50	0					65.8	44	21.8			2.9	90	219	4.55	5.18	0.66	1.97	2.48	161	63	1.61	24.3046	90	53	1538	51.2667	3				631				631	0	0	0	0	0	0	0	0	0
116190028	1	40	0					75.4	43.9	31.5	7.6	2.2	2.9	49	183	5.1	4.27	1.51	0.94	2.18	161	63	1.61	24.3046	119	79	1477	49.2333	2				464				464	0	0	1	0	0	0	0	1	0
111660911	1	33	1	114	68	14	17	73.4	42.3	31.1			3.64	60	243	4.76	4.55	1.27	1.37	2.34	161	63	1.61	24.3046	104	66	1083	36.1	3	0.861648	0.148908	0.00608189	465	0.861648	0.148908	0.00608189	465	0	0	0	0	0	0	0	0	0
115261061	1	47	0	48	23	20	24	76.8	43.3	33.5	13.4	2.4	3.43	97	190	4.78	5.55	0.99	1.87	3.09	172	71.9	1.72	24.3037	116	76	667	22.2333	4				318				318	0	0	0	0	0	0	0	0	0
104953638	1	42	0	48	23	20	24	76.8	43.3	33.5	13.4	2.4	3.43	97	190	4.78	5.55	0.99	1.87	3.09	172	71.9	1.72	24.3037	116	76	483	16.1	4				268				268	0	0	0	0	0	0	0	0	0
110200189	1	58	1	66	36	19	19				10.8	1.6	3.83	86	366	4.88	4.23	1.98	0.78	2.41	172	71.9	1.72	24.3037	110	82	354	11.8	3	0.981684	0.0184859	0.00210972	71	0.981684	0.0184859	0.00210972	71	0	1	1	0	0	0	0	2	0
103510238	1	71	1	62	62	23	23	73.8	43.2	30.6	9.1	1.3	5.3	86	291	5.36	5.15	2.26	1.12	2.45	172	71.9	1.72	24.3037	136	98	336	11.2	3	0.987166	0.0129169	0.00176832	51	0.987166	0.0129169	0.00176832	51	0	1	0	1	1	2	1	2	0
115710008	1	25	1	83	87	97	112	79.2	45.3	33.9			4.14	93	242	5.95	6.31	3.88	1.16	3.03	178	77	1.78	24.3025	120	79	861	28.7	4	0.845663	0.167634	0.00620089	539	0.845663	0.167634	0.00620089	539	1	1	0	0	0	0	0	2	0
111310175	1	52	0	54	18	23	19				14.3	1.9	3.5	91	315	5.05	4.25	1.42	1.38	2.08	178	77	1.78	24.3025	120	78	302	10.0667	2				8				8	0	0	0	0	0	0	0	0	0
114090421	0	36	1	74	55	31	25	70.1	43.6	26.5			5.55	86	385	4.55	4.31	1.87	1.24	2.2	168.5	69	1.685	24.3024	156	103	1106	36.8667	2	0.883239	0.12416	0.00581419	376	0.883239	0.12416	0.00581419	376	0	1	0	1	1	2	1	2	0
104370096	0	45	1	82	40	49	43				12.8	1.1	5.5	107	652	6.17	5.41	2.33	0.98	2.51	168.5	69	1.685	24.3024	165	89	282	9.4	3	0.997553	0.00245039	0.000772986	8	0.997553	0.00245039	0.000772986	8	1	1	1	1	1	2	1	4	1
109470150	1	72	1	46	23	8	22	76.4	43.2	33.2			4.3	109	295	5.6	4.51	0.85	1.5	2.36	168.5	69	1.685	24.3024	136	85	1091	36.3667	3	0.858584	0.152471	0.00616959	472	0.858584	0.152471	0.00616959	472	1	0	0	1	1	2	1	2	0
100324031	1	62	0	67	32	16	22	71	42.1	28.9	7.4	1.6	5.3	100	396	4.89	4.94	1.28	1.2	2.67	168.5	69	1.685	24.3024	126	80	728	24.2667	4				424				424	0	0	0	0	0	0	0	0	0
104620641	1	46	1	94	22	19	24	85	39.1	45.9	13.6	2.4	3.8	97	345	5.06	4.96	1.37	1.28	2.79	168.5	69	1.685	24.3024	124	75	721	24.0333	4	0.890146	0.11637	0.00515077	406	0.890146	0.11637	0.00515077	406	0	0	0	0	0	0	0	0	0
105500213	1	47	1	65	99	27	25	73.3	43.5	29.8	12.4	1.5	3	85	372	5.38	5.19	3.21	1.03	2.61	168.5	69	1.685	24.3024	118	63	710	23.6667	3	0.921581	0.0816642	0.00438185	295	0.921581	0.0816642	0.00438185	295	0	1	1	0	0	0	0	2	0
106053261	1	73	1	76	55	17	31	75.5	46.4	29.1	13.4	2.9	3.49	84	353	6.16	5.21	1.2	1.63	2.61	168.5	69	1.685	24.3024	149	92	360	12	3	0.976908	0.0233629	0.00236694	91	0.976908	0.0233629	0.00236694	91	1	0	0	1	1	2	1	2	0
114260525	1	80	0	62	19	20	31				8.6	0	3.6	81	316	5.11	5.05	1.72	1.31	2.46	174.5	74	1.745	24.3019	116	65	371	12.3667	3				139				139	0	1	0	0	0	0	0	1	0
107800368	1	45	0	107	21	28	23	70	43.4	26.6	8.3	0.9	4.8	106	423	4.57	3.23	1.37	1.1	1.07	174.5	74	1.745	24.3019	135	73	287	9.56667	1				5				5	0	0	0	1	0	1	1	1	0
114310234	1	34	0					77.2	47.2	30			4.44	65	173	5.46	4.79	0.9	1.62	2.81	160.5	62.6	1.605	24.301	125	84	1100	36.6667	4				626				626	0	0	0	0	0	0	0	0	0
115070041	1	22	0	65	28	17	17	74	47.3	26.7	6.4	0.9	5.8	84	295	5.21	4.37	1.58	1.53	1.96	169	69.4	1.69	24.2989	121	67	785	26.1667	2				311				311	0	0	0	0	0	0	0	0	0
112580914	1	26	1	76	44	13	18	69	45.4	23.6			3.9	65	399	4.84	6.02	1.92	1.94	2.74	172.5	72.3	1.725	24.2974	124	82	1461	48.7	4	0.72886	0.316274	0.00935328	757	0.72886	0.316274	0.00935328	757	0	1	0	0	0	0	0	1	0
110594019	0	25	0					69.4	39.5	29.9			4.9	116	317	5.23	5.3	0.99	1.79	2.55	151	55.4	1.51	24.2972	113	76	1076	35.8667	3				460				460	0	0	0	0	0	0	0	0	0
115280006	1	73	0	61	36	32	23				9.7	1.2	5.1	93	419	4.83	3.42	2.02	1.1	1.55	160	62.2	1.6	24.2969	110	78	364	12.1333	1				71				71	0	1	0	0	0	0	0	1	0
105080789	0	37	1	122	18	45	40	83.8	49.9	33.9	15.4	2.9	4.48	94	255	6.25	4.26	1.06	1.48	2.03	169.5	69.8	1.695	24.295	146	94	403	13.4333	2	0.965463	0.0351473	0.00292317	134	0.965463	0.0351473	0.00292317	134	1	0	0	1	1	2	1	2	0
20102689	0	41	1	78	69	34	21	74.8	47.8	27	9	0.6	4.27	84	248	11.84	6.1	3.32	1.38	2.94	175	74.4	1.75	24.2939	136	86	544	18.1333	4	0.929341	0.0732798	0.00411276	275	0.929341	0.0732798	0.00411276	275	1	1	0	1	1	2	1	3	1
112580876	1	31	0	82	42	64	52	73.6	48.1	25.5			5.32	100	315	5.02	4.96	2.39	1.31	2.96	175	74.4	1.75	24.2939	148	96	1099	36.6333	4				625				625	0	1	0	1	1	2	1	2	0
110400567	1	33	1	88	30	32	25				12	2.4	5.5	87	291	9.76	5.39	0.83	1.32	3.11	156.5	59.5	1.565	24.2934	150	90	450	15	4	0.933161	0.0691772	0.00400091	260	0.933161	0.0691772	0.00400091	260	1	0	0	1	1	2	1	2	0
100052414	1	79	1	82	20	29	24	79	44	35	8.2	0.6	6.8	149	468	6.18	5.27	2.49	1.35	2.41	156.5	59.5	1.565	24.2934	170	80	383	12.7667	3	0.961202	0.0395705	0.00306652	151	0.961202	0.0395705	0.00306652	151	1	1	0	1	0	1	1	3	1
102125580	1	38	1	101	58	45	25	74.5	46.4	28.1			3.9	107	418	4.75	4.67	1.85	1.34	2.73	183.5	81.8	1.835	24.293	130	89	1092	36.4	4	0.814958	0.204619	0.00689726	610	0.814958	0.204619	0.00689726	610	0	1	0	1	1	2	1	2	0
108833343	1	87	0	83	16	15	18	71.2	42.6	28.6	10.7	1.3	3.05	67	287	5.36	4.18	3.01	1.1	1.2	159.5	61.8	1.595	24.2922	129	72	696	23.2	1				151				151	0	1	0	0	0	0	0	1	0
110400411	1	47	1	94	87	19	22				13.2	1.4	3.7	100	353	5.81	5.51	2.28	1.16	2.78	170	70.2	1.7	24.2907	133	80	454	15.1333	4	0.932889	0.0694689	0.00400899	262	0.932889	0.0694689	0.00400899	262	1	1	0	1	0	1	1	3	1
110400438	0	47	1	92	19	29	17				11.7	1.5	5.3	87	194	8.77	4.53	1.32	1.03	2.6	180	78.7	1.8	24.2901	140	97	428	14.2667	3	0.948696	0.052667	0.00352777	197	0.948696	0.052667	0.00352777	197	1	0	1	1	1	2	1	3	1
105632369	0	37	0					71.4	39.7	31.7			4	79	309	4.65	5.84	0.77	2.22	2.59	159	61.4	1.59	24.287	116	55	1134	37.8	3				503				503	0	0	0	0	0	0	0	0	0
112980039	0	27	1	68	21	20	20	72.7	42.2	30.5	9.2	2	5.91	75	275	5.2	4.55	0.66	1.56	2.59	159	61.4	1.59	24.287	108	66	1051	35.0333	3	0.869929	0.139344	0.00585146	445	0.869929	0.139344	0.00585146	445	0	0	0	0	0	0	0	0	0
100066779	0	43	0	55	13	13	21	73	42.4	30.6	6.8	1	4.58	87	257	5.31	4.49	0.66	1.82	2.15	159	61.4	1.59	24.287	114	68	705	23.5	2				234				234	0	0	0	0	0	0	0	0	0
115020049	1	37	0	54	17	13	17				6	0.9	3.2	50	170	5.13	5.19	0.46	1.74	2.74	150.5	55	1.505	24.2823	140	87	612	20.4	4				285				285	0	0	0	1	1	2	1	1	0
103862203	1	36	0	56	36	10	20	72.6	43.3	29.3	9.2		4.9	97	390	5.17	6.36	1.68	1.52	3.06	179	77.8	1.79	24.2814	133	77	735	24.5	4				447				447	0	0	0	1	0	1	1	1	0
116390048	0	29	0	65	15	11	18	70.9	42.5	28.4			7.4	82	395	4.68	3.91	0.66	1.18	1.81	158.5	61	1.585	24.2813	113	58	1424	47.4667	1				346				346	0	0	0	0	0	0	0	0	0
100750308	1	52	0					77.3	47.2	30.1			5.5	54	321	5.44	4.98	1	1.61	2.56	158.5	61	1.585	24.2813	147	100	1413	47.1	3				571				571	0	0	0	1	1	2	1	1	0
110400486	1	60	0	63	64	26	24				12.5	2.5	4.7	99	384	5.54	5.55	1.35	1.4	2.91	158.5	61	1.585	24.2813	136	104	428	14.2667	4				250				250	0	0	0	1	1	2	1	1	0
115262347	1	71	1	56	21	17	19	74.3	45.7	28.6	11.2	1.5	4.39	57	204	5.58	5.4	3.02	1.26	2.74	158.5	61	1.585	24.2813	140	70	322	10.7333	4	0.992369	0.00766013	0.00136533	26	0.992369	0.00766013	0.00136533	26	0	1	0	1	0	1	1	2	0
108270169	0	47	0					78.9	44	34.9	6.4	1.2	6.2	71	240	5.17	4.87	2.54	1.31	2.44	143.5	50	1.435	24.281	128	74	1459	48.6333	3				596				596	0	1	0	0	0	0	0	1	0
109170371	0	34	1	61	30	12	18	77.1	44.1	33			3.8	99	383	4.94	4.37	1.62	1.37	2.03	171	71	1.71	24.281	123	81	1044	34.8	2	0.90029	0.105038	0.00522548	335	0.90029	0.105038	0.00522548	335	0	0	0	0	0	0	0	0	0
100750219	0	28	0	63	31	20	17	75	45.3	29.7	13.1	2.3	5.7	78	335	5.87	6.06	1.23	1.58	3.12	171	71	1.71	24.281	133	94	651	21.7	4				291				291	1	0	0	1	1	2	1	2	0
102125862	1	42	0	68	26	19	21	82.1	45.9	36.2	10.2		3.74	88	267	4.83	5.01	1.16	1.21	3.07	171	71	1.71	24.281	128	83	755	25.1667	4				485				485	0	0	0	0	0	0	0	0	0
103350106	0	46	0					79.4	46.8	32.6	16	4.3	3.8	72	195	5.45	4.57	0.85	1.61	2.26	165	66.1	1.65	24.2792	160	94	1472	49.0667	2				460				460	0	0	0	1	1	2	1	1	0
102910151	0	27	0	54	12	13	14	67.2	40.7	26.5	15.1	2.5	5	66	224	4.36	3.43	0.56	1.58	1.45	165	66.1	1.65	24.2792	123	78	1147	38.2333	1				308				308	0	0	0	0	0	0	0	0	0
116080632	1	33	1	62	38	38	29				11.1	2.1	4.39	59	283	5.4	4.3	1.49	1.49	2.08	164.5	65.7	1.645	24.2792	117	76	344	11.4667	2	0.989366	0.0106909	0.00161306	40	0.989366	0.0106909	0.00161306	40	0	0	0	0	0	0	0	0	0
104491995	1	26	1	73	22	16	26	72.4	44.9	27.5	15.1		5.04	95	280	6.41	3.35	1.77	1.39	1.27	164	65.3	1.64	24.2787	140	82	1061	35.3667	1	0.911119	0.0930815	0.00524316	273	0.911119	0.0930815	0.00524316	273	1	1	0	1	0	1	1	3	1
104310176	1	29	0	83	74	36	26	76.8	45.5	31.3	9.7		4.7	89	420	4.47	4.92	1.42	1.45	2.69	164	65.3	1.64	24.2787	125	69	731	24.3667	4				435				435	0	0	0	0	0	0	0	0	0
113680631	0	23	1	85	38	26	22				16.5	2.2	6	82	358	5.33	4.91	1.69	1.18	2.85	166	66.9	1.66	24.2778	105	65	364	12.1333	4	0.966041	0.034549	0.0028626	134	0.966041	0.034549	0.0028626	134	0	0	0	0	0	0	0	0	0
114540008	1	48	0	58	33	112	71	76.9	44.7	32.2			2.5	92	311	4.5	5.71	1.46	2.38	2.27	166	66.9	1.66	24.2778	150	79	1097	36.5667	2				363				363	0	0	0	1	0	1	1	1	0
110594503	0	52	0	59	37	19	19				6.6	0.5	3.8	94	419	4.88	5.43	2.09	1.17	2.53	166.5	67.3	1.665	24.2765	116	82	315	10.5	3				13				13	0	1	0	0	0	0	0	1	0
105980621	1	63	1					68.4	44.3	24.1	9.2	1.8	3.4	42	183	5.2	5.31	3.11	0.89	2.9	153.5	57.2	1.535	24.2761	121	82	1537	51.2333	4	0.637947	0.4495	0.0155253	809	0.637947	0.4495	0.0155253	809	0	1	1	0	0	0	0	2	0
116030244	0	40	1					71.3	45.2	26.1			3.5	64	408	5.16	4.03	4.29	0.66	1.95	155.5	58.7	1.555	24.276	126	71	1496	49.8667	2	0.804245	0.217851	0.010239	470	0.804245	0.217851	0.010239	470	0	1	1	0	0	0	0	2	0
103941000	0	26	0	53	14	12	22	75.2	43.2	32	15.6		3.8	65	213	5.38	5.59	0.66	2.36	2.52	155.5	58.7	1.555	24.276	96	60	727	24.2333	3				326				326	0	0	0	0	0	0	0	0	0
105060265	0	31	1	114	21	29	30	75	43.1	31.9			7.87	70	281	5.02	4.52	0.73	1.71	2.29	158	60.6	1.58	24.275	129	79	773	25.7667	3	0.886148	0.120871	0.00541211	402	0.886148	0.120871	0.00541211	402	0	0	0	0	0	0	0	0	0
115261694	0	35	0					75.4	44.1	31.3	10	2.1	4.9	70	214	5.67	4.39	0.76	1.22	3.08	167	67.7	1.67	24.2748	114	68	1395	46.5	4				719				719	1	0	0	0	0	0	0	1	0
103740398	0	30	0	60	27	20	17	71.5	44.7	26.8	7.3	1.4	4.73	89	202	7.76	4.28	1.37	1.52	1.97	167	67.7	1.67	24.2748	143	72	703	23.4333	2				227				227	1	0	0	1	0	1	1	2	0
100066611	1	76	1	90	41	12	19	70.4	42.1	28.3	13.2	3.4	2.83	100	301	5.9	4.09	1.11	1.12	2.49	167	67.7	1.67	24.2748	140	70	705	23.5	3	0.923427	0.0796631	0.00432533	285	0.923427	0.0796631	0.00432533	285	1	0	0	1	0	1	1	2	0
105390786	0	40	0	72	46	57	42	81.7	44.6	37.1	16	3.7	3.45	82	326	6.1	4.4	2.18	1.2	2.21	162	63.7	1.62	24.2722	130	90	356	11.8667	2				58				58	1	1	0	1	1	2	1	3	1
115590017	0	30	1	72	19	17	21	74.7	42.2	32.5	10.2	1.6	3.33	93	390	4.82	5	2.57	0.96	2.77	178	76.9	1.78	24.2709	105	60	350	11.6667	4	0.978936	0.0212887	0.00226062	85	0.978936	0.0212887	0.00226062	85	0	1	1	0	0	0	0	2	0
103940802	1	37	1	84	26	36	23	72.5	46.3	26.2			4.5	86	417	4.63	4.66	0.93	1.84	2.29	179.5	78.2	1.795	24.2705	126	74	1387	46.2333	3	0.820271	0.19812	0.00730601	546	0.820271	0.19812	0.00730601	546	0	0	0	0	0	0	0	0	0
106930086	0	31	1	82	37	27	22	67.1	44.5	22.6	10.8	1.8	5.3	92	277	5.18	5.07	1.26	1.6	2.71	168	68.5	1.68	24.2701	119	73	719	23.9667	4	0.892032	0.114253	0.00510378	401	0.892032	0.114253	0.00510378	401	0	0	0	0	0	0	0	0	0
102125839	1	42	0	68	35	49	56	73.9	42.9	31			3.9	92	284	4.94	3.98	0.78	1.84	1.65	168	68.5	1.68	24.2701	106	72	1161	38.7	1				310				310	0	0	0	0	0	0	0	0	0
104290458	1	47	1	90	42	48	30	68.4	41.1	27.3	12.6		5.76	66	450	5.46	5.01	8.73	0.81	2.52	168	68.5	1.68	24.2701	125	66	820	27.3333	3	0.882127	0.125419	0.00552167	413	0.882127	0.125419	0.00552167	413	0	1	1	0	0	0	0	2	0
102125255	1	28	0	58	50	98	48	76.3	42.1	34.2			4.3	110	275	5.06	5.52	0.81	2.25	2.44	172	71.8	1.72	24.2699	133	81	1394	46.4667	3				550				550	0	0	0	1	0	1	1	1	0
101550095	1	23	0	56	15	14	18	73.5	46.8	26.7			5.3	91	308	4.89	3.09	0.72	1.19	1.67	172	71.8	1.72	24.2699	123	77	1037	34.5667	1				264				264	0	0	0	0	0	0	0	0	0
106370240	0	53	0	131	52	27	36	73.7	38.3	35.4	13.2	2.7	4.9	107	224	5.76	3.02	0.78	1.31	1.39	161.5	63.3	1.615	24.2694	129	74	1107	36.9	1				296				296	1	0	0	0	0	0	0	1	0
104340956	1	46	0	65	23	20	24	72.3	43.8	28.5	11.5	2.2	3.43	98	217	5.31	4.61	1.1	1.84	2.3	161.5	63.3	1.615	24.2694	112	61	728	24.2667	3				329				329	0	0	0	0	0	0	0	0	0
107800409	1	46	0	65	39	18	31	71	43.5	27.5	9.1	3.6	3.6	100	450	5.18	4.94	2.04	1.17	2.3	161.5	63.3	1.615	24.2694	110	80	254	8.46667	3				1				1	0	1	0	0	0	0	0	1	0
106481136	0	45	1	126	61	40	24	67.7	41	26.7	12.2	3.5	4.27	90	305	5.04	4.48	5.82	0.66	1.42	174.5	73.9	1.745	24.2691	130	85	731	24.3667	1	0.942051	0.059696	0.00403608	196	0.942051	0.059696	0.00403608	196	0	1	1	1	1	2	1	3	1
110593962	0	32	0	109	30	18	28	79.4	43.8	35.6	10.2		5.2	82	276	6.25	5.92	2.88	1.42	2.93	157.5	60.2	1.575	24.2681	158	69	718	23.9333	4				400				400	1	1	0	1	0	1	1	3	1
104492146	1	27	1	79	25	21	20	78	42.3	35.7			3.9	83	247	5.68	4.81	2.48	1.03	2.41	176.5	75.6	1.765	24.2679	119	73	1100	36.6667	3	0.853653	0.15823	0.00631074	483	0.853653	0.15823	0.00631074	483	1	1	1	0	0	0	0	3	1
100065496	1	23	0	70	30	28	19	72.8	47	25.8	36.7	6.3	4.58	99	347	4.92	3.68	0.81	1.5	1.91	176.5	75.6	1.765	24.2679	120	65	705	23.5	1				166				166	0	0	0	0	0	0	0	0	0
115261675	0	38	0					72.3	43.8	28.5	6.7	1.8	6	64	287	4.79	4.56	2.12	1.59	2.1	151.5	55.7	1.515	24.2678	120	78	1407	46.9	2				428				428	0	1	0	0	0	0	0	1	0
105380194	0	48	1	86	30	24	34	77	42.7	34.3	12.3	1.7	4.2	80	290	4.97	4.94	3.23	0.95	2.22	151.5	55.7	1.515	24.2678	119	65	752	25.0667	2	0.917916	0.0856492	0.00465144	291	0.917916	0.0856492	0.00465144	291	0	1	1	0	0	0	0	2	0
114090650	1	46	0	79	43	18	23	75	45.8	29.2			4.6	78	281	5.53	5.01	1.41	1.14	2.68	168.5	68.9	1.685	24.2672	129	82	1460	48.6667	4				756				756	0	0	0	0	0	0	0	0	0
110200151	0	33	0	62	26	24	22	68.5	42.1	26.4	2.4	0.5	5.36	69	173	5.4	3.92	0.82	1.39	2.07	153	56.8	1.53	24.2642	117	67	723	24.1	2				247				247	0	0	0	0	0	0	0	0	0
100150881	1	46	0	104	36	18	21	71.9	39.5	32.4	8.9	1.5	4.3	68	366	5.31	5.63	1.91	0.96	2.95	169	69.3	1.69	24.2639	129	53	1491	49.7	4				788				788	0	1	1	0	0	0	0	2	0
112580768	1	50	1	74	40	18	18	77.1	45.3	31.8	9	1.8	4.6	91	437	5.02	5.37	2.54	1.16	3.08	169	69.3	1.69	24.2639	111	71	1322	44.0667	4	0.772313	0.258365	0.00793016	702	0.772313	0.258365	0.00793016	702	0	1	0	0	0	0	0	1	0
106180996	0	52	1	81	23	17	23	73	39.7	33.3	12.9	2.5	5.1	103	302	4.43	3.53	2.73	1.07	1.35	172.5	72.2	1.725	24.2638	128	77	1098	36.6	1	0.904427	0.100453	0.00552394	286	0.904427	0.100453	0.00552394	286	0	1	0	0	0	0	0	1	0
113900046	1	76	0	83	24	16	19	79.7	47.6	32.1			5.73	97	326	5.17	3.82	1.27	1.05	2.37	172.5	72.2	1.725	24.2638	119	81	1080	36	3				462				462	0	0	0	0	0	0	0	0	0
103912105	1	51	0	93	15	9	17	72.6	46	26.6			4.5	89	384	4.12	3.21	0.65	1.49	1.41	175	74.3	1.75	24.2612	118	71	1376	45.8667	1				329				329	0	0	0	0	0	0	0	0	0
104242038	0	29	0	86	22	11	15	69.4	44.6	24.8			15.4	306	336	7.42	4.34	1.89	1.63	1.94	169.5	69.7	1.695	24.2601	151	64	1455	48.5	2				448				448	1	1	0	1	0	1	1	3	1
113260257	0	36	0	68	46	23	25	78.2	44.4	33.8	7.9		4	95	392	5.17	3.78	1.42	1.11	2.09	169.5	69.7	1.695	24.2601	120	80	826	27.5333	2				316				316	0	0	0	0	0	0	0	0	0
105113375	0	44	0	104	132	34	39	74.4	45.3	29.1	25.4	4.5	4.93	96	369	5.47	4.77	0.78	1.46	2.39	169.5	69.7	1.695	24.2601	126	80	369	12.3	3				127				127	0	0	0	0	0	0	0	0	0
115260687	1	30	0	92	12	9	15	70.1	44.4	25.7	20.7	4.4	4.3	75	302	5.08	5.21	1.01	1.45	2.45	169.5	69.7	1.695	24.2601	135	89	1396	46.5333	3				566				566	0	0	0	1	1	2	1	1	0
102125953	1	46	0	81	21	31	26	69.2	42.6	26.6			5	72	254	4.29	4.8	1.38	1.56	2.9	169.5	69.7	1.695	24.2601	134	85	1394	46.4667	4				716				716	0	0	0	1	1	2	1	1	0
102125962	1	46	1	61	87	42	29	71.7	43.8	27.9	10.9		4.2	90	548	5.3	3.81	3.51	0.89	1.6	169.5	69.7	1.695	24.2601	130	66	755	25.1667	1	0.928681	0.0739898	0.00456825	227	0.928681	0.0739898	0.00456825	227	0	1	1	1	0	1	1	3	1
110440341	1	68	0	86	26	20	19	73.8	44.9	28.9	17.6		5	96	289	4.4	4.18	1	1.31	2.05	169.5	69.7	1.695	24.2601	118	71	658	21.9333	2				183				183	0	0	0	0	0	0	0	0	0
100065551	1	27	0	103	32	40	30	75.8	44.7	31.1	7	1.5	4.45	94	301	4.72	3.6	1.61	1.09	1.72	180	78.6	1.8	24.2593	138	90	705	23.5	1				166				166	0	0	0	1	1	2	1	1	0
115261184	1	32	1	57	18	11	16	71.2	43.8	27.4	15.3	2.6	3.39	59	240	5.52	4.67	1.17	1.55	2.52	160	62.1	1.6	24.2578	134	87	666	22.2	3	0.933896	0.0683904	0.00400684	251	0.933896	0.0683904	0.00400684	251	0	0	0	1	1	2	1	1	0
116080119	0	45	0	68	31	34	28	76.5	47.7	28.8			4.6	93	358	5.12	5.15	2.73	1.22	2.59	173	72.6	1.73	24.2574	133	80	1035	34.5	3				437				437	0	1	0	1	0	1	1	2	0
103070247	1	31	1	47	19	15	19	71.6	41.8	29.8	6.3	1.6	3.7	56	242	5.06	3.87	1.57	1.56	1.45	154.5	57.9	1.545	24.2561	130	90	1486	49.5333	1	0.839551	0.174888	0.00958997	361	0.839551	0.174888	0.00958997	361	0	0	0	1	1	2	1	1	0
115260708	1	45	0	66	16	17	22	64	44.1	19.9	12.3	3.2	5.4	96	450	5.01	4.67	0.45	1.68	1.83	175.5	74.7	1.755	24.2531	136	60	1396	46.5333	1				340				340	0	0	0	1	0	1	1	1	0
105113944	1	41	0	60	27	24	18	72	49.1	22.9	18.4	1.8	4.8	91	291	4.88	4.53	2.11	0.95	2.06	175.5	74.7	1.755	24.2531	130	79	384	12.8	2				111				111	0	1	1	1	0	1	1	3	1
110593929	0	44	1	52	14	9	17	65.1	39.4	25.7	12.5		3.9	60	169	5.18	4.64	1.46	1.26	2.5	156.5	59.4	1.565	24.2526	113	65	718	23.9333	3	0.917855	0.0857154	0.00449421	307	0.917855	0.0857154	0.00449421	307	0	0	0	0	0	0	0	0	0
20106604	1	41	0	75	19	12	22	73.5	46.4	27.1			6.3	93	371	4.95	4.38	0.47	1.9	1.94	170.5	70.5	1.705	24.2516	130	77	1225	40.8333	2				393				393	0	0	0	1	0	1	1	1	0
100065632	1	30	1	77	15	25	26				11.6	1.9	4.3	97	307	5.59	3.62	1.56	0.84	1.92	170.5	70.5	1.705	24.2516	131	76	365	12.1667	1	0.978394	0.0218433	0.00237526	72	0.978394	0.0218433	0.00237526	72	1	0	1	1	0	1	1	3	1
116420046	0	21	1	77	47	16	24	75.4	45.9	29.5			5.09	97	412	4.73	4.18	1.51	1.15	2.27	173.5	73	1.735	24.2507	116	77	731	24.3667	2	0.9293	0.0733236	0.00426602	257	0.9293	0.0733236	0.00426602	257	0	0	0	0	0	0	0	0	0
110440404	0	57	0	79	17	27	29	65	40.4	24.6	11.6	4.8	3.7	72	236	3.88	3.21	0.42	1.13	1.74	173.5	73	1.735	24.2507	150	80	201	6.7	1				2				2	0	0	0	1	0	1	1	1	0
102125900	1	44	0	57	31	19	21	75.9	45.5	30.4	10.4		4.2	85	365	4.87	5.8	1.89	1.65	3.11	173.5	73	1.735	24.2507	120	74	755	25.1667	4				485				485	0	1	0	0	0	0	0	1	0
100066891	0	68	0	54	29	23	24	69	44	25	11.3	1.8	4.2	76	287	4.72	5.02	0.64	1.54	2.75	179	77.7	1.79	24.2502	126	68	636	21.2	4				288				288	0	0	0	0	0	0	0	0	0
108900210	0	46	0					72.8	45.6	27.2	17.8	2.7	7.5	107	337	4.77	5.35	1.07	1.23	2.45	147	52.4	1.47	24.2492	143	76	1444	48.1333	3				586				586	0	0	0	1	0	1	1	1	0
101720700	0	36	0	48	17	10	15	76	43.4	32.6	13	2.4	5.1	78	189	5.33	4.19	0.54	1.57	2.06	159	61.3	1.59	24.2475	130	90	700	23.3333	2				212				212	0	0	0	1	1	2	1	1	0
113940118	0	38	1	85	21	20	24				14.8	3.2	4.1	93	202	5.26	5.6	1.3	1.28	3.03	154	57.5	1.54	24.2452	133	76	318	10.6	4	0.994348	0.0056676	0.00117511	22	0.994348	0.0056676	0.00117511	22	0	0	0	1	0	1	1	1	0
112570259	0	35	1	60	33	19	19				14.3	1.9	4.2	86	344	5.1	5.2	2.76	0.95	2.69	176	75.1	1.76	24.2446	133	73	358	11.9333	4	0.971631	0.0287794	0.00261937	107	0.971631	0.0287794	0.00261937	107	0	1	1	1	0	1	1	3	1
109110059	1	54	0					72.5	46.1	26.4			7.9	57	245	5.13	6.3	2.75	1.4	2.56	156	59	1.56	24.2439	119	75	1662	55.4	3				642				642	0	1	0	0	0	0	0	1	0
105770118	0	48	0	57	12	14	19	69.7	44.9	24.8	5.7	1.1	4.6	71	331	6.27	3.53	3.86	0.7	1.83	165	66	1.65	24.2424	114	61	1478	49.2667	1				360				360	1	1	1	0	0	0	0	3	1
110400533	1	37	0	103	24	22	22				15.8	1.5	6.2	118	328	6.39	3.76	0.91	0.86	2.09	165	66	1.65	24.2424	133	77	428	14.2667	2				144				144	1	0	1	1	0	1	1	3	1
116080141	0	32	1	76	36	27	19	72.2	45.2	27			4	109	345	4.89	4.87	3.54	0.99	2.39	182	80.3	1.82	24.2422	125	80	1068	35.6	3	0.866285	0.143541	0.00595168	454	0.866285	0.143541	0.00595168	454	0	1	1	0	0	0	0	2	0
115260411	1	54	1	73	43	43	26	71.6	47	24.6	10.6	1.4	5.8	96	293	4.77	5.31	3.38	0.97	2.47	164.5	65.6	1.645	24.2422	128	75	1396	46.5333	3	0.809012	0.211942	0.00767298	556	0.809012	0.211942	0.00767298	556	0	1	1	0	0	0	0	2	0
108420263	0	60	1	82	22	15	15	75.8	46.5	29.3			4.31	98	356	5.22	5.31	2.04	1.31	3.04	171.5	71.3	1.715	24.2416	123	79	1032	34.4	4	0.836328	0.178735	0.00640739	564	0.836328	0.178735	0.00640739	564	0	1	0	0	0	0	0	1	0
116080068	0	25	0	52	38	25	23	68.2	41	27.2	11.8		3.5	85	436	4.25	5.1	2.49	1.25	2.62	171.5	71.3	1.715	24.2416	121	75	709	23.6333	4				381				381	0	1	0	0	0	0	0	1	0
105380181	0	55	0	62	42	15	23	77.8	45	32.8	10.1	1.5	5.5	114	347	5.61	4.4	2.57	1.03	1.67	166	66.8	1.66	24.2415	144	60	752	25.0667	1				225				225	1	1	1	1	0	1	1	4	1
114270730	0	48	1	73	42	23	21				7.4	0.5	3.18	75	372	5.38	5.38	3.05	1.2	2.9	166	66.8	1.66	24.2415	129	81	371	12.3667	4	0.953448	0.0476708	0.00334317	179	0.953448	0.0476708	0.00334317	179	0	1	0	0	0	0	0	1	0
104480783	0	47	1	88	48	50	33				14.6	1.5	3.1	76	396	4.75	3.78	1.9	0.97	1.76	164	65.2	1.64	24.2415	130	72	365	12.1667	1	0.978394	0.0218433	0.00237526	73	0.978394	0.0218433	0.00237526	73	0	1	1	1	0	1	1	3	1
100324018	0	48	0	70	12	14	18	76	47.3	28.7	6.2	1.5	5.5	56	139	5.97	5.89	1.05	1.83	2.65	158.5	60.9	1.585	24.2415	131	74	359	11.9667	4				116				116	1	0	0	1	0	1	1	2	0
116030222	1	35	0					80.1	44.6	35.5			2.7	53	328	4.71	4.32	2.81	0.99	2	158.5	60.9	1.585	24.2415	102	59	1474	49.1333	2				461				461	0	1	1	0	0	0	0	2	0
111310202	1	40	0	51	17	11	19	74	43.4	30.6	8.3		4.43	83	248	5.03	5	0.79	1.67	2.72	158.5	60.9	1.585	24.2415	106	66	714	23.8	4				390				390	0	0	0	0	0	0	0	0	0
113090017	0	59	1					74.7	46.5	28.2			5.4	46	317	5.07	5.98	5.2	1.56	2.68	166.5	67.2	1.665	24.2405	128	78	1286	42.8667	4	0.775108	0.254753	0.00785971	697	0.775108	0.254753	0.00785971	697	0	1	0	0	0	0	0	1	0
100066410	1	51	0	83	60	19	23	70.1	43.5	26.6	7.2	1.4	4.88	117	318	5.85	5.23	1.9	1.26	2.81	178	76.8	1.78	24.2394	131	71	705	23.5	4				372				372	1	1	0	1	0	1	1	3	1
115260788	1	48	0	84	49	24	32	78.8	46.5	32.3	15.5	3.9	4.7	76	323	4.72	5.01	1.05	1.53	2.24	167	67.6	1.67	24.2389	129	79	1396	46.5333	2				422				422	0	0	0	0	0	0	0	0	0
106110732	0	52	1					71	42.1	28.9	17	5.4	4.5	53	213	5.54	4.29	1.1	1.43	1.87	163	64.4	1.63	24.2388	117	73	1471	49.0333	1	0.848152	0.164695	0.00865207	357	0.848152	0.164695	0.00865207	357	0	0	0	0	0	0	0	0	0
20104961	0	40	0					74.5	42.7	31.8			4.8	57	335	5.15	5.26	1.28	1.14	2.8	152	56	1.52	24.2382	144	88	1474	49.1333	4				773				773	0	0	0	1	1	2	1	1	0
115260519	1	32	0	89	27	38	24	78.7	50.8	27.9	8.2	1.2	4.2	91	502	5.08	4.29	3.64	1.13	2.01	167.5	68	1.675	24.237	134	76	1396	46.5333	2				422				422	0	1	0	1	0	1	1	2	0
110400435	1	72	1	116	46	14	27				7.9	1.8	4.1	77	335	6.14	4.88	2.82	0.96	2.41	167.5	68	1.675	24.237	119	64	439	14.6333	3	0.948427	0.0529504	0.003537	202	0.948427	0.0529504	0.003537	202	1	1	1	0	0	0	0	3	1
107950335	1	76	1	76	22	16	18	67	43.9	23.1	10.9	3.3	5.6	98	334	5.48	4.6	1.72	1.18	2.21	167.5	68	1.675	24.237	130	100	298	9.93333	2	0.998288	0.00171387	0.000646678	7	0.998288	0.00171387	0.000646678	7	0	1	0	1	1	2	1	2	0
114401008	0	34	0					76.6	48.5	28.1			6.8	56	351	4.55	5.89	1.22	1.79	2.7	162.5	64	1.625	24.2367	120	71	1448	48.2667	4				750				750	0	0	0	0	0	0	0	0	0
114410001	0	24	0	52	24	20	21				9.5	2	3.58	81	243	4.93	5.01	1.04	1.47	2.66	162.5	64	1.625	24.2367	126	80	730	24.3333	4				434				434	0	0	0	0	0	0	0	0	0
103350086	1	72	0	83	29	17	18	74.9	45.3	29.6	8.1	0.8	5.5	93	398	5.19	7.28	4.55	1.13	2.85	162.5	64	1.625	24.2367	134	64	684	22.8	4				330				330	0	1	0	1	0	1	1	2	0
108270039	1	37	0	75	15	17	24	77.3	47.5	29.8	19.8	3.8	5.3	84	338	4.98	3.63	0.78	1.19	1.88	174.5	73.8	1.745	24.2363	123	71	1459	48.6333	1				353				353	0	0	0	0	0	0	0	0	0
105980559	0	47	1	99	24	12	21	71.7	39.1	32.6	7.4	1.5	4.9	81	288	4.85	5.47	1.13	1.67	2.87	158	60.5	1.58	24.2349	138	64	739	24.6333	4	0.873839	0.134859	0.00554893	455	0.873839	0.134859	0.00554893	455	0	0	0	1	0	1	1	1	0
116270051	0	31	0	59	20	13	22				14.2	1.5	4.6	66	183	5.59	4.95	1.1	1.68	2.31	158	60.5	1.58	24.2349	138	90	362	12.0667	3				95				95	1	0	0	1	1	2	1	2	0
114090418	0	29	0	93	30	12	22	80.2	46.4	33.8			4.9	84	432	5.79	4.82	1.13	1.08	2.59	168	68.4	1.68	24.2347	133	78	1460	48.6667	3				596				596	1	0	0	1	0	1	1	2	0
109470118	0	36	1	64	36	29	28	82	47.8	34.2	10.8	1.5	3.4	102	330	5.32	4.46	1.38	1.2	2.2	168	68.4	1.68	24.2347	140	80	390	13	2	0.968439	0.0320696	0.00279107	120	0.968439	0.0320696	0.00279107	120	0	0	0	1	0	1	1	1	0
115260503	1	35	1	68	28	16	15	69.3	43.1	26.2	9.8	1.6	5.93	83	220	5.55	4.85	1.55	1.35	2.84	161.5	63.2	1.615	24.231	153	105	667	22.2333	4	0.917301	0.0863195	0.00445055	310	0.917301	0.0863195	0.00445055	310	0	0	0	1	1	2	1	1	0
116080103	0	30	0	72	41	26	26	67.4	42.4	25			5.27	96	393	4.8	4.08	1.45	1.37	2.04	182.5	80.7	1.825	24.2297	130	69	1074	35.8	2				344				344	0	0	0	1	0	1	1	1	0
100065938	1	36	0	46	14	9	14	65.7	42.8	22.9	15.7	2.6	4.3	91	367	5.07	4.65	1.36	1.2	2.37	169	69.2	1.69	24.2288	125	82	1557	51.9	3				637				637	0	0	0	0	0	0	0	0	0
112310071	1	36	1	48	18	45	34	75.4	39.9	35.5			4	85	261	6.78	4.93	2.61	1.05	2.5	169	69.2	1.69	24.2288	118	75	1219	40.6333	3	0.837349	0.177515	0.00678234	517	0.837349	0.177515	0.00678234	517	1	1	0	0	0	0	0	2	0
114260925	1	56	0	54	19	13	21				4.3	0.5	4.13	58	233	5.48	4.33	0.81	1.57	2.36	146.5	52	1.465	24.2286	118	65	371	12.3667	3				139				139	0	0	0	0	0	0	0	0	0
100052220	1	73	0	60	20	14	22	71.8	46.7	25.1	19.9	3.4	4.25	106	276	5.89	5.34	1.17	1.8	2.9	175	74.2	1.75	24.2286	130	82	704	23.4667	4				359				359	1	0	0	1	0	1	1	2	0
109790026	1	61	0	50	15	10	18	69	44.1	24.9	11.1	1.6	3.2	64	199	5.54	4.06	0.68	1.64	1.54	161	62.8	1.61	24.2275	100	60	407	13.5667	1				113				113	0	0	0	0	0	0	0	0	0
100065544	1	26	0	71	21	21	22	72	45.2	26.8	11.6	2	1.6	87	341	4.84	4.2	1.12	1.48	2.08	169.5	69.6	1.695	24.2253	120	78	705	23.5	2				234				234	0	0	0	0	0	0	0	0	0
103630767	1	29	0	101	129	22	24	69.2	42.7	26.5	5	0.9	6.55	77	180	5.06	4.76	1.04	1.34	3	169.5	69.6	1.695	24.2253	131	79	701	23.3667	4				355				355	0	0	0	1	0	1	1	1	0
103862150	1	33	0	85	38	34	29				16.1	4.5	4.3	78	333	4.45	4.14	1.37	1.34	1.88	169.5	69.6	1.695	24.2253	113	57	356	11.8667	1				61				61	0	0	0	0	0	0	0	0	0
112310104	1	35	0					73.7	45	28.7			4.6	61	266	5.27	3.95	1.29	1.08	2.1	160.5	62.4	1.605	24.2234	116	65	1475	49.1667	2				461				461	0	0	0	0	0	0	0	0	0
107120157	1	79	1	47	33	9	17	69	38.9	30.1	5.4	1.8	9.4	112	344	8.38	3.39	0.63	1.76	1.33	160.5	62.4	1.605	24.2234	164	59	1079	35.9667	1	0.90866	0.0957844	0.00534318	278	0.90866	0.0957844	0.00534318	278	1	0	0	1	0	1	1	2	0
114260564	1	37	0	80	26	33	24				26.1	4	4.7	72	174	5.31	4.14	1.28	1.38	1.91	160.5	62.4	1.605	24.2234	140	90	371	12.3667	1				89				89	0	0	0	1	1	2	1	1	0
114450046	0	27	0	57	12	14	16	76.4	42.2	34.2			4.23	73	179	5.49	4.84	1.01	1.38	2.97	170	70	1.7	24.2215	150	90	1076	35.8667	4				597				597	0	0	0	1	1	2	1	1	0
100307009	0	43	0	60	56	44	24				15.4	1.8	6	92	387	5.2	4.84	2.14	1.01	2.58	170	70	1.7	24.2215	116	74	518	17.2667	3				217				217	0	1	1	0	0	0	0	2	0
103912135	1	24	0	72	29	18	26	76.7	48.3	28.4			5.5	92	352	5.23	4.92	1.13	2.09	2.63	170	70	1.7	24.2215	154	113	1470	49	4				769				769	0	0	0	1	1	2	1	1	0
103912012	1	26	1	66	50	17	29	68.9	45.5	23.4			4.2	99	432	5.45	4.8	1.98	1.46	2.57	170	70	1.7	24.2215	123	75	1470	49	3	0.771759	0.259083	0.00935023	605	0.771759	0.259083	0.00935023	605	0	1	0	0	0	0	0	1	0
112581074	1	53	1	98	30	27	25	71.6	45.4	26.2			5.6	81	391	4.83	6.48	2.06	2	3.03	170	70	1.7	24.2215	135	88	1461	48.7	4	0.72886	0.316274	0.00935328	758	0.72886	0.316274	0.00935328	758	0	1	0	1	1	2	1	2	0
103862074	1	30	1	79	22	20	26	69.8	42.2	27.6	13.4		3.3	94	354	5.08	3.73	0.82	1.25	1.94	170	70	1.7	24.2215	118	84	761	25.3667	2	0.914694	0.0891655	0.00475751	299	0.914694	0.0891655	0.00475751	299	0	0	0	0	0	0	0	0	0
102125721	1	40	1	92	30	19	27				10.4	1.1	4	96	293	4.88	4.6	0.98	1.73	1.93	170	70	1.7	24.2215	130	85	400	13.3333	2	0.966548	0.0340238	0.00287566	128	0.966548	0.0340238	0.00287566	128	0	0	0	1	1	2	1	1	0
100066203	1	44	1	67	18	34	29	66	45.5	20.5	17.7	4	5.3	92	309	5.44	6.34	2.32	1.57	2.76	170	70	1.7	24.2215	118	72	367	12.2333	4	0.957066	0.0438827	0.00321293	166	0.957066	0.0438827	0.00321293	166	0	1	0	0	0	0	0	1	0
104750059	1	81	0	99	57	29	24	73.1	43.8	29.3	6.4	0.2	4.29	88	384	4.59	3.43	2.02	0.86	1.83	170	70	1.7	24.2215	118	70	342	11.4	1				40				40	0	1	1	0	0	0	0	2	0
112570404	1	34	0	104	65	37	34	74.8	46	28.8			6.5	99	362	5.19	4.49	1.06	1.22	2.94	175.5	74.6	1.755	24.2206	150	92	1518	50.6	4				806				806	0	0	0	1	1	2	1	1	0
105300057	0	71	1	100	47	39	30	68.3	44.7	23.6	11.7	2.4	5.2	102	318	5.08	3.65	1.99	1.33	1.56	179	77.6	1.79	24.219	144	89	686	22.8667	1	0.9587	0.042177	0.00333185	148	0.9587	0.042177	0.00333185	148	0	1	0	1	1	2	1	2	0
108070735	0	29	0					78.2	43.1	35.1	13.9	2.7	4.9	78	308	5.32	5.76	1.26	1.69	2.98	160	62	1.6	24.2188	140	82	1192	39.7333	4				684				684	0	0	0	1	0	1	1	1	0
110150032	1	61	0	162	152	115	74	73.2	40.4	32.8			4.4	66	244	4.94	4.91	1	2.08	2.15	160	62	1.6	24.2188	111	66	1102	36.7333	2				372				372	0	0	0	0	0	0	0	0	0
109910329	0	33	0	106	21	25	26	73.4	44.7	28.7			6.2	118	297	4.49	5.22	1.6	1.36	2.36	177.5	76.3	1.775	24.2174	93	66	1668	55.6	3				642				642	0	0	0	0	0	0	0	0	0
102125670	1	39	1	65	27	14	20	71.5	45.4	26.1			4.94	100	483	4.96	4.8	1.58	1.41	2.81	177.5	76.3	1.775	24.2174	124	82	1092	36.4	4	0.814958	0.204619	0.00689726	611	0.814958	0.204619	0.00689726	611	0	0	0	0	0	0	0	0	0
114090588	1	50	0	71	30	20	19	71.1	43.9	27.2			4.4	76	435	5.33	4.28	1.41	0.69	2.38	183	81.1	1.83	24.2169	119	73	1482	49.4	3				617				617	0	0	1	0	0	0	0	1	0
112980066	0	39	0					73.1	41.4	31.7	7.1	1.6	2.9	51	162	4.45	3.87	0.93	1.62	1.56	159.5	61.6	1.595	24.2136	105	62	1393	46.4333	1				329				329	0	0	0	0	0	0	0	0	0
110440425	0	57	1	51	40	22	19	71.9	42.8	29.1	12		3.4	93	486	4.5	4.43	1.34	1.23	2.52	159.5	61.6	1.595	24.2136	108	64	658	21.9333	3	0.93588	0.0662677	0.00394453	245	0.93588	0.0662677	0.00394453	245	0	0	0	0	0	0	0	0	0
100150934	1	75	0	106	21	14	26	71.3	47.2	24.1	11.9	2.5	5.7	110	381	5.05	4.22	0.98	1.53	2.02	159.5	61.6	1.595	24.2136	170	96	739	24.6333	2				274				274	0	0	0	1	1	2	1	1	0
107060282	0	48	0	87	21	33	24	68.4	48	20.4	19.2	4.4	3.34	85	248	5.53	3.04	0.96	0.92	1.81	164.6	65.6	1.646	24.2128	132	79	1075	35.8333	1				276				276	0	0	1	1	0	1	1	2	0
103120169	0	23	1	41	29	20	25	75.6	47.1	28.5	20.7	3.5	4.7	93	293	5.65	5.48	1	1.9	2.78	171	70.8	1.71	24.2126	126	78	846	28.2	4	0.846031	0.1672	0.00619269	538	0.846031	0.1672	0.00619269	538	1	0	0	0	0	0	0	1	0
103861924	1	22	0	69	28	16	22				10.2	3.3	7	114	358	4.84	3.82	1.6	1.15	1.7	171	70.8	1.71	24.2126	117	68	356	11.8667	1				61				61	0	0	0	0	0	0	0	0	0
105113720	1	34	0	95	32	24	28	77.8	48.2	29.6	9	2.2	3.76	88	356	4.61	4.05	1.18	1.31	2.07	176	75	1.76	24.2123	123	80	359	11.9667	2				61				61	0	0	0	0	0	0	0	0	0
110440347	1	68	1	71	30	36	31	76	46.8	29.2	12.4	1.3	4.3	92	412	5.08	4.73	1.96	1.16	2.08	176	75	1.76	24.2123	148	80	272	9.06667	2	0.999023	0.000976983	0.000488015	3	0.999023	0.000976983	0.000488015	3	0	1	0	1	0	1	1	2	0
103120173	0	24	1	50	31	13	19	72.3	42.1	30.2	3.6	0.6	5.02	96	374	4.86	4.29	3.01	0.93	1.88	174	73.3	1.74	24.2106	121	65	846	28.2	1	0.919628	0.0837864	0.00491471	253	0.919628	0.0837864	0.00491471	253	0	1	1	0	0	0	0	2	0
116080297	1	28	1	72	37	22	20	74.2	49.2	25			6.4	100	422	5.5	5.16	1.4	1.17	2.31	174	73.3	1.74	24.2106	113	55	1346	44.8667	3	0.82938	0.187076	0.00702309	532	0.82938	0.187076	0.00702309	532	0	0	0	0	0	0	0	0	0
112580980	1	35	0	71	28	30	25	74.9	48.2	26.7			2.7	101	280	5.15	5.01	1.37	1.41	2.77	179.5	78	1.795	24.2084	124	75	1461	48.7	4				761				761	0	0	0	0	0	0	0	0	0
100066118	1	41	1	49	21	15	17	77.3	48.9	28.4	12.2	1.8	4.81	89	297	5.44	4.74	1.01	1.34	2.67	179.5	78	1.795	24.2084	133	81	705	23.5	4	0.901613	0.103569	0.00485981	365	0.901613	0.103569	0.00485981	365	0	0	0	1	0	1	1	1	0
105113841	1	39	1	85	31	29	26	78.1	45.5	32.6	7.2	1.9	4.14	76	317	5.35	4.19	1.89	0.96	2.2	179.5	78	1.795	24.2084	115	72	376	12.5333	2	0.97353	0.026827	0.00254974	104	0.97353	0.026827	0.00254974	104	0	1	1	0	0	0	0	2	0
100750234	0	52	1	123	20	17	32	70.4	42.9	27.5	10.9	1.8	3.89	96	330	5.3	4.76	1.15	1.33	2.81	171.5	71.2	1.715	24.2076	110	80	671	22.3667	4	0.916733	0.0869388	0.00446588	319	0.916733	0.0869388	0.00446588	319	0	0	0	0	0	0	0	0	0
101530590	1	80	0	108	92	21	28	77	38.9	38.1	8.1	1.4	6.2	113	396	4.98	4.08	1.42	1.17	2	165.5	66.3	1.655	24.2057	135	80	750	25	2				290				290	0	0	0	1	0	1	1	1	0
105970147	0	52	1	60	72	20	30	73.1	43.4	29.7	16.3	2.5	4.5	97	405	6.42	5.66	1.1	2.6	2.19	166	66.7	1.66	24.2053	160	79	1122	37.4	2	0.880339	0.127448	0.00591437	381	0.880339	0.127448	0.00591437	381	1	0	0	1	0	1	1	2	0
103120225	1	29	0	73	18	20	20	69.4	45.8	23.6	12	2.2	4.04	88	299	9.08	5.42	1.46	1.19	2.88	166	66.7	1.66	24.2053	140	90	368	12.2667	4				173				173	1	0	0	1	1	2	1	2	0
108833360	1	76	1	86	28	49	44	76.3	47.3	29	13.6	1.5	2.62	74	218	5.74	4.37	2.4	0.86	2.29	164.5	65.5	1.645	24.2052	120	62	702	23.4	3	0.926413	0.0764352	0.00423503	281	0.926413	0.0764352	0.00423503	281	1	1	1	0	0	0	0	3	1
103862064	1	29	1	70	30	27	23	71.9	44.5	27.4	16.6		4.08	101	339	4.67	5.24	2.22	1.16	2.8	176.5	75.4	1.765	24.2037	130	77	735	24.5	4	0.877845	0.130285	0.00545251	443	0.877845	0.130285	0.00545251	443	0	1	0	1	0	1	1	2	0
116080126	0	27	1	74	47	25	23	75.8	48.4	27.4	16.8		5.25	86	305	4.93	4.84	1.63	1.38	2.75	174.5	73.7	1.745	24.2034	123	77	723	24.1	4	0.888563	0.11815	0.00519001	414	0.888563	0.11815	0.00519001	414	0	0	0	0	0	0	0	0	0
101530619	1	79	1	97	82	44	29	77	38.9	38.1	5.2	2	4.9	101	244	5.24	4.04	1.69	0.99	2.26	156	58.9	1.56	24.2028	130	80	738	24.6	2	0.92454	0.0784591	0.00442981	271	0.92454	0.0784591	0.00442981	271	0	0	1	1	0	1	1	2	0
113750073	1	70	1	87	11	13	19	67.5	42.3	25.2	9.7	2	5.19	76	245	5.02	6.26	2.44	1.28	2.89	156	58.9	1.56	24.2028	100	70	361	12.0333	4	0.969348	0.0311315	0.00272148	120	0.969348	0.0311315	0.00272148	120	0	1	0	0	0	0	0	1	0
104290475	1	69	0	60	18	10	25	72.8	44.9	27.9			5.7	118	356	5.25	5.94	2.82	1.37	2.7	172	71.6	1.72	24.2023	114	82	1354	45.1333	4				706				706	0	1	0	0	0	0	0	1	0
107800372	1	46	1	61	18	8	19	73.3	46.6	26.7			6.5	109	410	5.03	4.27	0.62	1.37	2.55	172	71.6	1.72	24.2023	124	75	1336	44.5333	3	0.830481	0.18575	0.00698914	530	0.830481	0.18575	0.00698914	530	0	0	0	0	0	0	0	0	0
113710232	0	28	0	90	28	23	33	70.4	44.9	25.5			3.27	88	349	4.81	4.88	2.21	1.06	2.94	167.5	67.9	1.675	24.2014	130	80	1106	36.8667	4				639				639	0	1	0	1	0	1	1	2	0
102330734	1	42	1	102	57	25	25	71.6	41.9	29.7			3.59	76	293	4.34	5.67	2.76	1.64	2.79	167.5	67.9	1.675	24.2014	114	78	1121	37.3667	4	0.797203	0.226645	0.00732417	653	0.797203	0.226645	0.00732417	653	0	1	0	0	0	0	0	1	0
110593439	1	29	0	67	66	46	34	76.4	45.4	31			3.7	103	393	5.69	4.34	1.29	1.59	1.85	167.5	67.9	1.675	24.2014	160	98	1076	35.8667	1				277				277	1	0	0	1	1	2	1	2	0
108850291	1	35	0	74	26	12	26	76.3	39.5	36.8	8.3	3.2	10.3	234	305	6.69	4.53	1	1.16	2.44	163	64.3	1.63	24.2011	136	81	1509	50.3	3				629				629	1	0	0	1	0	1	1	2	0
108080158	0	58	0	75	27	20	18				15.9	1.9	4.42	78	368	5.52	3.94	1.43	1.14	1.89	168	68.3	1.68	24.1993	119	72	605	20.1667	1				132				132	0	0	0	0	0	0	0	0	0
115260100	0	22	1	45	19	22	23	69.4	44.6	24.8	13	2	3.8	88	265	4.88	4.62	1.14	1.41	2.44	168.5	68.7	1.685	24.1967	111	68	1396	46.5333	3	0.809012	0.211942	0.00767298	557	0.809012	0.211942	0.00767298	557	0	0	0	0	0	0	0	0	0
108070756	1	36	1	70	27	42	24	72	42.7	29.3	6.7	0.7	4.6	88	275	6.38	4.56	2.12	1.14	2.37	168.5	68.7	1.685	24.1967	140	95	735	24.5	3	0.906814	0.0978174	0.00482279	341	0.906814	0.0978174	0.00482279	341	1	1	0	1	1	2	1	3	1
108833274	0	54	1	54	15	10	18	75.1	39.8	35.3	9.6	1.4	3.11	73	226	4.79	5	1.28	1.43	2.38	162	63.5	1.62	24.196	170	90	363	12.1	3	0.975642	0.0246596	0.00243064	96	0.975642	0.0246596	0.00243064	96	0	0	0	1	1	2	1	1	0
116030048	1	54	1	80	20	21	28	75.1	43	32.1			3.38	85	224	5.13	5.36	0.93	1.87	2.79	162	63.5	1.62	24.196	147	94	1124	37.4667	4	0.795255	0.229092	0.00737075	657	0.795255	0.229092	0.00737075	657	0	0	0	1	1	2	1	1	0
108270190	0	33	0	112	42	16	23	73	41.3	31.7	8.4	0.9	4.68	78	214	5.91	6.26	2.18	1.19	3.08	158	60.4	1.58	24.1948	102	59	660	22	4				298				298	1	1	0	0	0	0	0	2	0
112581127	1	28	0	58	13	28	17	68	43.8	24.2			3.8	60	168	4.88	4.79	0.82	1.85	2.27	150.5	54.8	1.505	24.194	95	58	1099	36.6333	2				368				368	0	0	0	0	0	0	0	0	0
112190702	0	34	0	50	14	11	16	72.4	44.4	28	12	4.3	5.8	93	334	5.03	3.23	0.96	0.95	1.7	169	69.1	1.69	24.1938	104	63	1383	46.1	1				329				329	0	0	1	0	0	0	0	1	0
106053286	1	71	1	54	24	8	20	76.3	39.6	36.7			4.1	139	451	5.98	4.2	2.61	1.05	2.23	169	69.1	1.69	24.1938	141	60	1420	47.3333	2	0.849367	0.163264	0.00714805	433	0.849367	0.163264	0.00714805	433	1	1	0	1	0	1	1	3	1
102700256	0	58	0	59	20	21	25	73.3	45.1	28.2	10.8	1.5	4.8	83	392	4.93	4.99	1.31	1.51	2.32	161.5	63.1	1.615	24.1927	121	82	811	27.0333	3				411				411	0	0	0	0	0	0	0	0	0
108590163	1	44	0	168	40	24	20	72.2	46.8	25.4	19.6		5.92	92	329	4.72	5.27	3.66	0.84	2.13	173	72.4	1.73	24.1906	127	72	961	32.0333	2				324				324	0	1	1	0	0	0	0	2	0
104492110	1	48	1	110	23	14	14	72	42.2	29.8	15.6	1.5	3.9	80	286	6.57	4.73	1.39	1.16	2.47	173	72.4	1.73	24.1906	145	92	404	13.4667	3	0.953514	0.0476016	0.00335796	183	0.953514	0.0476016	0.00335796	183	1	0	0	1	1	2	1	2	0
115290012	1	63	1	84	15	17	18	68.4	41.1	27.3	9.8		4.09	61	231	4.81	5.02	1.5	1.24	3	161	62.7	1.61	24.1889	126	80	864	28.8	4	0.845296	0.168069	0.00620908	540	0.845296	0.168069	0.00620908	540	0	0	0	0	0	0	0	0	0
100325002	0	29	0	46	15	13	22	69.3	43	26.3			5.9	76	305	4.8	4.31	0.41	1.73	1.9	175.5	74.5	1.755	24.1881	109	67	1616	53.8667	1				368				368	0	0	0	0	0	0	0	0	0
115260436	1	28	1	77	25	22	21	73.1	39.3	33.8			4.85	124	321	4.36	4.86	2.41	1.07	2.68	179	77.5	1.79	24.1878	116	76	1264	42.1333	4	0.776753	0.252633	0.00781883	694	0.776753	0.252633	0.00781883	694	0	1	0	0	0	0	0	1	0
106980100	0	65	0	64	18	25	29	64.5	38.5	26	4.6	1.2	5.3	54	222	4.75	5.22	0.81	1.62	2.76	157.5	60	1.575	24.1875	130	61	1094	36.4667	4				619				619	0	0	0	1	0	1	1	1	0
102673002	0	44	0	33	28	23	21	65.1	42.6	22.5	7.8	1.1	2.19	63	181	4.52	4.21	1.3	1.18	2.52	157.5	60	1.575	24.1875	105	72	697	23.2333	3				271				271	0	0	0	0	0	0	0	0	0
115261273	1	33	0					67.5	42.6	24.9	8.6	1.5	4.2	58	230	4.73	4.68	0.51	1.77	2.23	157.5	60	1.575	24.1875	117	75	1395	46.5	2				413				413	0	0	0	0	0	0	0	0	0
115262313	1	76	0	85	17	16	23	76.9	41.7	35.2	6.9	1.3	4	74	267	5.01	5.66	1.46	1.78	2.65	157.5	60	1.575	24.1875	138	75	1044	34.8	4				564				564	0	0	0	1	0	1	1	1	0
115780079	1	51	0	131	41	29	25	76	44.6	31.4	9.2	1.6	4.6	72	234	5.07	5.79	2.51	1.24	2.84	157.5	60	1.575	24.1875			665	22.1667	4				301				301	0	1	0				0	1	0
112580856	1	29	0	66	27	17	22	72.3	44	28.3			3.6	97	273	4.79	5.43	2.36	1.09	2.99	170	69.9	1.7	24.1869	121	71	1099	36.6333	4				625				625	0	1	0	0	0	0	0	1	0
114400516	1	37	0	51	12	26	21	79.4	43.8	35.6	16		5.1	76	207	4.58	4.17	0.31	2.06	1.61	170	69.9	1.7	24.1869	120	74	981	32.7	1				261				261	0	0	0	0	0	0	0	0	0
115590044	1	49	0	78	34	28	21	69	45.4	23.6	4.7	0.4	4.24	93	346	5.23	3.9	1.26	1.22	2.04	177.5	76.2	1.775	24.1857	116	65	350	11.6667	2				46				46	0	0	0	0	0	0	0	0	0
114090574	1	37	0	108	109	309	134	82.5	43.9	38.6			4.1	73	380	4.56	3.51	1.1	0.86	1.61	173.5	72.8	1.735	24.1842	123	77	1481	49.3667	1				360				360	0	0	1	0	0	0	0	1	0
112581081	1	29	0	49	21	11	17	72.8	47.5	25.3			7.3	72	341	4.69	3.85	1.46	1.37	1.73	173.5	72.8	1.735	24.1842	145	95	1461	48.7	1				355				355	0	0	0	1	1	2	1	1	0
106780187	1	31	1	113	23	23	25	79	45.1	33.9	8.7	1.9	5.43	122	414	5.09	4.03	0.75	1.46	2.07	173.5	72.8	1.735	24.1842	127	76	1078	35.9333	2	0.895633	0.110224	0.005384	347	0.895633	0.110224	0.005384	347	0	0	0	0	0	0	0	0	0
115261724	0	44	0	78	16	10	18	74.2	44.1	30.1	6.9	1.5	2.7	60	137	4.7	4	0.87	1.44	1.87	155	58.1	1.55	24.1831	100	60	1044	34.8	1				267				267	0	0	0	0	0	0	0	0	0
105113578	1	52	0	56	36	23	22	71.8	43.6	28.2	8.9	1.3	3.76	82	379	5.1	4.98	1.85	1.17	2.8	176	74.9	1.76	24.18	133	81	360	12	4				119				119	0	1	0	1	0	1	1	2	0
114090728	1	50	0					83.2	47	36.2			3.5	60	262	4.74	5.22	4.22	0.92	2.8	157	59.6	1.57	24.1795	103	60	1460	48.6667	4				756				756	0	1	1	0	0	0	0	2	0
116270030	1	77	0	90	31	18	18	82.4	41.7	40.7	12.1		4.24	99	179	5.53	5.14	2.65	1.09	3.11	171	70.7	1.71	24.1784	134	82	711	23.7	4				386				386	0	1	0	1	0	1	1	2	0
114090513	0	36	0	93	195	26	34	75.8	44.5	31.3			4.3	71	351	4.61	4.86	3.6	1.1	2.23	174	73.2	1.74	24.1776	117	65	1481	49.3667	2				464				464	0	1	0	0	0	0	0	1	0
110930099	0	47	0	59	47	14	26	71.3	47.6	23.7			3.7	78	498	4.52	5.92	4.48	1.53	2.95	178	76.6	1.78	24.1762	136	77	1365	45.5	4				708				708	0	1	0	1	0	1	1	2	0
112580976	1	31	0	68	19	63	38	70.5	47.4	23.1			5	98	301	4.85	4.83	0.57	1.6	2.66	181	79.2	1.81	24.1751	122	76	1099	36.6333	4				625				625	0	0	0	0	0	0	0	0	0
116080406	1	23	1	83	46	41	24	67	37.7	29.3	10.2		4.22	94	368	5	4.77	1.25	1.14	3.12	176.5	75.3	1.765	24.1716	134	79	709	23.6333	4	0.898853	0.106636	0.00493129	380	0.898853	0.106636	0.00493129	380	0	0	0	1	0	1	1	1	0
100066067	1	39	0	46	16	27	23	70.2	43.2	27	11.7	1.8	3.31	103	350	5.41	3.55	0.85	1.11	2.04	176.5	75.3	1.765	24.1716	122	72	705	23.5	2				234				234	0	0	0	0	0	0	0	0	0
100193932	1	54	1	72	21	19	20	74.4	43.7	30.7	10.7		3.45	60	286	5.44	4.78	1.26	1.45	2.79	156.5	59.2	1.565	24.1709	109	55	684	22.8	4	0.913882	0.0900536	0.00454208	328	0.913882	0.0900536	0.00454208	328	0	0	0	0	0	0	0	0	0
112210357	0	37	0					76.8	43.9	32.9			5	56	225	5.17	4.67	0.86	1.06	2.38	165.5	66.2	1.655	24.1692	160	110	1557	51.9	3				637				637	0	0	0	1	1	2	1	1	0
109120904	0	36	1	79	53	53	26	87	45.2	41.8	15.1	2.2	4.1	90	409	5.35	4.91	0.85	1.48	2.53	166	66.6	1.66	24.169	130	88	323	10.7667	3	0.995085	0.00492681	0.00109627	19	0.995085	0.00492681	0.00109627	19	0	0	0	1	1	2	1	1	0
113440109	0	26	0					72.9	41.7	31.2			3.5	56	288	4.7	3.41	0.92	1.1	1.82	165	65.8	1.65	24.169	118	61	1342	44.7333	1				324				324	0	0	0	0	0	0	0	0	0
114540030	0	45	0	67	21	21	25	74.2	47.4	26.8			4.4	93	277	4.32	4.29	0.7	1.29	2.36	172	71.5	1.72	24.1685	102	64	1097	36.5667	3				476				476	0	0	0	0	0	0	0	0	0
107050182	1	48	0	107	26	23	35	74.3	47.9	26.4	19.3	4.3	6.5	106	469	5.34	3.62	2.16	1.08	1.6	172	71.5	1.72	24.1685	125	81	1522	50.7333	1				364				364	0	1	0	0	0	0	0	1	0
116080439	1	27	1	63	53	23	24				10.7	1.6	4.4	93	266	5.62	4.16	2.17	1.01	2.07	172	71.5	1.72	24.1685	105	75	345	11.5	2	0.989117	0.0109428	0.0016318	44	0.989117	0.0109428	0.0016318	44	1	1	1	0	0	0	0	3	1
106010324	1	73	0	77	22	16	19	67.2	36.7	30.5	8	1.6	4.82	73	200	5.04	4.4	2.73	1.6	1.72	159	61.1	1.59	24.1683	111	66	728	24.2667	1				188				188	0	1	0	0	0	0	0	1	0
109810085	0	28	0	63	51	42	31	76.1	43.4	32.7			4.14	144	312	5.11	5.19	1.39	1.43	2.91	166.5	67	1.665	24.1683	122	72	1409	46.9667	4				737				737	0	0	0	0	0	0	0	0	0
104290503	0	56	0	69	14	15	24	67.6	44.4	23.2	11.3	2.2	8.1	86	293	4.85	6.3	1.21	1.39	2.83	166.5	67	1.665	24.1683	104	64	1354	45.1333	4				706				706	0	0	0	0	0	0	0	0	0
20104999	0	31	1	65	20	32	28	69	46.1	22.9			3.82	81	303	5.11	5.58	1.83	1.19	3.09	166.5	67	1.665	24.1683	146	100	802	26.7333	4	0.851837	0.16036	0.00606268	522	0.851837	0.16036	0.00606268	522	0	1	0	1	1	2	1	2	0
106370242	0	51	0	96	26	15	26	78.2	51.6	26.6	25.4	2.9	5.6	96	319	5.12	4.91	2.56	1.14	2.34	166.5	67	1.665	24.1683	126	77	735	24.5	3				343				343	0	1	0	0	0	0	0	1	0
100066755	0	38	0	66	14	13	21	77.7	44.7	33	3	0.3	4.89	78	195	5.83	5.15	4.31	1.18	2.09	166.5	67	1.665	24.1683	120	67	705	23.5	2				234				234	1	1	0	0	0	0	0	2	0
115670007	0	34	1	60	34	12	15				8.5	1.1	5.5	107	427	4.29	4.98	1.67	1.24	2.68	166.5	67	1.665	24.1683	110	80	458	15.2667	4	0.932617	0.0697608	0.00401705	263	0.932617	0.0697608	0.00401705	263	0	0	0	0	0	0	0	0	0
104100517	0	37	1	71	24	9	15	78	40.4	37.6	13.4	1.1	5.2	92	382	5.4	5.08	1.18	1.2	3.05	166.5	67	1.665	24.1683	140	76	364	12.1333	4	0.966041	0.034549	0.0028626	135	0.966041	0.034549	0.0028626	135	0	0	0	1	0	1	1	1	0
108070779	1	29	0	72	24	17	25	66.1	43.6	22.5			6.9	73	274	4.9	5.36	0.55	1.92	2.63	166.5	67	1.665	24.1683	136	75	1464	48.8	4				763				763	0	0	0	1	0	1	1	1	0
104290462	1	25	0	58	111	26	33	73.8	46.7	27.1	10.8	1.5	4.08	91	471	5.53	4.48	1.75	1.24	2.37	164.5	65.4	1.645	24.1683	119	77	232	7.73333	3				1				1	0	1	0	0	0	0	0	1	0
115260287	1	31	1	151	324	39	42	69.2	43.2	26	13.2	4.7	6	71	331	7.5	4.73	1.59	2.27	2.05	167	67.4	1.67	24.1672	132	79	1408	46.9333	2	0.851609	0.160627	0.00704865	429	0.851609	0.160627	0.00704865	429	1	0	0	1	0	1	1	2	0
20101153	1	39	0					70.9	47.8	23.1			5.8	54	233	4.86	3.43	0.77	1.73	1.47	164	65	1.64	24.1672	117	80	1419	47.3	1				346				346	0	0	0	0	0	0	0	0	0
114760071	1	37	0	63	31	26	20	74.9	42.7	32.2	7.5	0.6	5.2	92	409	5.46	3.41	0.76	1.17	1.86	164	65	1.64	24.1672	118	66	728	24.2667	1				188				188	0	0	0	0	0	0	0	0	0
100052167	1	66	1	112	43	36	49	70.7	40.6	30.1	15.7	3.9	4.94	100	259	5.42	3.72	0.79	1.03	1.99	164	65	1.64	24.1672	138	76	349	11.6333	2	0.988867	0.0111953	0.00165038	45	0.988867	0.0111953	0.00165038	45	0	0	1	1	0	1	1	2	0
110440427	0	62	0	68	38	19	25	83	48.9	34.1	20.5	4.3	3.03	110	409	4.98	3.39	1.13	1.15	1.74	178.5	77	1.785	24.1665	120	70	273	9.1	1				4				4	0	0	0	0	0	0	0	0	0
111660799	1	40	0	95	24	20	16	79	47.8	31.2	28.9	3.5	4.07	75	379	4.44	4.22	2.73	1.05	2.08	178.5	77	1.785	24.1665	132	65	727	24.2333	2				249				249	0	1	0	1	0	1	1	2	0
102330824	1	33	0	86	37	21	24	71	47.5	23.5	6.4	1.3	5.12	85	191	4.75	4.85	1.59	1.38	2.39	178.5	77	1.785	24.1665	146	71	350	11.6667	3				67				67	0	0	0	1	0	1	1	1	0
110410192	0	41	1	138	61	40	29				9.1	1.6	4.5	111	449	5.48	4.6	3.1	0.89	2.35	167.5	67.8	1.675	24.1657	140	84	428	14.2667	3	0.948696	0.052667	0.00352777	198	0.948696	0.052667	0.00352777	198	0	1	1	1	0	1	1	3	1
112190636	0	32	0					71.2	43.5	27.7	17.8	5	4.9	53	302	5.14	4.64	1.25	1.05	2.24	151	55.1	1.51	24.1656	102	65	1492	49.7333	2				467				467	0	0	0	0	0	0	0	0	0
102330770	0	40	1	92	217	118	44	75.6	42.6	33			6.75	95	262	5.11	4.68	1.23	1.56	2.36	168	68.2	1.68	24.1638	128	67	761	25.3667	3	0.892614	0.1136	0.00523258	384	0.892614	0.1136	0.00523258	384	0	0	0	0	0	0	0	0	0
103150095	1	54	0	71	16	10	20	70	40.3	29.7	9	3.9	6.1	87	260	5.5	3.24	1.2	0.85	1.72	163	64.2	1.63	24.1635	136	67	1554	51.8	1				367				367	0	0	1	1	0	1	1	2	0
116380046	0	35	0	49	20	10	18	73.9	46.1	27.8			5.5	74	383	5.16	4.84	0.91	0.98	2.44	175	74	1.75	24.1633	143	97	1419	47.3	3				572				572	0	0	1	1	1	2	1	2	0
114460077	0	40	1	128	113	182	84	85	48.6	36.4	12.2	1.8	4.8	111	459	5.76	6.13	3.48	1.22	2.78	175	74	1.75	24.1633	150	100	808	26.9333	4	0.849668	0.162909	0.00611155	526	0.849668	0.162909	0.00611155	526	1	1	0	1	1	2	1	3	1
100065487	1	34	0	57	21	25	30	81	47.3	33.7	14.3	2.3	6.1	102	360	4.78	4.29	0.76	1.57	2.16	175	74	1.75	24.1633	126	73	705	23.5	2				234				234	0	0	0	0	0	0	0	0	0
100066213	1	44	0	61	19	9	23	74.9	44.6	30.3	17.3	2.9	3.79	99	313	4.97	4.64	1.62	1.51	2.51	172.5	71.9	1.725	24.163	129	89	705	23.5	3				291				291	0	0	0	0	1	1	1	1	0
103740392	1	65	1	75	25	33	59	80.3	44.2	36.1	16.3	2.7	5.3	110	370	5.43	4.46	1.09	1.66	2.3	158.5	60.7	1.585	24.1618	138	87	705	23.5	3	0.923427	0.0796631	0.00432533	286	0.923427	0.0796631	0.00432533	286	0	0	0	1	1	2	1	1	0
20103886	0	47	0	51	20	26	25	75	47.4	27.6	10.9	1.4	3	66	176	4.91	3.19	0.63	1.22	1.42	162.5	63.8	1.625	24.1609	110	70	371	12.3667	1				89				89	0	0	0	0	0	0	0	0	0
100052383	1	78	0	81	17	41	30	75.3	45.1	30.2	10.6	1.4	6.87	77	262	5.43	4.37	2.01	0.9	2.3	154	57.3	1.54	24.1609	160	94	385	12.8333	3				157				157	0	1	1	1	1	2	1	3	1
20106799	1	59	1					72	44.7	27.3			4.8	53	230	5.44	5.18	2.29	1.69	2.41	146	51.5	1.46	24.1603	116	86	1223	40.7667	3	0.836833	0.178131	0.00679775	518	0.836833	0.178131	0.00679775	518	0	1	0	0	1	1	1	2	0
102720099	1	50	0	69	24	21	23	74.4	46.2	28.2			4.2	95	349	5.35	4.65	3.14	1.11	2	169	69	1.69	24.1588	130	80	948	31.6	2				323				323	0	1	0	1	0	1	1	2	0
103862210	1	36	1	70	28	31	21				9.5	1	4.7	89	275	5.48	4.65	1.4	1.59	2.25	169	69	1.69	24.1588	110	76	356	11.8667	2	0.985602	0.014503	0.00187706	55	0.985602	0.014503	0.00187706	55	0	0	0	0	0	0	0	0	0
114690001	0	30	0	67	43	17	21	71	45.4	25.6			5.1	79	307	5.83	5.57	0.92	1.16	2.81	162	63.4	1.62	24.1579	113	61	1751	58.3667	4				824				824	1	0	0	0	0	0	0	1	0
103630657	0	86	1	68	16	15	18	68.3	41.4	26.9	6.6	0.6	3.25	86	317	4.73	4.1	1.42	1.21	2.25	173	72.3	1.73	24.1572	121	68	701	23.3667	2	0.939809	0.0620784	0.0039017	217	0.939809	0.0620784	0.0039017	217	0	0	0	0	0	0	0	0	0
110110104	1	47	1	66	40	41	41	81	47.1	33.9	9.5	0.7	5.2	101	604	6.21	5.54	4.16	0.96	2.44	173	72.3	1.73	24.1572	130	76	332	11.0667	3	0.98915	0.0109092	0.00162683	41	0.98915	0.0109092	0.00162683	41	1	1	1	1	0	1	1	4	1
116080375	0	31	1	51	82	34	25				13.8	1.6	4.1	95	317	5.12	4.23	1.5	1.38	1.91	169.5	69.4	1.695	24.1557	118	73	325	10.8333	1	0.995303	0.00470824	0.00110457	17	0.995303	0.00470824	0.00110457	17	0	0	0	0	0	0	0	0	0
100066461	1	53	0	52	13	8	18	65.6	41.6	24	9.4	2	6.2	103	302	4.99	4.56	1.34	1.41	2.16	169.5	69.4	1.695	24.1557	127	88	1557	51.9	2				478				478	0	0	0	0	1	1	1	1	0
115710034	0	31	0	63	19	32	34	78	45.4	32.6			5.84	100	343	4.99	5.04	0.66	2.06	2.27	175.5	74.4	1.755	24.1556	128	70	859	28.6333	2				317				317	0	0	0	0	0	0	0	0	0
106240897	1	47	0	87	49	16	22	72.5	39.9	32.6	5.9	0.7	4.1	100	239	5.11	5.36	1.58	1.26	3.05	175.5	74.4	1.755	24.1556	134	83	724	24.1333	4				415				415	0	0	0	1	0	1	1	1	0
100205007	1	35	0	89	17	16	19	65.3	42.5	22.8	15.6	1.2	5.6	101	255	7.5	4.51	0.64	1.25	2.53	158	60.3	1.58	24.1548	160	80	387	12.9	3				160				160	1	0	0	1	0	1	1	2	0
101380363	0	72	0	81	12	12	22	76.8	49.4	27.4			6.2	98	358	4.83	4.28	1	1.86	1.74	161.5	63	1.615	24.1544	120	73	1422	47.4	1				346				346	0	0	0	0	0	0	0	0	0
112250217	0	56	0	82	11	17	18				7.7	0.9	3	66	172	5.3	3.89	1.09	1.35	1.64	161.5	63	1.615	24.1544	116	67	343	11.4333	1				41				41	0	0	0	0	0	0	0	0	0
106770126	1	36	1	93	25	13	16	76	44	32	8.9	1.1	3.4	76	227	5.89	5.6	1.42	1.96	2.77	161.5	63	1.615	24.1544	137	84	722	24.0667	4	0.88888	0.117793	0.00518218	412	0.88888	0.117793	0.00518218	412	1	0	0	1	0	1	1	2	0
100030681	1	46	1	92	24	28	35	82	41.1	40.9	11	2.3	6.5	86	361	4.95	3.49	1.12	1.05	1.81	161.5	63	1.615	24.1544	154	70	722	24.0667	1	0.94601	0.0555018	0.00387243	186	0.94601	0.0555018	0.00387243	186	0	0	0	1	0	1	1	1	0
102150484	0	50	0	50	10	9	16	73.1	42.5	30.6			4.9	93	325	4.7	4.42	0.74	1.32	2.09	170	69.8	1.7	24.1522	105	65	1454	48.4667	2				448				448	0	0	0	0	0	0	0	0	0
116080203	0	28	0	54	24	15	16	71.3	42.3	29	11.5		5.18	101	355	5	5.16	2.13	0.82	2.83	170	69.8	1.7	24.1522	100	64	702	23.4	4				356				356	0	1	1	0	0	0	0	2	0
102126231	0	34	0					75.3	44.1	31.2			3.1	59	195	4.52	4.42	1.92	0.75	2.23	155.5	58.4	1.555	24.1519	152	95	1394	46.4667	2				408				408	0	1	1	1	1	2	1	3	1
113790032	0	60	1	73	18	13	18	68.3	41.4	26.9	8.1	0.3	4.3	92	326	5.51	4.94	1.85	1.2	2.87	173.5	72.7	1.735	24.151	131	74	717	23.9	4	0.894841	0.11111	0.00503326	394	0.894841	0.11111	0.00503326	394	0	1	0	1	0	1	1	2	0
110390014	1	27	1	65	25	23	21	67.3	41.2	26.1	6.2	1.2	5.11	66	395	5.11	5.49	3.04	1.1	2.98	161	62.6	1.61	24.1503	116	73	1098	36.6	4	0.811361	0.209043	0.00698311	623	0.811361	0.209043	0.00698311	623	0	1	0	0	0	0	0	1	0
105500249	0	47	1	127	22	18	18	72	45	27	10.5	4.9	3.9	67	171	8.23	5.06	2.1	1.35	2.26	153.5	56.9	1.535	24.1488	139	82	334	11.1333	2	0.991854	0.00817904	0.00141223	33	0.991854	0.00817904	0.00141223	33	1	1	0	1	0	1	1	3	1
105360334	0	33	0	93	26	31	27	74.3	43.2	31.1	21.4	3.8	4.54	75	376	5.1	4.27	1.43	1.16	2.4	170.5	70.2	1.705	24.1484	103	60	710	23.6667	3				297				297	0	0	0	0	0	0	0	0	0
115261980	0	34	1	145	55	23	24	79.5	42.6	36.9	9.4	1.4	4.4	87	186	5.94	4.17	2.38	1.14	2.17	170.5	70.2	1.705	24.1484	152	76	665	22.1667	2	0.951517	0.0496979	0.00348355	185	0.951517	0.0496979	0.00348355	185	1	1	0	1	0	1	1	3	1
103862078	1	30	0	32	19	10	14	75.7	50.1	25.6			4.5	117	561	6.45	5.62	1.1	1.65	2.66	170.5	70.2	1.705	24.1484	120	78	1463	48.7667	4				762				762	1	0	0	0	0	0	0	1	0
104492215	1	30	1	56	39	17	18	78	50.3	27.7	11.5	1.1	4.5	67	144	5.26	4.27	1.33	1.13	2.69	170.5	70.2	1.705	24.1484	119	70	383	12.7667	4	0.94765	0.0537705	0.00354401	203	0.94765	0.0537705	0.00354401	203	0	0	0	0	0	0	0	0	0
115261040	1	41	0	50	39	24	24	80.2	44.9	35.3	11.9	1.9	4.1	103	312	6.1	5.03	1.07	1.65	2.74	176	74.8	1.76	24.1477	124	90	1060	35.3333	4				581				581	1	0	0	0	1	1	1	2	0
108250195	0	30	0	116	23	13	17	70.2	44.3	25.9	5.1	1	4.94	98	291	6.75	4.79	4.39	0.95	2.14	160.5	62.2	1.605	24.1457	142	74	668	22.2667	2				192				192	1	1	1	1	0	1	1	4	1
110593280	1	23	1	77	28	15	18	76.2	45.9	30.3	14.8		5.6	109	318	5.23	4	0.92	1.26	2.1	171	70.6	1.71	24.1442	116	69	718	23.9333	2	0.933601	0.0687058	0.00411555	245	0.933601	0.0687058	0.00411555	245	0	0	0	0	0	0	0	0	0
113790157	1	51	1	83	39	20	17	77.9	46.2	31.7	18.3	2.2	3.83	51	156	9.87	4.56	3.08	1.02	1.82	155	58	1.55	24.1415	158	90	318	10.6	1	0.996878	0.00312665	0.000899792	12	0.996878	0.00312665	0.000899792	12	1	1	1	1	1	2	1	4	1
115260106	0	23	0	63	13	31	21	68.8	43.9	24.9	6.6	1.3	3.3	96	266	4.78	4.1	1.49	1.02	2.27	176.5	75.2	1.765	24.1395	118	67	1396	46.5333	2				422				422	0	0	1	0	0	0	0	1	0
100065479	0	80	0	54	29	23	19	74.1	48.9	25.2	6.3	1.3	3.24	90	307	5.2	3.82	1.13	0.9	2.32	176.5	75.2	1.765	24.1395	130	70	705	23.5	3				291				291	0	0	1	1	0	1	1	2	0
105660082	0	34	0					72.7	40.1	32.6	10.4	3.1	3.1	54	205	4.48	4.77	1.08	1.24	2.66	157	59.5	1.57	24.1389	147	88	1475	49.1667	4				775				775	0	0	0	1	1	2	1	1	0
103861932	1	23	0	29	30	36	28	78.8	47.4	31.4	19.7		5.05	97	372	5.03	4.86	1.02	1.88	2.41	174.5	73.5	1.745	24.1377	122	64	760	25.3333	3				383				383	0	0	0	0	0	0	0	0	0
113210169	0	37	0	82	41	15	20	72.3	45.5	26.8	13.3	2.1	4.2	62	219	5.17	5.07	1.08	1.86	2.41	151.5	55.4	1.515	24.1371	102	61	658	21.9333	3				248				248	0	0	0	0	0	0	0	0	0
112570437	0	25	1	108	21	20	25				9.6	1.6	5.53	94	403	4.82	4.51	1.14	1.34	2.6	153	56.5	1.53	24.136	116	60	364	12.1333	3	0.97488	0.0254411	0.00246825	100	0.97488	0.0254411	0.00246825	100	0	0	0	0	0	0	0	0	0
100052536	0	79	1					71.6	45.2	26.4	8.6	1.7	7.8	119	490	6.95	5.65	3.14	1.86	2.79	146.5	51.8	1.465	24.1354	132	82	1476	49.2	4	0.710119	0.342323	0.0102953	776	0.710119	0.342323	0.0102953	776	1	1	0	1	0	1	1	3	1
115261233	1	29	0					71.8	44.9	26.9	9.1	1.4	6.4	74	261	4.7	4.84	1.77	1.43	2.54	159.5	61.4	1.595	24.135	119	71	1395	46.5	3				554				554	0	1	0	0	0	0	0	1	0
103861912	1	21	0	40	34	20	24	76.5	48.9	27.6			5.2	104	368	4.74	4.2	1.06	1.59	2.05	172	71.4	1.72	24.1347	120	74	1463	48.7667	2				454				454	0	0	0	0	0	0	0	0	0
115260204	1	27	1	83	28	29	21	70.1	42	28.1	9.2	1.9	4.24	98	328	5.01	5.14	2.55	0.95	3	172	71.4	1.72	24.1347	128	86	1045	34.8333	4	0.834025	0.181492	0.00645835	567	0.834025	0.181492	0.00645835	567	0	1	1	0	1	1	1	3	1
113630165	1	51	1	83	28	29	21	70.1	42	28.1	9.2	1.9	4.24	98	328	5.01	5.14	2.55	0.95	3	172	71.4	1.72	24.1347	128	86	1028	34.2667	4	0.837081	0.177834	0.00639099	562	0.837081	0.177834	0.00639099	562	0	1	1	0	1	1	1	3	1
114400893	1	26	1	83	28	29	21	70.1	42	28.1	9.2	1.9	4.24	98	328	5.01	5.14	2.55	0.95	3	172	71.4	1.72	24.1347	128	86	825	27.5	4	0.847491	0.165476	0.00616021	534	0.847491	0.165476	0.00616021	534	0	1	1	0	1	1	1	3	1
101530599	1	62	0	93	33	15	24	74	40.8	33.2	9.8	1.8	4.7	71	257	5.53	5.27	0.62	1.81	2.75	172	71.4	1.72	24.1347	155	75	750	25	4				479				479	0	0	0	1	0	1	1	1	0
105142334	0	55	0					70.7	44.4	26.3	12.3	2.9	4.2	61	207	5.14	4.77	1.07	2.05	2.12	150	54.3	1.5	24.1333	146	86	1415	47.1667	2				432				432	0	0	0	1	1	2	1	1	0
103862241	1	38	1	50	31	10	17	71.3	44.4	26.9	14.1		4.2	89	326	5.71	6.22	1.68	1.52	3.09	181.5	79.5	1.815	24.1331	157	93	761	25.3667	4	0.862514	0.147904	0.00581679	492	0.862514	0.147904	0.00581679	492	1	0	0	1	1	2	1	2	0
100194355	0	35	1	63	22	14	14	74.7	50.1	24.6	15.6		4.3	56	329	5.36	4.13	0.88	1.36	2.26	166	66.5	1.66	24.1327	108	66	774	25.8	2	0.912504	0.0915627	0.0048294	306	0.912504	0.0915627	0.0048294	306	0	0	0	0	0	0	0	0	0
114080633	0	32	1	90	68	38	32	65.8	42.5	23.3	30.4		3.34	94	252	6.43	5.02	1.82	1.52	2.61	166	66.5	1.66	24.1327	128	82	736	24.5333	3	0.905466	0.0993061	0.00486255	344	0.905466	0.0993061	0.00486255	344	1	1	0	0	0	0	0	2	0
107970204	0	43	1	92	19	18	19	73	43.5	29.5	21.8	2.1	3.4	76	237	4.97	5.13	1.34	1.11	2.68	166	66.5	1.66	24.1327	100	72	449	14.9667	4	0.933977	0.0683029	0.00397656	258	0.933977	0.0683029	0.00397656	258	0	0	0	0	0	0	0	0	0
107970267	0	42	1	92	19	18	19	73	43.5	29.5	21.8	2.1	3.4	76	237	4.97	5.13	1.34	1.11	2.68	166	66.5	1.66	24.1327	100	72	189	6.3	4	0.999755	0.000244948	0.000244888	1	0.999755	0.000244948	0.000244888	1	0	0	0	0	0	0	0	0	0
114400372	1	43	0	75	19	13	19				9.5	0.4	6.4	120	476	5.72	4.44	4.99	1.12	1.89	165	65.7	1.65	24.1322	168	105	581	19.3667	1				131				131	1	1	0	1	1	2	1	3	1
105680040	0	42	1	69	18	21	22	67.5	43.3	24.2	8.3	2	6.1	82	319	4.46	4.14	3.36	0.82	1.9	164.5	65.3	1.645	24.1313	118	71	1462	48.7333	1	0.850008	0.16251	0.00846961	356	0.850008	0.16251	0.00846961	356	0	1	1	0	0	0	0	2	0
106481196	1	30	0	55	16	10	16	75.4	47.4	28			4.5	66	401	5.13	5.13	2.4	0.98	2.66	164.5	65.3	1.645	24.1313	155	96	1500	50	4				794				794	0	1	1	1	1	2	1	3	1
105260022	1	80	0	106	34	37	38	77.1	43.2	33.9	18	2.8	6.3	111	532	6.18	5.3	1.37	1.34	2.38	164.5	65.3	1.645	24.1313	166	85	1442	48.0667	3				585				585	1	0	0	1	1	2	1	2	0
106121235	0	46	0	96	24	28	25	77.2	48.8	28.4	14.2	2.3	4.3	109	194	6.28	3.25	1.06	1.19	1.45	175	73.9	1.75	24.1306	153	91	1123	37.4333	1				302				302	1	0	0	1	1	2	1	2	0
106210144	0	83	0	72	29	13	20	68.8	44	24.8	14	2.3	3.8	105	251	5.01	4.83	0.88	1.51	2.56	175	73.9	1.75	24.1306	128	79	620	20.6667	3				241				241	0	0	0	0	0	0	0	0	0
103912160	1	24	0	79	25	22	29	78.2	47.6	30.6			4.9	102	408	4.79	4.27	2.29	1.14	1.89	167.5	67.7	1.675	24.1301	125	83	1453	48.4333	1				351				351	0	1	0	0	0	0	0	1	0
115260060	1	32	1	88	38	56	37	74.1	46	28.1	8.9	2.5	3.9	93	385	4.74	4.18	1.45	1.22	1.94	167.5	67.7	1.675	24.1301	134	83	1396	46.5333	2	0.857295	0.153973	0.00680282	415	0.857295	0.153973	0.00680282	415	0	0	0	1	0	1	1	1	0
107591042	1	53	0	110	13	15	18	74.9	44.4	30.5	12.3	2	4.4	82	323	5.44	4.84	0.85	1.8	2.24	167.5	67.7	1.675	24.1301	143	86	743	24.7667	2				281				281	0	0	0	1	1	2	1	1	0
103902113	1	29	0	66	57	37	26	74.3	46.4	27.9			6.4	98	444	5.26	4.73	4.36	0.87	2.63	172.5	71.8	1.725	24.1294	118	69	1490	49.6667	4				785				785	0	1	1	0	0	0	0	2	0
110400663	1	69	1	77	31	15	14				9	1.2	6.3	86	313	7.96	5.57	3.52	0.98	2.88	159	61	1.59	24.1288	110	70	448	14.9333	4	0.93425	0.0680117	0.0039684	256	0.93425	0.0680117	0.0039684	256	1	1	1	0	0	0	0	3	1
113790095	1	34	0	49	15	2	23	78.9	44.2	34.7	15.4	1.4	6.6	99	478	4.91	4.62	3.67	0.83	2.39	168	68.1	1.68	24.1284	156	83	1503	50.1	3				625				625	0	1	1	1	0	1	1	3	1
104480962	0	27	1					68.2	39	29.2			5	66	239	4.82	3.6	0.66	1.02	1.95	163.5	64.5	1.635	24.1282	116	70	1474	49.1333	2	0.821015	0.197214	0.00875756	461	0.821015	0.197214	0.00875756	461	0	0	1	0	0	0	0	1	0
107680036	0	45	1	98	24	17	18	75	49.1	25.9	14	3	4	84	339	5.85	5.64	2.11	1.21	3.1	163.5	64.5	1.635	24.1282	131	84	533	17.7667	4	0.929615	0.0729853	0.00410486	274	0.929615	0.0729853	0.00410486	274	1	1	0	1	0	1	1	3	1
105113441	1	46	1	76	28	30	24	75.4	47.1	28.3	7.5	0.6	3.55	82	179	5.4	4.78	1.56	1.18	2.52	163.5	64.5	1.635	24.1282	129	79	375	12.5	3	0.964357	0.036294	0.00293826	142	0.964357	0.036294	0.00293826	142	0	0	0	0	0	0	0	0	0
100065641	1	30	0	53	62	43	44				18.8	2	3.64	91	297	5.18	5.79	2.8	1.23	2.99	183	80.8	1.83	24.1273	124	74	365	12.1667	4				158				158	0	1	0	0	0	0	0	1	0
104953163	0	47	0	74	19	6	19	73.4	43.7	29.7	11	2	4.1	96	338	7.08	5.39	1.8	1.4	2.9	168.5	68.5	1.685	24.1263	122	96	861	28.7	4				539				539	1	1	0	0	1	1	1	3	1
110410254	0	55	0	100	28	22	33				9.7	0.7	4.6	99	340	7.02	3.44	1.8	0.82	1.64	168.5	68.5	1.685	24.1263	160	70	428	14.2667	1				119				119	1	1	1	1	0	1	1	4	1
106030208	1	76	1	90	41	14	18	65.9	43.3	22.6	7.1	0.8	5.04	52	370	5.79	4.39	2.23	1.28	2.28	169	68.9	1.69	24.1238	126	79	363	12.1	3	0.975642	0.0246596	0.00243064	97	0.975642	0.0246596	0.00243064	97	1	1	0	0	0	0	0	2	0
112580670	1	70	0	75	36	23	24	64.8	45	19.8			5.64	90	280	5.72	4.04	1.79	1.12	2.29	173	72.2	1.73	24.1238	116	76	1099	36.6333	3				482				482	1	1	0	0	0	0	0	2	0
102125490	1	36	0	94	83	70	42	74.4	46.7	27.7	17.4		3.3	97	351	5.22	5.63	3.95	1.27	2.12	173	72.2	1.73	24.1238	117	66	755	25.1667	2				295				295	0	1	0	0	0	0	0	1	0
108833112	1	32	1	68	22	15	25	78.7	43.9	34.8	18.8	3.5	4.2	91	331	5.44	5.47	1.59	1.26	2.98	162.5	63.7	1.625	24.1231	164	90	357	11.9	4	0.974409	0.0259242	0.00248931	103	0.974409	0.0259242	0.00248931	103	0	0	0	1	1	2	1	1	0
102125817	1	41	1	89	21	14	18				17.4	1.6	4.4	92	389	7.75	4.49	1.39	1.09	2.46	177.5	76	1.775	24.1222	140	100	523	17.4333	3	0.944116	0.0575062	0.00368146	218	0.944116	0.0575062	0.00368146	218	1	0	0	1	1	2	1	2	0
20106842	1	29	1					64.9	38.3	26.6	9.9	1.9	4.89	75	196	4.95	5.72	1.47	2.05	2.79	158.5	60.6	1.585	24.122	123	81	1013	33.7667	4	0.838958	0.175594	0.00634994	555	0.838958	0.175594	0.00634994	555	0	0	0	0	0	0	0	0	0
110410256	0	55	0	60	26	17	19				8.6	1.1	3.6	84	358	5.45	4.07	1.23	1.18	2.09	169.5	69.3	1.695	24.1209	141	82	428	14.2667	2				144				144	0	0	0	1	0	1	1	1	0
113680810	1	27	0	64	14	7	15	74.4	41.7	32.7	22.1		3.02	67	283	4.94	4.07	1.69	1.24	2.04	156	58.7	1.56	24.1206	117	70	716	23.8667	2				244				244	0	0	0	0	0	0	0	0	0
114090674	1	45	0					79.2	44.6	34.6			4.3	72	239	4.93	4.04	1.61	1.33	2.19	154	57.2	1.54	24.1187	158	103	1461	48.7	2				452				452	0	0	0	1	1	2	1	1	0
113680725	1	42	0					77.1	43.3	33.8			5.5	66	279	5.43	4.68	0.94	1.4	2.44	154	57.2	1.54	24.1187	116	76	1414	47.1333	3				572				572	0	0	0	0	0	0	0	0	0
101550116	0	30	1	19	24	23	21	70.4	46.4	24	23.9	3.3	3.71	93	431	4.43	4.48	1.79	1.03	2.59	170	69.7	1.7	24.1176	105	71	658	21.9333	3	0.93588	0.0662677	0.00394453	246	0.93588	0.0662677	0.00394453	246	0	1	1	0	0	0	0	2	0
104271133	1	77	0	77	22	19	25	76.2	45	31.2			4.1	100	315	5	6.37	2.19	1.3	2.79	170	69.7	1.7	24.1176	107	62	1376	45.8667	4				709				709	0	1	0	0	0	0	0	1	0
114400086	0	45	1	103	67	31	25				5.8	0.5	6.11	65	618	8.03	8.33	11.19	0.83	2.03	176	74.7	1.76	24.1154	145	87	581	19.3667	2	0.956906	0.0440497	0.00327649	163	0.956906	0.0440497	0.00327649	163	1	1	1	1	1	2	1	4	1
104720712	1	78	0	80	18	25	33	74	47.5	26.5	9.5	1.2	6.03	86	178	5.66	4.98	1.19	2.25	1.89	158	60.2	1.58	24.1147	150	84	626	20.8667	1				133				133	1	0	0	1	0	1	1	2	0
105161725	1	56	1	73	93	20	31	76.1	43.8	32.3			4.9	65	387	6.48	5.17	1.74	1.67	2.79	170.5	70.1	1.705	24.114	121	76	1491	49.7	4	0.69145	0.368965	0.0113516	787	0.69145	0.368965	0.0113516	787	1	1	0	0	0	0	0	2	0
114520019	0	23	0	81	15	13	22	74.9	39.3	35.6			4.25	69	221	5.28	5.77	1.68	2.43	2.61	146	51.4	1.46	24.1133	108	75	1067	35.5667	3				453				453	0	0	0	0	0	0	0	0	0
114460050	0	38	0	73	13	16	16	70	46.5	23.5	23.8	3.8	2.8	54	236	4.72	4.08	0.99	1.31	2.21	161	62.5	1.61	24.1117	122	76	818	27.2667	2				316				316	0	0	0	0	0	0	0	0	0
114090683	1	40	0					74.8	44.4	30.4			5.1	71	232	4.74	5.02	0.58	1.96	2.71	161	62.5	1.61	24.1117	110	60	1461	48.7	4				761				761	0	0	0	0	0	0	0	0	0
114090646	1	37	1	50	33	20	23				8.1	2.2	2.8	64	343	5.89	4.42	1.36	1.95	1.91	161	62.5	1.61	24.1117	128	83	365	12.1667	1	0.978394	0.0218433	0.00237526	74	0.978394	0.0218433	0.00237526	74	1	0	0	0	0	0	0	1	0
104953410	0	63	0	108	26	13	21	77.5	47.1	30.4	15.5	5.5	5.3	84	312	4.9	3.72	0.76	0.77	1.92	174	73	1.74	24.1115	122	79	1485	49.5	1				360				360	0	0	1	0	0	0	0	1	0
114400205	0	36	1	85	37	27	23				6.6	0.8	4.8	82	394	5.68	4.79	3.56	0.97	2.36	174	73	1.74	24.1115	102	60	581	19.3667	3	0.939487	0.0624212	0.00383077	226	0.939487	0.0624212	0.00383077	226	1	1	1	0	0	0	0	3	1
105200387	1	58	0	73	36	22	21	72	45.5	26.5	13.7	1.8	4.5	95	355	4.76	5.28	2.17	1.11	2.87	174	73	1.74	24.1115	122	81	697	23.2333	4				341				341	0	1	0	0	0	0	0	1	0
110400454	1	34	0	73	14	23	24				11.1	1	4.6	89	322	4.94	4.97	1.59	1.08	2.74	174	73	1.74	24.1115	122	68	428	14.2667	4				250				250	0	0	0	0	0	0	0	0	0
111780177	0	29	0	102	41	24	22	69	43.7	25.3	11.6		4.1	96	307	6.24	5.22	2.43	1.05	2.86	155.5	58.3	1.555	24.1106	128	72	580	19.3333	4				277				277	1	1	0	0	0	0	0	2	0
105760394	1	53	0					77.1	43.3	33.8	10.1	2.8	2.7	63	402	5.28	5.1	2.7	1.31	2.8	155.5	58.3	1.555	24.1106	118	80	1450	48.3333	4				753				753	0	1	0	0	0	0	0	1	0
111200137	0	35	0	66	77	41	36	76.7	43.2	33.5			3.5	100	393	5.12	4.39	1.66	1.32	2.56	171	70.5	1.71	24.11	123	85	1107	36.9	3				490				490	0	0	0	0	1	1	1	1	0
103862144	1	33	1	51	34	15	19	78.2	47.2	31	10.8		3.8	98	396	5.27	4.45	2.08	1.18	2.07	171	70.5	1.71	24.11	114	73	735	24.5	2	0.927271	0.0755095	0.00433639	263	0.927271	0.0755095	0.00433639	263	0	1	0	0	0	0	0	1	0
101880256	0	34	0	47	14	21	24	74.9	46.5	28.4	9.8	3.7	4.4	81	304	4.7	4.94	0.62	1.38	2.62	176.5	75.1	1.765	24.1074	108	62	1566	52.2	4				818				818	0	0	0	0	0	0	0	0	0
114090525	0	41	1	81	33	23	23	73	45.4	27.6	13.2	1.2	3.9	82	372	5.26	5.27	3.07	0.91	2.74	176.5	75.1	1.765	24.1074	130	86	365	12.1667	4	0.960407	0.0403986	0.00308768	145	0.960407	0.0403986	0.00308768	145	0	1	1	1	1	2	1	3	1
100066495	1	58	1	64	71	25	28	77.3	44	33.3	7.8	1.3	3.96	107	395	6.55	5.05	2.23	1.19	2.93	157.5	59.8	1.575	24.1068	148	94	705	23.5	4	0.901613	0.103569	0.00485981	366	0.901613	0.103569	0.00485981	366	1	1	0	1	1	2	1	3	1
112210386	0	42	1					73.2	42.3	30.9			4.3	54	307	5.05	4.82	0.83	1.02	2.64	153.5	56.8	1.535	24.1064	122	68	1550	51.6667	4	0.617145	0.482652	0.0175996	814	0.617145	0.482652	0.0175996	814	0	0	1	0	0	0	0	1	0
101810219	1	42	0	26	15	11	16	73.1	41.3	31.8	19.5	2.2	5.37	79	209	5.16	4.98	1.03	1.45	2.42	150.5	54.6	1.505	24.1057	132	91	746	24.8667	3				363				363	0	0	0	1	1	2	1	1	0
103890052	0	46	0	54	32	31	21	75.8	48.2	27.6			5.1	97	443	4.97	4.7	3.44	0.71	2.59	171.5	70.9	1.715	24.1056	139	94	1620	54	3				642				642	0	1	1	1	1	2	1	3	1
102700247	0	47	1	52	44	21	21	73.7	46.2	27.5	12.7	3.2	4.8	65	230	4.69	5.88	1.84	0.97	3.1	171.5	70.9	1.715	24.1056	112	70	1541	51.3667	4	0.634259	0.455297	0.0158675	810	0.634259	0.455297	0.0158675	810	0	1	1	0	0	0	0	2	0
105191145	1	78	0	72	22	15	25	63	40.6	22.4	13.6	2.2	7.4	95	454	4.86	3.52	1.52	1.23	1.57	148	52.8	1.48	24.1052	135	94	762	25.4	1				236				236	0	0	0	1	1	2	1	1	0
109170339	0	34	1	85	56	17	23	68.4	40	28.4			4.31	103	338	7.92	7.19	8.94	1.08	0.92	160	61.7	1.6	24.1016	160	74	850	28.3333	1	0.919203	0.0842479	0.00493073	255	0.919203	0.0842479	0.00493073	255	1	1	0	1	0	1	1	3	1
106053332	1	65	0	79	24	20	26	67.9	39.4	28.5			4.6	95	332	5.09	4.57	2.17	1.09	2.55	160	61.7	1.6	24.1016	145	94	1438	47.9333	3				584				584	0	1	0	1	1	2	1	2	0
104953632	1	45	0	83	65	23	23	73.3	46.4	26.9			5.2	80	479	4.99	5.25	1.29	2.31	2.3	172	71.3	1.72	24.1009	137	89	1231	41.0333	3				520				520	0	0	0	1	1	2	1	1	0
105632169	1	53	0					68.6	39.1	29.5			3	90	159	5.78	3.97	1.62	1.27	1.73	155	57.9	1.55	24.0999	114	74	1190	39.6667	1				315				315	1	0	0	0	0	0	0	1	0
100065704	1	32	1	74	32	27	21				11.6	1.4	5.4	106	443	5.04	5.37	2.48	0.96	3.08	155	57.9	1.55	24.0999	121	71	365	12.1667	4	0.960407	0.0403986	0.00308768	146	0.960407	0.0403986	0.00308768	146	0	1	1	0	0	0	0	2	0
104953714	1	41	0	71	17	22	23	78.9	49.2	29.7	12.7	2.2	7.7	75	355	4.5	3.92	0.51	2.29	1.54	177	75.5	1.77	24.0991	138	90	1261	42.0333	1				322				322	0	0	0	1	1	2	1	1	0
105120086	1	44	0	88	29	23	24	74.2	43.4	30.8	9.4	1.2	6.7	96	328	5.25	5.23	2.8	0.98	2.71	177	75.5	1.77	24.0991	115	67	721	24.0333	4				409				409	0	1	1	0	0	0	0	2	0
105760344	0	31	0	63	25	15	30	74.5	42.8	31.7	19.2	5	4.8	103	518	5.69	4.65	2.05	1.34	2.4	157	59.4	1.57	24.0983	132	81	1450	48.3333	3				589				589	1	1	0	1	0	1	1	3	1
105161717	1	52	0	66	13	15	24	75.1	42.7	32.4	16.4	4.9	7.6	77	209	5.63	3.79	0.52	0.96	1.85	175	73.8	1.75	24.098	134	85	1469	48.9667	1				356				356	1	0	1	1	1	2	1	3	1
105191048	1	41	0	65	26	12	21	67.6	40.9	26.7	14.2	2	5.4	123	446	5.5	5.76	1.29	1.68	3.11	183	80.7	1.83	24.0975	168	72	762	25.4	4				500				500	0	0	0	1	0	1	1	1	0
115262105	0	38	1	65	26	15	29	71.9	42.7	29.2	14.7	2	5.6	69	390	6.71	5.24	0.59	2.45	2.22	166	66.4	1.66	24.0964	179	72	1407	46.9	2	0.853074	0.158909	0.00698429	428	0.853074	0.158909	0.00698429	428	1	0	0	1	0	1	1	2	0
100193834	1	36	1	88	62	29	28	74.7	42.3	32.4			4.65	108	361	4.65	5.17	1.73	1.47	2.82	166.5	66.8	1.665	24.0962	133	75	694	23.1333	4	0.911308	0.0928743	0.00460963	339	0.911308	0.0928743	0.00460963	339	0	1	0	1	0	1	1	2	0
113720103	0	24	1	56	138	19	25	73.1	42.1	31			5.7	97	339	5.65	5.22	0.96	2.38	2.08	165.5	66	1.655	24.0962	148	90	1225	40.8333	2	0.874829	0.133727	0.00610637	393	0.874829	0.133727	0.00610637	393	1	0	0	1	1	2	1	2	0
20102697	0	31	1	86	41	41	31				8.8	0.9	3.3	79	362	4.28	3.77	1.2	0.96	2.1	165.5	66	1.655	24.0962	118	78	451	15.0333	2	0.961631	0.0391243	0.00308578	149	0.961631	0.0391243	0.00308578	149	0	0	1	0	0	0	0	1	0
112580998	1	38	0	74	18	17	21	73.5	43.4	30.1			3.9	84	344	4.74	4.66	1.21	1.43	2.15	165.5	66	1.655	24.0962	158	100	1461	48.7	2				452				452	0	0	0	1	1	2	1	1	0
104580337	0	37	0	59	11	10	16	67	42.4	24.6	14.7	5.4	3.6	66	295	4.35	3.66	0.55	1.01	1.71	172.5	71.7	1.725	24.0958	127	75	1477	49.2333	1				360				360	0	0	1	0	0	0	0	1	0
114400151	0	45	0	64	208	39	31				10	1.4	4.46	85	357	5.23	5.63	2.59	1.39	2.85	172.5	71.7	1.725	24.0958	133	83	581	19.3667	4				282				282	0	1	0	1	0	1	1	2	0
112210337	0	33	0					66.1	45.5	20.6			4.2	50	258	5.22	5.05	1.86	1.22	2.38	159.5	61.3	1.595	24.0957	123	75	1558	51.9333	3				637				637	0	1	0	0	0	0	0	1	0
20106747	1	54	0					74.3	43.9	30.4			3.9	66	251	4.82	4.29	1.72	1.46	2.57	159.5	61.3	1.595	24.0957	102	64	1256	41.8667	3				523				523	0	1	0	0	0	0	0	1	0
112580706	0	58	0	97	30	25	25	72	48.3	23.7	12.2	2.1	4.2	77	338	5.18	4.4	1.51	1.41	2.18	167	67.2	1.67	24.0955	124	73	706	23.5333	2				236				236	0	0	0	0	0	0	0	0	0
104920570	1	68	0	83	19	11	19	76.2	46.6	29.6	8.4	1.1	3.69	81	276	5.27	4.5	2.13	1.24	1.99	165	65.6	1.65	24.0955	140	89	729	24.3	2				253				253	0	1	0	1	1	2	1	2	0
109470201	0	28	0					76.3	42	34.3			3.7	60	238	5.35	4.44	1.33	0.87	2.33	161.7	63	1.617	24.0946	98	63	1462	48.7333	3				599				599	0	0	1	0	0	0	0	1	0
105200433	0	75	1	55	29	17	20	70	43.5	26.5	12.3	3	4.1	101	377	5.58	3.2	1.96	0.83	1.56	167.5	67.6	1.675	24.0945	142	82	697	23.2333	1	0.956787	0.0441749	0.00341555	153	0.956787	0.0441749	0.00341555	153	0	1	1	1	0	1	1	3	1
108833537	0	63	1	64	43	30	22	76.7	46.9	29.8	13.9		3.2	99	474	4.87	5.42	2.84	1.1	2.86	180.5	78.5	1.805	24.0943	116	82	698	23.2667	4	0.910445	0.0938221	0.00463213	342	0.910445	0.0938221	0.00463213	342	0	1	0	0	0	0	0	1	0
110593142	1	32	1	64	43	30	22	76.7	46.9	29.8	13.9		3.2	99	474	4.87	5.42	2.84	1.1	2.86	180.5	78.5	1.805	24.0943	116	82	718	23.9333	4	0.892971	0.113202	0.00508031	395	0.892971	0.113202	0.00508031	395	0	1	0	0	0	0	0	1	0
110200178	1	26	1	29	27	23	21				13	1.3	3.6	93	360	4.9	4.09	1.3	1.05	2.25	180.5	78.5	1.805	24.0943	120	73	354	11.8	2	0.987363	0.012717	0.00175833	50	0.987363	0.012717	0.00175833	50	0	0	0	0	0	0	0	0	0
105113396	0	53	0	67	17	23	30	76.6	43.7	32.9	11.4	2.6	2.66	75	219	6.77	3.3	0.74	1.37	1.36	168	68	1.68	24.093	138	85	365	12.1667	1				81				81	1	0	0	1	1	2	1	2	0
114400365	1	52	1	79	24	18	21				13.2	2.1	3.39	97	367	5.28	4.53	1.41	1.18	2.41	168	68	1.68	24.093	117	82	581	19.3667	3	0.939487	0.0624212	0.00383077	227	0.939487	0.0624212	0.00383077	227	0	0	0	0	0	0	0	0	0
114260557	1	37	0	41	16	18	24				8.4	1.8	5.48	89	191	5.25	4.58	0.98	1.08	2.99	168	68	1.68	24.093	122	75	371	12.3667	4				185				185	0	0	0	0	0	0	0	0	0
100030726	1	71	1	79	35	26	30	66	42.6	23.4	11.4	2.1	4.7	54	282	5.8	5.83	2.88	1.12	2.92	168	68	1.68	24.093	152	90	358	11.9333	4	0.971631	0.0287794	0.00261937	108	0.971631	0.0287794	0.00261937	108	1	1	0	1	1	2	1	3	1
106870176	0	56	0	41	10	9	19	67	41.2	25.8	9.2	1.9	3.7	64	194	4.77	4.94	0.93	1.43	2.55	164	64.8	1.64	24.0928	127	82	650	21.6667	3				242				242	0	0	0	0	0	0	0	0	0
106770106	0	27	0	97	18	19	19	63	41.3	21.7	9	2.4	2.5	84	300	5.32	5.69	1.17	1.49	3.05	164	64.8	1.64	24.0928	150	90	350	11.6667	4				85				85	0	0	0	1	1	2	1	1	0
114710026	1	22	0					73.6	42.3	31.3			5.2	81	185	4.66	5.46	0.54	1.95	2.45	164	64.8	1.64	24.0928	124	71	1655	55.1667	3				642				642	0	0	0	0	0	0	0	0	0
105080769	1	36	1	73	28	28	30	70	45.9	24.1	6.7	1.2	4.78	81	248	6.79	5.32	1.02	1.84	2.77	164	64.8	1.64	24.0928	130	76	363	12.1	4	0.966806	0.0337574	0.00283058	132	0.966806	0.0337574	0.00283058	132	1	0	0	1	0	1	1	2	0
107590933	0	23	0	104	62	21	25	71.4	42.4	29	7.6	1.2	4.1	92	349	5.17	4.21	1.47	1.36	2.2	182	79.8	1.82	24.0913	149	97	739	24.6333	2				274				274	0	0	0	1	1	2	1	1	0
105400476	1	55	1	70	24	11	21	72	42.3	29.7	13.1	2.2	4.33	98	372	5.35	5.5	0.79	2.21	2.71	168.5	68.4	1.685	24.0911	160	90	1116	37.2	4	0.799614	0.223627	0.00726656	649	0.799614	0.223627	0.00726656	649	0	0	0	1	1	2	1	1	0
115700019	1	38	0	53	26	19	18	74.7	44.8	29.9	9.2		2.2	88	285	4.91	4.56	1.6	1.23	2.23	173	72.1	1.73	24.0903	132	73	742	24.7333	2				278				278	0	0	0	1	0	1	1	1	0
115261306	1	58	0					75.6	42.8	32.8	13.9	2.6	5.3	72	268	5.05	5.14	2.25	1.25	2.43	156.5	59	1.565	24.0893	112	65	1395	46.5	3				554				554	0	1	0	0	0	0	0	1	0
100194142	0	36	0					73.7	43	30.7			3.3	55	236	4.85	4.04	0.92	1.02	2.16	159	60.9	1.59	24.0892	125	80	1437	47.9	2				441				441	0	0	1	0	0	0	0	1	0
112210418	1	28	0					76.9	39.9	37			4.6	66	370	5.37	5.44	1.47	1.26	2.72	150	54.2	1.5	24.0889	147	79	1558	51.9333	4				817				817	0	0	0	1	0	1	1	1	0
106181139	1	73	0					70.7	40.7	30	6.8	2	4.9	43	326	4.75	4.56	1.58	1.04	2.22	150	54.2	1.5	24.0889	132	76	1451	48.3667	2				446				446	0	0	0	1	0	1	1	1	0
114260837	1	29	0	49	18	13	13				6.6	1.3	2	50	186	5.12	4.17	1.12	1.43	1.99	146.5	51.7	1.465	24.0888	148	90	371	12.3667	2				99				99	0	0	0	1	1	2	1	1	0
20103089	0	34	0	68	18	14	18	78	46	32	11.4	1.7	4.7	99	316	5.67	5.5	1.48	1.33	2.99	169	68.8	1.69	24.0888	140	90	360	12	4				119				119	1	0	0	1	1	2	1	2	0
115261080	1	29	1	98	32	42	22	70.5	46.6	23.9	9	1.8	2.6	85	298	4.82	5.59	2.22	1.31	3.1	169	68.8	1.69	24.0888	123	85	1051	35.0333	4	0.831703	0.18428	0.00650956	576	0.831703	0.18428	0.00650956	576	0	1	0	0	1	1	1	2	0
110970288	1	66	0					76.2	42.8	33.4			4.6	59	238	5.44	5.22	1.03	1.46	3.08	154.5	57.5	1.545	24.0886	104	64	1097	36.5667	4				622				622	0	0	0	0	0	0	0	0	0
107970282	0	28	0	91	71	18	19	80	44.1	35.9	13	1.4	3.1	72	154	4.52	4.56	1.03	1.56	2.27	163	64	1.63	24.0882	128	70	197	6.56667	2				0				0	0	0	0	0	0	0	0	0	0
102010140	1	41	0					72.6	42.9	29.7	14.9	2.8	3	71	271	4.94	5.37	1	1.67	2.85	163	64	1.63	24.0882	101	70	1479	49.3	4				778				778	0	0	0	0	0	0	0	0	0
106790534	1	74	0	69	25	13	15	75.7	42.3	33.4	6.2	1.1	3	81	299	4.65	3.53	1.51	1.41	1.62	163	64	1.63	24.0882	115	77	1104	36.8	1				291				291	0	0	0	0	0	0	0	0	0
116030185	1	27	0	57	28	34	28	77.2	47.7	29.5	13		1.8	54	256	4.48	5.24	2.35	1.29	2.86	163	64	1.63	24.0882	100	71	744	24.8	4				469				469	0	1	0	0	0	0	0	1	0
110400609	1	51	1	150	56	21	23				7.5	0.7	5.95	116	359	9.42	5.11	1.92	1.01	2.96	163	64	1.63	24.0882	140	80	448	14.9333	4	0.93425	0.0680117	0.0039684	257	0.93425	0.0680117	0.0039684	257	1	1	1	1	0	1	1	4	1
111140220	0	52	0	58	32	66	35	76.7	47.1	29.6	16.4		4.1	90	445	5.11	6.07	1.74	1.66	3.09	169.5	69.2	1.695	24.0861	118	71	745	24.8333	4				472				472	0	1	0	0	0	0	0	1	0
100306027	0	47	0	63	24	14	16	76.4	47.4	29			4.5	102	371	5.15	4.83	2.57	1.02	2.99	173.5	72.5	1.735	24.0846	130	85	1348	44.9333	4				705				705	0	1	1	1	1	2	1	3	1
106481238	1	29	1	75	18	16	17	76.8	50.4	26.4			5	77	575	5.57	4.14	0.99	1.07	2.07	179.5	77.6	1.795	24.0842	120	66	1500	50	2	0.795054	0.229345	0.0111055	471	0.795054	0.229345	0.0111055	471	0	0	0	0	0	0	0	0	0
108850301	1	30	0					68	40.4	27.6	11.7	3.6	7.4	50	245	5.33	4.25	0.96	1.17	2.31	170	69.6	1.7	24.083	119	68	1511	50.3667	3				629				629	0	0	0	0	0	0	0	0	0
102125925	1	44	0	116	21	12	16	69.4	45	24.4			4.4	94	363	4.87	5.27	1.23	1.51	2.76	170	69.6	1.7	24.083	109	63	1394	46.4667	4				716				716	0	0	0	0	0	0	0	0	0
115262036	0	34	0	61	28	16	26	74	40.7	33.3	10	1.9	13.5	169	421	4.87	4.28	1.73	1.82	1.87	162	63.2	1.62	24.0817	146	78	1407	46.9	1				344				344	0	1	0	1	0	1	1	2	0
101810164	0	32	0	82	22	25	25	73.1	42.5	30.6	14.4	2.7	4.9	96	521	4.92	4.33	0.91	1.82	1.81	162	63.2	1.62	24.0817	144	95	1125	37.5	1				303				303	0	0	0	1	1	2	1	1	0
115261193	1	46	0	59	21	13	17	72.9	43.9	29	11.2	2	3.3	80	252	4.85	5.25	2.6	1.15	3	162	63.2	1.62	24.0817	122	79	1044	34.8	4				564				564	0	1	0	0	0	0	0	1	0
100131225	0	43	1	53	40	42	27	69.1	49.6	19.5	12.6	3	5.2	97	559	6.8	4.98	2.91	1.28	2.31	170.5	70	1.705	24.0796	127	73	1430	47.6667	3	0.801069	0.221809	0.00796385	576	0.801069	0.221809	0.00796385	576	1	1	0	0	0	0	0	2	0
115260999	1	32	1	56	148	26	24	67.6	44.4	23.2	25.1	4.6	3.8	98	525	6.99	4.29	1.55	1.37	2.01	170.5	70	1.705	24.0796	145	100	324	10.8	2	0.99359	0.0064305	0.00125307	25	0.99359	0.0064305	0.00125307	25	1	0	0	1	1	2	1	2	0
113750081	1	24	0	83	30	45	31	83.3	45.3	38	11.5	1.7	3	85	294	5.21	5.2	0.86	1.92	2.19	156	58.6	1.56	24.0796	127	65	718	23.9333	2				245				245	0	0	0	0	0	0	0	0	0
106200488	0	79	0					77.3	46.9	30.4	6.3	2.1	4.8	49	208	4.92	5.02	1.51	1.06	2.64	152.5	56	1.525	24.0795	141	84	1516	50.5333	4				804				804	0	0	0	1	0	1	1	1	0
103912065	1	23	0	32	36	13	31	69.9	41.5	28.4			7.8	162	391	5.45	3.83	2.54	0.96	1.94	174	72.9	1.74	24.0785	121	73	1472	49.0667	2				460				460	0	1	1	0	0	0	0	2	0
105113554	1	52	0	88	24	19	19	74.2	47.1	27.1	7.8	1.5	4.74	96	283	4.52	3.55	2.32	0.84	1.79	174	72.9	1.74	24.0785	117	71	364	12.1333	1				71				71	0	1	1	0	0	0	0	2	0
105860367	1	45	1					74.5	44.4	30.1	10.7	3.4	3.6	49	241	4.74	4.88	0.84	1.25	2.29	151	54.9	1.51	24.0779	122	76	1480	49.3333	3	0.759786	0.274719	0.0101212	615	0.759786	0.274719	0.0101212	615	0	0	0	0	0	0	0	0	0
108140132	0	34	0					75.6	45.7	29.9			6.2	75	245	5.55	4.93	1.07	1.89	2.26	161.5	62.8	1.615	24.0777	104	69	1351	45.0333	2				401				401	0	0	0	0	0	0	0	0	0
105710370	0	32	0	69	15	18	28	75.9	40.5	35.4	6.7	2	6.8	132	385	6.01	5.06	1.56	0.73	2.8	171	70.4	1.71	24.0758	137	77	1461	48.7	4				761				761	1	0	1	1	0	1	1	3	1
100065936	1	36	0	45	45	23	26	79.8	48.9	30.9	12.3	2.2	4.81	90	353	5.77	4.41	1.45	1.07	2.46	171	70.4	1.71	24.0758	137	90	705	23.5	3				291				291	1	0	0	1	1	2	1	2	0
116060025	1	39	0	40	28	40	25				18.4	3.3	3.58	93	336	5.3	5.02	1.32	1.21	3.02	171	70.4	1.71	24.0758	108	68	365	12.1667	4				158				158	0	0	0	0	0	0	0	0	0
100066217	1	44	0	70	17	15	18	81.1	47.1	34	11.4	1.3	4.51	87	302	5.48	4.77	1.44	2.26	1.61	176.5	75	1.765	24.0753	138	86	705	23.5	1				166				166	0	0	0	1	1	2	1	1	0
100065962	1	37	0	66	22	15	26	73.3	45.2	28.1	18.2	3.3	5.8	109	455	4.87	5.74	1.99	1.54	2.51	178.5	76.7	1.785	24.0724	138	92	1557	51.9	3				637				637	0	1	0	1	1	2	1	2	0
100065510	1	24	0	73	30	19	24	69.6	44.8	24.8	22.9	2.4	4.49	97	313	4.59	4.43	1	1.34	2.33	178.5	76.7	1.785	24.0724	114	62	705	23.5	3				291				291	0	0	0	0	0	0	0	0	0
100570779	0	60	1	36	23	57	33	70.3	42.5	27.8	15.6	2.3	4.52	92	271	4.55	5.39	1.1	1.41	2.91	174.5	73.3	1.745	24.0721	115	65	710	23.6667	4	0.897931	0.107662	0.00495488	383	0.897931	0.107662	0.00495488	383	0	0	0	0	0	0	0	0	0
100066729	0	35	0	60	24	21	21	69	42.4	26.6	13.9	2.7	4.5	77	208	4.37	3.79	0.84	1.84	1.5	174.5	73.3	1.745	24.0721	109	70	705	23.5	1				166				166	0	0	0	0	0	0	0	0	0
115260829	1	38	1	67	27	16	28	82.3	48.7	33.6	13.1	1.9	4.9	78	448	5.29	5.61	1.51	1.75	2.82	171.5	70.8	1.715	24.0716	135	88	1396	46.5333	4	0.754909	0.281158	0.00840803	724	0.754909	0.281158	0.00840803	724	0	0	0	1	1	2	1	1	0
102125709	1	40	0	72	36	20	19	72.4	44.8	27.6	12.6		6.4	105	361	5.17	4.91	2.14	0.97	2.52	171.5	70.8	1.715	24.0716	150	98	755	25.1667	3				379				379	0	1	1	1	1	2	1	3	1
102672302	1	33	1	52	25	57	35	67.4	46.3	21.1	10.9	2.3	3.88	88	336	4.96	4.67	1.07	1.29	2.85	171.5	70.8	1.715	24.0716	113	71	701	23.3667	4	0.906687	0.0979579	0.0047288	350	0.906687	0.0979579	0.0047288	350	0	0	0	0	0	0	0	0	0
115340081	0	73	0	55	17	14	17	73.8	47.4	26.4			4.4	59	134	5.1	5.81	0.81	2.09	2.91	155.5	58.2	1.555	24.0692	100	70	1037	34.5667	4				564				564	0	0	0	0	0	0	0	0	0
111660720	0	38	0	92	25	19	21	72	43.9	28.1			4.5	64	158	5.4	4.11	0.85	1.77	1.71	160.5	62	1.605	24.0681	140	84	1080	36	1				278				278	0	0	0	1	0	1	1	1	0
100151034	0	52	1	65	18	21	23	71.1	42.2	28.9	8.8	2.2	3.38	66	267	4.62	3.95	1.16	1.49	1.68	160.5	62	1.605	24.0681	114	65	392	13.0667	1	0.971623	0.028787	0.00273151	105	0.971623	0.028787	0.00273151	105	0	0	0	0	0	0	0	0	0
100204024	1	29	0	92	25	19	21	72	43.9	28.1			4.5	64	158	5.4	4.11	0.85	1.77	1.71	160.5	62	1.605	24.0681	140	84	1190	39.6667	1				315				315	0	0	0	1	0	1	1	1	0
100065614	1	29	0	87	95	29	28	75.5	46.8	28.7	14.8	2.5	5.73	96	367	5.66	4.87	1.33	1.65	2.28	172	71.2	1.72	24.0671	140	89	705	23.5	3				291				291	1	0	0	1	1	2	1	2	0
106200448	1	60	0	56	16	15	23	78.2	40.5	37.7	16.8	4.9	7.5	80	326	5.2	3.31	1.66	0.94	1.47	157.5	59.7	1.575	24.0665	147	93	1518	50.6	1				364				364	0	0	1	1	1	2	1	2	0
110593612	1	55	0					74.6	45.4	29.2			3.2	56	301	4.93	4.44	1.64	1.14	2.27	157.5	59.7	1.575	24.0665	111	63	1076	35.8667	2				346				346	0	0	0	0	0	0	0	0	0
100066240	1	44	1	44	31	13	16	70.4	44.8	25.6	20.8	3.3	4.88	91	204	8.25	4.18	1.47	0.9	2.38	175	73.7	1.75	24.0653	120	90	367	12.2333	3	0.96849	0.0320172	0.00276318	122	0.96849	0.0320172	0.00276318	122	1	0	1	0	1	1	1	3	1
100065843	1	34	0	87	59	40	23	72.7	45	27.7	10.9	1.6	4.28	99	335	5.27	5.23	1.39	1.39	2.89	187.5	84.6	1.875	24.064	128	77	705	23.5	4				372				372	0	0	0	0	0	0	0	0	0
105632440	0	32	0					72.1	42.1	30			5.65	69	210	5.05	5.5	1.08	1.63	2.97	153.5	56.7	1.535	24.0639	118	74	1191	39.7	4				683				683	0	0	0	0	0	0	0	0	0
102125576	1	38	1	52	27	17	17	69.6	43.7	25.9	14.1		3.4	83	268	4.59	4.16	1.65	1.37	2.04	179	77.1	1.79	24.0629	120	76	755	25.1667	2	0.9165	0.0871927	0.00469782	295	0.9165	0.0871927	0.00469782	295	0	0	0	0	0	0	0	0	0
102125612	1	38	0	88	23	30	24	75.2	45.8	29.4	7.8		5.5	82	329	6.15	3.98	1.1	1.08	2.4	172.5	71.6	1.725	24.0622	138	88	755	25.1667	3				379				379	1	0	0	1	1	2	1	2	0
105370399	1	77	0	89	16	13	20	68.6	44.4	24.2	18.7	4.1	4.25	101	447	4.54	3.91	0.7	1.52	1.76	172.5	71.6	1.725	24.0622	110	76	334	11.1333	1				24				24	0	0	0	0	0	0	0	0	0
113680578	1	44	0	67	28	24	23	77	46.8	30.2	10		4	99	239	4.94	5.23	2.12	1.29	2.8	166	66.3	1.66	24.0601	125	77	728	24.2667	4				424				424	0	1	0	0	0	0	0	1	0
105360363	1	43	1	94	50	32	23	78	44	34	20.7	3.7	3.2	88	246	9.5	4.64	1.84	1.33	2.25	166	66.3	1.66	24.0601	167	94	344	11.4667	2	0.989366	0.0106909	0.00161306	41	0.989366	0.0106909	0.00161306	41	1	1	0	1	1	2	1	3	1
114400974	0	33	1	65	23	24	20	82.6	50.3	32.3	14.2		6.1	107	397	4.78	4.92	0.9	1.73	2.58	184.5	81.9	1.845	24.0598	138	87	615	20.5	3	0.937837	0.064179	0.00388282	241	0.937837	0.064179	0.00388282	241	0	0	0	1	1	2	1	1	0
112570208	0	33	0	57	24	24	22	70.7	45.9	24.8	11.7	2	3.2	94	301	4.9	4.91	1.88	1	2.86	167	67.1	1.67	24.0597	139	68	725	24.1667	4				415				415	0	1	1	1	0	1	1	3	1
105400553	0	48	1	76	17	10	13	70.8	42.3	28.5	9	1.8	5.8	108	300	5.42	3.46	1.43	0.93	1.81	165.5	65.9	1.655	24.0597	159	88	1116	37.2	1	0.896076	0.10973	0.00587895	301	0.896076	0.10973	0.00587895	301	0	0	1	1	1	2	1	2	0
104492540	0	34	1					77.6	45.8	31.8			4.7	55	278	4.69	3.92	1.52	0.96	2.23	167.5	67.5	1.675	24.0588	106	60	1404	46.8	2	0.855223	0.156393	0.00689082	424	0.855223	0.156393	0.00689082	424	0	0	1	0	0	0	0	1	0
106590148	1	30	0	65	78	174	109	75.9	37.8	38.1	16.7		3.6	91	302	7.63	4.91	1.17	1.35	2.38	165	65.5	1.65	24.0588	155	75	1016	33.8667	3				435				435	1	0	0	1	0	1	1	2	0
106590194	1	66	0	65	78	174	109	75.9	37.8	38.1	16.7		3.6	91	302	7.63	4.91	1.17	1.35	2.38	165	65.5	1.65	24.0588	155	75	677	22.5667	3				266				266	1	0	0	1	0	1	1	2	0
114090512	0	42	1	47	47	26	20	72.1	48.5	23.6			7.2	80	396	4.58	5.25	6.69	0.8	2.84	175.5	74.1	1.755	24.0582	113	75	1460	48.6667	4	0.734007	0.309237	0.00913167	756	0.734007	0.309237	0.00913167	756	0	1	1	0	0	0	0	2	0
101380370	0	85	0	66	18	17	17				12.4	2.5	3.72	92	432	5.04	3.67	1.05	1.13	1.94	175.5	74.1	1.755	24.0582	116	70	344	11.4667	2				43				43	0	0	0	0	0	0	0	0	0
108140106	1	32	0	105	31	17	24	79.4	48.2	31.2			4.5	88	327	5.62	5.73	2.24	1.67	2.57	168	67.9	1.68	24.0575	114	70	1351	45.0333	3				534				534	1	1	0	0	0	0	0	2	0
112580907	1	37	0	126	34	19	21	75	45.8	29.2			5	77	392	4.78	3.26	1.07	1.45	1.32	173	72	1.73	24.0569	109	65	1461	48.7	1				355				355	0	0	0	0	0	0	0	0	0
109610170	1	52	0	79	33	15	20	73	45	28	11.5	2.8	4.3	71	269	4.72	4.42	3.82	1.06	2.32	173	72	1.73	24.0569	117	66	1442	48.0667	3				585				585	0	1	0	0	0	0	0	1	0
103630725	1	47	0	87	27	29	29	77	47	30	15.4	2.1	6.9	77	325	4.85	4.66	2.12	1.39	2.32	173	72	1.73	24.0569	146	87	1374	45.8	3				541				541	0	1	0	1	1	2	1	2	0
116080465	1	28	1	94	124	27	32	68.9	39.5	29.4			4.65	59	578	4.92	15.92	30.39	0.45	2.47	173	72	1.73	24.0569	147	92	1081	36.0333	3	0.862512	0.147907	0.00605728	463	0.862512	0.147907	0.00605728	463	0	1	1	1	1	2	1	3	1
100066173	1	42	0	89	24	28	29	72.4	46.1	26.3	16.2	2.3	5.41	121	371	5.36	4.8	1.75	1.51	2.4	173	72	1.73	24.0569	141	95	705	23.5	3				291				291	0	1	0	1	1	2	1	2	0
108080148	1	55	1	69	21	17	21				9.9	1.9	4.79	99	381	5.37	4.73	0.91	1.61	2.21	173	72	1.73	24.0569	128	79	606	20.2	2	0.9555	0.04552	0.00333146	171	0.9555	0.04552	0.00333146	171	0	0	0	0	0	0	0	0	0
100066045	1	39	1	66	28	14	17				7.2	0.6	4.07	96	306	4.93	4.84	2.9	1	2.36	173	72	1.73	24.0569	98	62	365	12.1667	3	0.970285	0.0301656	0.00268373	106	0.970285	0.0301656	0.00268373	106	0	1	1	0	0	0	0	2	0
105113735	1	44	0	62	37	20	18	71.9	46.3	25.6	13.9	2	4.92	89	285	4.8	5.16	1.89	1.02	2.85	173	72	1.73	24.0569	116	65	364	12.1333	4				136				136	0	1	1	0	0	0	0	2	0
114260576	1	53	0	73	21	21	22				7.5	1.3	5.6	87	235	5.23	4.39	1.36	1.05	2.76	168.5	68.3	1.685	24.0559	131	85	371	12.3667	4				185				185	0	0	0	1	1	2	1	1	0
108833199	0	39	0	83	34	23	37	82.5	46.2	36.3	11.6	1.5	7.5	95	459	5.62	5.69	2.77	1.53	2.85	164	64.7	1.64	24.0556	129	66	704	23.4667	4				359				359	1	1	0	0	0	0	0	2	0
115530041	1	28	0	56	17	23	32				9.6	1	5.3	55	253	4.87	5.34	1.29	1.34	2.83	164	64.7	1.64	24.0556	130	90	363	12.1	4				133				133	0	0	0	1	1	2	1	1	0
103940773	0	25	1	62	20	18	16				11.1	2.4	5.38	90	313	4.97	4.32	0.88	1.49	2.16	169	68.7	1.69	24.0538	93	55	324	10.8	2	0.99359	0.0064305	0.00125307	26	0.99359	0.0064305	0.00125307	26	0	0	0	0	0	0	0	0	0
115260065	0	29	1	62	21	12	20	67.5	46.3	21.2	18.4	2.8	5	97	315	5.26	4.18	0.88	1.4	2.27	173.5	72.4	1.735	24.0514	116	70	667	22.2333	2	0.949782	0.0515233	0.0035485	188	0.949782	0.0515233	0.0035485	188	0	0	0	0	0	0	0	0	0
105380172	1	77	0	115	28	15	23	75.7	43.6	32.1	12.8	1.7	7.2	103	302	4.93	5.56	1.02	1.56	2.94	173.5	72.4	1.735	24.0514	129	83	752	25.0667	4				481				481	0	0	0	0	0	0	0	0	0
113710168	0	32	0	34	26	17	21	69.4	45.6	23.8			3.4	81	416	9.82	5.26	1.2	1.86	2.57	169.5	69.1	1.695	24.0513	137	84	1471	49.0333	3				607				607	1	0	0	1	0	1	1	2	0
103830068	1	61	1	80	25	15	21				12.6	2.6	3.58	93	343	5.27	3.43	1.05	1.2	1.62	169.5	69.1	1.695	24.0513	165	100	358	11.9333	1	0.982774	0.0173758	0.00211841	64	0.982774	0.0173758	0.00211841	64	0	0	0	1	1	2	1	1	0
115500001	0	38	0	69	34	15	21	74.2	41.2	33	9.7	2	2.95	90	358	5.14	4.56	0.91	1.41	2.82	178	76.2	1.78	24.05	114	70	1023	34.1	4				561				561	0	0	0	0	0	0	0	0	0
114400405	1	35	0	69	34	15	21	74.2	41.2	33	9.7	2	2.95	90	358	5.14	4.56	0.91	1.41	2.82	178	76.2	1.78	24.05	114	70	1193	39.7667	4				684				684	0	0	0	0	0	0	0	0	0
100052482	0	73	0	75	21	16	25	67.2	38.8	28.4	8.9	1.5	3.36	80	274	5.53	4.19	1.44	1.31	2.06	151.5	55.2	1.515	24.0499	119	72	1054	35.1333	2				339				339	0	0	0	0	0	0	0	0	0
111630227	0	53	0					73.4	37.9	35.5			3.9	66	174	4.9	5.5	1.08	1.61	3.06	159	60.8	1.59	24.0497	136	81	1119	37.3	4				652				652	0	0	0	1	0	1	1	1	0
100170072	0	50	1	80	26	23	24	77.3	40.7	36.6	11.2	2.5	5.28	102	309	4.82	4.7	1.1	1.09	2.7	170	69.5	1.7	24.0484	120	72	412	13.7333	4	0.93939	0.0625244	0.00381097	238	0.93939	0.0625244	0.00381097	238	0	0	0	0	0	0	0	0	0
110593000	1	53	0	57	22	24	22	75.7	48.1	27.6	32.8		4.4	103	398	5.18	3.2	1.96	0.81	1.67	170	69.5	1.7	24.0484	130	77	718	23.9333	1				181				181	0	1	1	1	0	1	1	3	1
100052281	1	75	1	55	24	21	24	69.3	43	26.3	8.1	2.2	7.8	131	219	4.61	4.02	1.13	1.74	1.79	162.5	63.5	1.625	24.0473	120	60	1457	48.5667	1	0.854516	0.15722	0.00810438	353	0.854516	0.15722	0.00810438	353	0	0	0	0	0	0	0	0	0
116030138	1	48	0	65	44	87	64	80.6	40.2	40.4			5.1	80	385	4.93	4.07	0.81	1.06	1.96	162	63.1	1.62	24.0436	126	80	1495	49.8333	2				469				469	0	0	0	0	0	0	0	0	0
102672508	1	55	0	60	19	14	21	74.5	44.3	30.2	14.2	2.1	3.95	93	335	5.32	5.4	0.96	2.11	2.56	162	63.1	1.62	24.0436	140	75	701	23.3667	3				279				279	0	0	0	1	0	1	1	1	0
113680705	1	45	0	53	58	53	36	74	48	26	16.5		4.63	97	318	5.3	4.28	1.22	1.39	2.13	180	77.9	1.8	24.0432	129	78	713	23.7667	2				239				239	0	0	0	0	0	0	0	0	0
104492444	0	29	0					73.1	43.9	29.2			4.9	72	229	4.92	5.05	1.07	1.23	2.74	158.5	60.4	1.585	24.0424	109	62	1404	46.8	4				733				733	0	0	0	0	0	0	0	0	0
102150496	1	22	0	59	19	25	27	71.3	45.2	26.1	14.4		6.61	129	356	5.07	4.48	0.77	1.6	2.18	181.5	79.2	1.815	24.0421	120	62	729	24.3	2				253				253	0	0	0	0	0	0	0	0	0
111660747	0	29	1	52	19	28	32	74	43.7	30.3	20.4	2.9	5.4	90	283	4.99	4.79	1.27	1.34	2.67	171	70.3	1.71	24.0416	121	74	720	24	4	0.891406	0.114956	0.00511939	404	0.891406	0.114956	0.00511939	404	0	0	0	0	0	0	0	0	0
104100481	1	52	1	65	35	20	22	71.8	40.8	31	23		4.5	107	257	5.68	5.8	2.27	1.4	3.01	171	70.3	1.71	24.0416	134	94	707	23.5667	4	0.900694	0.104589	0.00488374	375	0.900694	0.104589	0.00488374	375	1	1	0	1	1	2	1	3	1
115261042	1	37	1	69	38	29	26	75	45.6	29.4	13.6	2.6	3.42	87	272	4.84	5.58	3.27	1.24	2.85	174.5	73.2	1.745	24.0392	132	78	1045	34.8333	4	0.834025	0.181492	0.00645835	568	0.834025	0.181492	0.00645835	568	0	1	0	1	0	1	1	2	0
104860470	0	64	0					70.5	45.4	25.1	15.6	5.1	3.2	58	274	6.08	5.08	2.63	1.54	2.49	143.5	49.5	1.435	24.0382	142	81	1495	49.8333	3				620				620	1	1	0	1	0	1	1	3	1
100066414	1	51	0	101	12	18	23	77.4	45.9	31.5	13.5	2.8	4.7	96	376	6.01	4.16	1.69	1.15	2.03	171.5	70.7	1.715	24.0376	141	94	1557	51.9	2				478				478	1	0	0	1	1	2	1	2	0
101540056	1	71	0	66	21	19	23	75.3	47.1	28.2			3.98	83	255	4.13	3.7	0.9	1.28	2.14	171.5	70.7	1.715	24.0376	132	82	1036	34.5333	2				332				332	0	0	0	1	0	1	1	1	0
111180145	0	33	0	55	14	14	19	67	40.6	26.4	6.2	1.2	2.2	75	195	5.1	6.16	0.93	2.42	2.57	158	60	1.58	24.0346	110	70	727	24.2333	3				326				326	0	0	0	0	0	0	0	0	0
109330090	1	74	0					67.3	42.2	25.1			5.3	63	292	4.9	4.64	1.33	1.32	1.99	158	60	1.58	24.0346	109	72	1694	56.4667	2				482				482	0	0	0	0	0	0	0	0	0
105360386	1	58	1					76.3	43.4	32.9	11.9	2.3	6.3	66	349	4.81	5.66	1.8	1.37	2.76	158	60	1.58	24.0346	136	82	1401	46.7	4	0.753557	0.28295	0.00844713	732	0.753557	0.28295	0.00844713	732	0	1	0	1	0	1	1	2	0
101410345	1	39	1					74.1	42.7	31.4			3.8	64	223	5.13	5.26	1.49	1.21	2.85	158	60	1.58	24.0346	127	78	1354	45.1333	4	0.77004	0.261313	0.00798788	706	0.77004	0.261313	0.00798788	706	0	0	0	0	0	0	0	0	0
115261639	0	29	0					79.4	47.2	32.2	10.2	1.8	3.3	59	301	4.18	5.62	0.72	2.2	2.65	154	57	1.54	24.0344	111	70	1395	46.5	4				719				719	0	0	0	0	0	0	0	0	0
100540423	1	49	1	56	26	12	18	69.7	46.1	23.6	19.1	3.3	7.39	97	447	5.66	4.4	1.38	1.17	2.44	180.5	78.3	1.805	24.033	135	86	338	11.2667	3	0.986422	0.0136714	0.00181849	54	0.986422	0.0136714	0.00181849	54	1	0	0	1	1	2	1	2	0
114460025	0	41	1	110	44	34	25	81	47.2	33.8	10.9	2.5	3.2	97	350	5.44	5.81	1.91	1.38	3.08	175	73.6	1.75	24.0327	130	84	818	27.2667	4	0.848217	0.164618	0.00614402	532	0.848217	0.164618	0.00614402	532	0	1	0	1	0	1	1	2	0
100065868	1	35	1	82	48	39	25				23.9	3.3	4.79	93	399	5.34	5.49	1.49	1.18	3.12	175	73.6	1.75	24.0327	132	82	365	12.1667	4	0.960407	0.0403986	0.00308768	147	0.960407	0.0403986	0.00308768	147	0	0	0	1	0	1	1	1	0
105170266	0	47	0	91	36	16	19	58.7	34.6	24.1			4.6	105	390	4.89	4.32	1.34	1.13	2.23	179	77	1.79	24.0317	118	65	1052	35.0667	2				339				339	0	0	0	0	0	0	0	0	0
105170288	0	54	1	100	45	19	18	68	43.7	24.3	19.7	1.3	4.5	87	362	4.18	3.59	1.7	0.92	1.72	179	77	1.79	24.0317	110	72	184	6.13333	1	0.999484	0.000515929	0.000364629	2	0.999484	0.000515929	0.000364629	2	0	1	1	0	0	0	0	2	0
116540022	1	39	0	60	46	20	22	70.6	44.5	26.1			5.4	68	286	4.58	5.18	2.46	1.02	2.76	172.5	71.5	1.725	24.0286	125	77	1451	48.3667	4				754				754	0	1	1	0	0	0	0	2	0
115260346	1	34	0	58	32	25	29	73.8	48.1	25.7	13.1	2	4.7	84	338	4.73	6.19	1.64	2.06	2.89	172.5	71.5	1.725	24.0286	132	82	1396	46.5333	4				730				730	0	0	0	1	0	1	1	1	0
115340074	0	54	1	83	17	20	16	74.8	42.1	32.7			3.82	68	229	5.19	4.37	0.74	1.34	2.54	157.5	59.6	1.575	24.0262	118	84	1037	34.5667	3	0.872682	0.136184	0.00577673	438	0.872682	0.136184	0.00577673	438	0	0	0	0	0	0	0	0	0
112250224	1	39	0	112	12	16	20	65.2	43.5	21.7			3.61	80	241	4.91	5.3	1.2	1.53	2.81	157.5	59.6	1.575	24.0262	146	86	1086	36.2	4				605				605	0	0	0	1	1	2	1	1	0
104954035	1	46	1	55	26	18	20	76.2	48.7	27.5			6.1	83	334	5.42	5.43	1.96	1.36	2.83	157.5	59.6	1.575	24.0262	140	89	732	24.4	4	0.880809	0.126915	0.00538071	436	0.880809	0.126915	0.00538071	436	0	1	0	1	1	2	1	2	0
105113639	0	62	0	49	27	20	21	69	43.2	25.8	15.1	3.6	7.1	92	388	4.96	4.57	0.72	1.48	2.3	175.5	74	1.755	24.0258	122	83	1345	44.8333	3				531				531	0	0	0	0	0	0	0	0	0
108820185	1	55	0	61	42	6	16	75.3	41	34.3	11.8	2	7.63	134	432	6.93	5.26	1.04	1.81	2.44	175.5	74	1.755	24.0258	139	61	1113	37.1	3				495				495	1	0	0	1	0	1	1	2	0
114400232	1	28	0	90	16	14	15	75.2	48.8	26.4	12.2		5.4	78	368	5.56	4.53	2.66	0.91	2.61	175.5	74	1.755	24.0258	114	72	963	32.1	3				427				427	0	1	1	0	0	0	0	2	0
116060029	1	24	0	97	22	15	19	72.9	47.8	25.1	8		3.8	100	251	4.93	3.83	1.02	1.37	1.75	175.5	74	1.755	24.0258	129	80	753	25.1	1				225				225	0	0	0	0	0	0	0	0	0
100065672	1	31	0	63	26	34	23	78.5	45.2	33.3	16.8	2.8	3.44	99	338	4.97	4.07	1.16	1.11	2.56	175.5	74	1.755	24.0258	123	75	705	23.5	3				291				291	0	0	0	0	0	0	0	0	0
115260773	1	36	1	60	33	32	23	65.9	46.5	19.4	10.4	1.9	3.15	96	299	4.76	4.12	1.12	1.22	2.32	175.5	74	1.755	24.0258	136	95	667	22.2333	3	0.93134	0.0711314	0.00408548	258	0.93134	0.0711314	0.00408548	258	0	0	0	1	1	2	1	1	0
114400970	0	54	0	68	70	40	28	74.1	46.1	28			5.2	71	381	4.96	3.88	1.68	0.99	1.92	183.5	80.9	1.835	24.0257	128	79	1441	48.0333	1				348				348	0	0	1	0	0	0	0	1	0
106000450	1	52	1	82	15	15	24	69	41.5	27.5	13	2.9	5.42	83	224	5.6	3.39	0.59	1.23	1.78	166.5	66.6	1.665	24.024	124	70	664	22.1333	1	0.961531	0.0392283	0.00320525	139	0.961531	0.0392283	0.00320525	139	1	0	0	0	0	0	0	1	0
100194092	0	23	1					75.9	42	33.9			4.5	80	241	5.17	5.18	1.56	1.24	2.76	167	67	1.67	24.0238	138	80	1441	48.0333	4	0.740385	0.300584	0.00888596	749	0.740385	0.300584	0.00888596	749	0	0	0	1	0	1	1	1	0
104953270	0	60	1	49	31	18	22	75.9	47.7	28.2			6.9	81	513	4.78	6.19	1.92	1.48	3.02	167	67	1.67	24.0238	125	76	1231	41.0333	4	0.779477	0.249133	0.00775077	689	0.779477	0.249133	0.00775077	689	0	1	0	0	0	0	0	1	0
103902107	1	26	0	59	17	20	22	84	45.9	38.1			4.4	87	244	4.72	4.23	0.79	1.27	2.39	167	67	1.67	24.0238	115	74	1502	50.0667	3				625				625	0	0	0	0	0	0	0	0	0
108940100	1	67	0					79.7	47.1	32.6			5	49	162	4.87	5.74	0.65	2.32	2.31	167	67	1.67	24.0238	123	74	1478	49.2667	3				613				613	0	0	0	0	0	0	0	0	0
108833362	1	81	0	79	20	14	17	73.2	40.3	32.9	7.5	1	4.37	64	186	5.12	5.01	2.19	1.11	2.99	167	67	1.67	24.0238	110	60	696	23.2	4				340				340	0	1	0	0	0	0	0	1	0
20102170	1	23	1	66	22	22	22				5.2	0.5	5.3	82	358	4.51	4.65	1.3	1.16	2.57	167	67	1.67	24.0238	110	82	531	17.7	3	0.943845	0.0577931	0.00369036	219	0.943845	0.0577931	0.00369036	219	0	0	0	0	0	0	0	0	0
112460232	1	79	0	100	18	15	18	80	46.2	33.8	10.6	1.3	4	90	318	5.41	5.25	1.4	1.23	2.73	167	67	1.67	24.0238	140	78	406	13.5333	4				236				236	0	0	0	1	0	1	1	1	0
103902065	0	34	0	114	83	29	21				9	1.8	3.16	81	267	5.28	3.1	1.59	0.92	1.57	166	66.2	1.66	24.0238	130	83	408	13.6	1				113				113	0	0	1	1	0	1	1	2	0
114400355	1	31	0	64	43	23	19	72.5	45.2	27.3	11		3.84	98	370	4.8	4.86	1.28	1.41	2.65	166	66.2	1.66	24.0238	112	68	967	32.2333	4				545				545	0	0	0	0	0	0	0	0	0
106010322	1	68	0	77	16	9	17	66.2	40.3	25.9	17.8	2.2	3.7	69	238	4.94	5.18	1.63	1.59	2.4	166	66.2	1.66	24.0238	118	69	728	24.2667	3				329				329	0	0	0	0	0	0	0	0	0
114320011	1	30	0	58	33	57	48	75.2	45.1	30.1	15.9	3.7	6.7	110	431	4.95	5.16	1.26	1.6	2.52	173	71.9	1.73	24.0235	116	68	1411	47.0333	3				571				571	0	0	0	0	0	0	0	0	0
102125302	1	31	0	78	23	18	18				8.4	1.6	3.9	94	294	5.16	3.77	0.84	1.24	1.83	173	71.9	1.73	24.0235	100	60	243	8.1	1				4				4	0	0	0	0	0	0	0	0	0
100990063	0	55	0					67.3	44.1	23.2			4.4	95	224	5.1	3.84	0.55	1.35	1.92	160	61.5	1.6	24.0234	117	73	1591	53.0333	1				368				368	0	0	0	0	0	0	0	0	0
20101946	0	49	0	85	22	11	17	75.8	43.8	32	7.4		2.8	64	282	4.97	5.05	1.74	1.54	2.42	160	61.5	1.6	24.0234	142	92	712	23.7333	3				299				299	0	1	0	1	1	2	1	2	0
103912110	1	40	0	54	16	18	20	70.1	45.3	24.8			8.9	79	367	6.01	5.46	2.11	1.08	2.65	165.5	65.8	1.655	24.0231	144	82	1464	48.8	4				763				763	1	1	0	1	0	1	1	3	1
102125375	1	33	0	58	19	6	20	71.3	43.2	28.1			3.2	96	260	4.93	4.89	1.1	1.43	2.35	165.5	65.8	1.655	24.0231	117	73	1394	46.4667	3				550				550	0	0	0	0	0	0	0	0	0
102150507	1	25	1	53	19	19	21	74.7	44.2	30.5			4.8	88	417	5.4	4.66	1.5	1	2.24	181	78.7	1.81	24.0225	120	84	1454	48.4667	2	0.836621	0.178384	0.00776588	448	0.836621	0.178384	0.00776588	448	0	0	1	0	0	0	0	1	0
116080004	1	32	0	67	56	28	21	75.5	44.9	30.6			6.38	122	418	5.52	5.32	2.01	1.65	2.8	181	78.7	1.81	24.0225	152	97	1075	35.8333	4				593				593	0	1	0	1	1	2	1	2	0
114080738	1	45	0	43	49	12	24	73.2	44.3	28.9			5	76	348	5.93	5.1	1.1	1.45	2.37	168	67.8	1.68	24.0221	109	77	1480	49.3333	3				615				615	1	0	0	0	0	0	0	1	0
101410319	1	31	0	54	84	27	26	69.5	42.9	26.6			3.64	106	383	4.92	5.97	2.04	1.83	3.06	168	67.8	1.68	24.0221	143	100	1057	35.2333	4				579				579	0	1	0	1	1	2	1	2	0
114080855	1	53	0					73.4	41.5	31.9			4.7	51	226	4.64	4.35	0.85	1.05	2.35	165	65.4	1.65	24.022	143	87	1468	48.9333	3				604				604	0	0	0	1	1	2	1	1	0
104310205	1	54	1	68	27	31	28	77.5	38.7	38.8	13.8	2.5	4.99	96	239	5.81	4.26	1.6	1.29	2.23	168.5	68.2	1.685	24.0206	133	71	957	31.9	2	0.905753	0.0989889	0.00504912	324	0.905753	0.0989889	0.00504912	324	1	0	0	1	0	1	1	2	0
100570831	1	30	1					66.5	43.3	23.2	8.1	1.8	3.6	50	270	4.62	4.7	1.91	1.76	2.11	164.5	65	1.645	24.0205	106	62	1427	47.5667	2	0.84547	0.167863	0.00732468	438	0.84547	0.167863	0.00732468	438	0	1	0	0	0	0	0	1	0
101810176	0	44	0	128	21	15	26	74.5	40.2	34.3	7.5	0.8	3.5	69	194	5.34	5.4	1.87	1.32	2.7	146	51.2	1.46	24.0195	134	69	746	24.8667	4				472				472	0	1	0	1	0	1	1	2	0
103880160	0	35	0	73	61	24	25	69.9	43.2	26.7	6.2	0.5	5.4	89	358	5.05	4.73	1.74	1.02	2.53	169	68.6	1.69	24.0188	113	68	694	23.1333	3				270				270	0	1	1	0	0	0	0	2	0
113750060	1	55	1	51	35	17	22	73.1	46.6	26.5	8.4	1.6	4.18	80	418	5.72	5.67	1.54	1.71	2.95	169	68.6	1.69	24.0188	136	88	361	12.0333	4	0.969348	0.0311315	0.00272148	121	0.969348	0.0311315	0.00272148	121	1	0	0	1	1	2	1	2	0
116730025	0	39	0	96	21	24	24	76.7	43.5	33.2			4.5	89	253	4.72	5.22	1.18	1.55	2.61	176	74.4	1.76	24.0186	131	84	728	24.2667	3				329				329	0	0	0	1	0	1	1	1	0
109360097	1	56	0	88	21	21	24	73	46.7	26.3	14	1.6	4.2	82	301	5.55	5.39	1.26	1.31	2.86	164	64.6	1.64	24.0184	143	90	374	12.4667	4				190				190	0	0	0	1	1	2	1	1	0
103902032	1	38	0	61	14	14	20	71.8	43.2	28.6			4.9	96	371	4.98	4.13	1	1.13	2.29	173.5	72.3	1.735	24.0181	113	71	1495	49.8333	3				620				620	0	0	0	0	0	0	0	0	0
115260710	1	34	1	81	72	26	26	67.5	45.5	22	22.5	6.9	5.7	92	288	4.36	4.31	1.65	1.79	2.02	173.5	72.3	1.735	24.0181	118	73	1396	46.5333	2	0.857295	0.153973	0.00680282	416	0.857295	0.153973	0.00680282	416	0	0	0	0	0	0	0	0	0
115260586	1	48	1	71	31	22	19	69.4	43	26.4	12.9	2.6	3.54	95	405	5.14	3.65	1.01	1.27	2.18	173.5	72.3	1.735	24.0181	111	76	1065	35.5	2	0.898236	0.107322	0.00529372	342	0.898236	0.107322	0.00529372	342	0	0	0	0	0	0	0	0	0
112210283	0	26	1	82	54	12	25				13.5	1.5	4.9	117	589	5.24	4.09	2.19	1.18	1.57	169.5	69	1.695	24.0165	148	92	409	13.6333	1	0.968731	0.0317687	0.00287247	114	0.968731	0.0317687	0.00287247	114	0	1	0	1	1	2	1	2	0
102125673	1	39	1	97	87	63	42	77.7	45.9	31.8	21.6		4.1	96	379	5.18	5.29	3.5	1.04	2.6	169.5	69	1.695	24.0165	148	96	755	25.1667	3	0.894398	0.111605	0.00518189	375	0.894398	0.111605	0.00518189	375	0	1	0	1	1	2	1	2	0
107060261	1	40	1	133	30	28	25	74.3	45.7	28.6	9.7	0.8	4.38	100	339	5.07	5.05	0.77	1.4	3.07	169.5	69	1.695	24.0165	115	76	711	23.7	4	0.897315	0.108348	0.00497055	385	0.897315	0.108348	0.00497055	385	0	0	0	0	0	0	0	0	0
110200169	0	63	0	48	19	10	22				4.8	0.2	4.65	91	292	5.45	3.95	3.46	0.8	1.7	163.5	64.2	1.635	24.0159	107	64	354	11.8	1				57				57	0	1	1	0	0	0	0	2	0
112210359	0	35	0					74.8	45.2	29.6			4.3	54	247	4.4	4.98	1.26	1.12	2.49	163	63.8	1.63	24.0129	136	78	1557	51.9	3				637				637	0	0	0	1	0	1	1	1	0
111260041	0	33	0	48	28	28	25	79.8	48	31.8			3.7	62	347	5.83	4.1	2.87	1.21	1.86	174	72.7	1.74	24.0124	125	75	1743	58.1	1				368				368	1	1	0	0	0	0	0	2	0
106790554	0	54	1	45	20	26	25	73.7	44.1	29.6	9.3	2.2	5.24	85	257	5.21	2.24	0.31	1.61	0.7	174	72.7	1.74	24.0124	133	73	1129	37.6333	1	0.894331	0.11168	0.0059532	304	0.894331	0.11168	0.0059532	304	0	0	0	1	0	1	1	1	0
115262174	0	32	0	96	20	14	18	79.1	39.7	39.4	15.8	2.5	4.15	91	338	6.79	4.17	0.96	1.22	2.38	174	72.7	1.74	24.0124	187	75	1044	34.8	3				440				440	1	0	0	1	0	1	1	2	0
114080769	1	25	0	81	19	13	16	71.5	42.4	29.1			5.1	81	294	5.13	4.73	1.44	0.94	2.55	181.5	79.1	1.815	24.0117	137	78	1435	47.8333	3				583				583	0	0	1	1	0	1	1	2	0
115260109	0	30	0	83	26	14	21	67.2	47.2	20	6.5	1.3	5.8	75	185	4.86	4.7	0.97	1.12	2.88	159	60.7	1.59	24.0101	108	72	1045	34.8333	4				570				570	0	0	0	0	0	0	0	0	0
108880583	0	38	0	180	72	138	170	73.1	31.5	41.6	24	6.5	2.75	67	230	5.47	4.16	1.33	1.34	1.67	162.5	63.4	1.625	24.0095	105	64	372	12.4	1				90				90	0	0	0	0	0	0	0	0	0
105161778	1	53	0					73.6	42.8	30.8	9.7	2.7	4.8	43	245	5.17	4.36	2.57	1.04	2.14	162.5	63.4	1.625	24.0095	136	75	1491	49.7	2				467				467	0	1	0	1	0	1	1	2	0
111650094	0	41	0	53	14	13	24	76.7	43	33.7	10.2	1.9	4.37	82	199	5.73	4.42	1.08	2.05	1.87	153	56.2	1.53	24.0079	116	60	1114	37.1333	1				300				300	1	0	0	0	0	0	0	1	0
100570993	0	27	1	69	14	18	28	68	45.6	22.4	7.4	1	3.8	73	170	5.33	4.37	1.26	1.78	1.5	156.5	58.8	1.565	24.0076	110	72	346	11.5333	1	0.988954	0.0111079	0.00169516	42	0.988954	0.0111079	0.00169516	42	0	0	0	0	0	0	0	0	0
105080706	1	47	1	66	37	19	19	75.3	42.6	32.7	10.4	1.7	5.2	86	297	7.52	4.22	0.85	1.79	1.78	171	70.2	1.71	24.0074	138	97	1132	37.7333	1	0.893152	0.112998	0.00600338	306	0.893152	0.112998	0.00600338	306	1	0	0	1	1	2	1	2	0
102672173	0	35	0	85	17	16	24	71.2	44.7	26.5	18.1	2.8	3.87	107	356	4.85	3	0.91	1.18	1.36	174.5	73.1	1.745	24.0064	103	62	701	23.3667	1				158				158	0	0	0	0	0	0	0	0	0
100052516	0	62	0	123	50	16	21	68.6	45.4	23.2	13.7	3	3.95	90	149	4.89	5.45	1.37	1.56	2.87	154.5	57.3	1.545	24.0048	154	71	1086	36.2	4				605				605	0	0	0	1	0	1	1	1	0
106790575	0	30	1	48	43	14	22	74.8	43.3	31.5	7.1	1.5	8.1	106	523	6.43	4.9	1.08	1.47	2.76	171.5	70.6	1.715	24.0036	151	68	1110	37	4	0.802471	0.220059	0.00719828	643	0.802471	0.220059	0.00719828	643	1	0	0	1	0	1	1	2	0
110440419	0	58	0	54	20	42	30	70.5	44.4	26.1	14.3		4.6	95	467	4.79	3.89	0.97	1.34	1.97	171.5	70.6	1.715	24.0036	120	88	658	21.9333	2				183				183	0	0	0	0	1	1	1	1	0
108880581	0	38	1	92	22	25	27	78.8	45.2	33.6	6.9	1.4	8.6	98	374	5.28	4.97	0.93	1.39	2.92	171.5	70.6	1.715	24.0036	130	80	372	12.4	4	0.952661	0.0484958	0.00337109	186	0.952661	0.0484958	0.00337109	186	0	0	0	1	0	1	1	1	0
116080232	0	47	1	93	23	38	27	77.8	49.7	28.1			3.1	96	298	4.6	5.9	1.94	1.4	2.97	177	75.2	1.77	24.0033	125	78	730	24.3333	4	0.882119	0.125428	0.00534867	432	0.882119	0.125428	0.00534867	432	0	1	0	0	0	0	0	1	0
101810220	1	28	0	62	22	16	24	72.4	42.8	29.6	11.9	1.5	4.7	65	195	4.86	4.81	0.84	1.68	2.21	161.5	62.6	1.615	24.001	127	88	746	24.8667	2				287				287	0	0	0	0	1	1	1	1	0
107100116	1	77	0					67.6	41.6	26	9.9	2.2	7.8	84	342	5.02	5.59	2.71	1.23	2.68	150	54	1.5	24	150	75	1531	51.0333	4				808				808	0	1	0	1	0	1	1	2	0
105113875	1	43	0	64	68	45	37	74	47.5	26.5	10.8	3.6	8.1	81	482	5.44	4.02	1.59	1.19	2.05	175	73.5	1.75	24	115	62	1340	44.6667	2				400				400	0	0	0	0	0	0	0	0	0
103350081	1	65	0	73	57	24	24	75.5	44.1	31.4	10	1.6	5.1	110	455	4.52	5.22	1.48	1.45	2.53	175	73.5	1.75	24	119	70	672	22.4	3				266				266	0	0	0	0	0	0	0	0	0
115261094	1	26	1	128	23	27	20	72.2	44.8	27.4	10.4	1.7	3.97	81	253	4.85	4.6	1.38	0.9	2.62	175	73.5	1.75	24	170	92	324	10.8	4	0.990636	0.00940854	0.00151201	35	0.990636	0.00940854	0.00151201	35	0	0	1	1	1	2	1	2	0
115530024	0	56	1	63	37	16	19	78.5	49.6	28.9			3.9	79	384	4.49	4.32	1.8	1.27	2.07	172	71	1.72	23.9995	108	66	1358	45.2667	2	0.869387	0.139966	0.00630636	403	0.869387	0.139966	0.00630636	403	0	1	0	0	0	0	0	1	0
104370099	0	49	0	48	25	19	22	83.4	46	37.4			4.6	80	281	5.11	5.16	0.9	1.5	3	172	71	1.72	23.9995	150	85	1066	35.5333	4				586				586	0	0	0	1	1	2	1	1	0
104492158	1	50	0	45	17	21	20	75.7	43.7	32			4.9	93	379	4.65	3.86	0.42	1.48	2.09	172	71	1.72	23.9995	112	62	1449	48.3	2				444				444	0	0	0	0	0	0	0	0	0
114400344	1	27	1	73	76	30	21	74.2	45.3	28.9	9.9		4.8	116	422	5.12	5.3	1.66	1.64	2.56	172	71	1.72	23.9995	131	87	966	32.2	3	0.876121	0.132251	0.00568459	428	0.876121	0.132251	0.00568459	428	0	0	0	1	1	2	1	1	0
112580673	1	69	0	54	17	21	17	65	42.4	22.6	8	0.9	4.1	91	267	5.22	6.27	1.34	1.59	3.05	172	71	1.72	23.9995	111	69	706	23.5333	4				374				374	0	0	0	0	0	0	0	0	0
103862107	1	32	0	84	22	24	26	73.6	46.1	27.5	8.3	1.5	6.71	127	275	5.01	4.55	1.02	1.55	2.37	172	71	1.72	23.9995	116	69	614	20.4667	3				240				240	0	0	0	0	0	0	0	0	0
116080692	1	35	1	56	94	31	25				11.1	1.1	4.4	87	323	4.78	5.31	1.39	1.39	2.85	172	71	1.72	23.9995	128	86	328	10.9333	4	0.989645	0.0104094	0.00158962	41	0.989645	0.0104094	0.00158962	41	0	0	0	0	1	1	1	1	0
105080730	1	71	1	71	38	32	22	72.8	45.9	26.9	22.6	3.3	4.37	82	252	5.84	5.29	2.51	1.09	2.93	177.5	75.6	1.775	23.9952	118	77	375	12.5	4	0.951346	0.0498772	0.00341735	192	0.951346	0.0498772	0.00341735	192	1	1	0	0	0	0	0	2	0
105280145	1	73	0					71.8	41.9	29.9	5.9	1.8	4.1	68	290	5.18	4.25	1.82	1.44	2.38	158	59.9	1.58	23.9946	140	95	1435	47.8333	3				583				583	0	1	0	1	1	2	1	2	0
104170331	0	33	1					74.6	42.3	32.3			5.6	67	252	4.66	4.92	0.74	1.84	2.34	154	56.9	1.54	23.9922	123	68	1671	55.7	3	0.640355	0.445733	0.0283992	643	0.640355	0.445733	0.0283992	643	0	0	0	0	0	0	0	0	0
115280018	1	64	0	103	44	25	23				17.9	2	5.5	89	291	4.92	4.18	1.95	0.78	2.25	160.5	61.8	1.605	23.9904	118	78	364	12.1333	2				75				75	0	1	1	0	0	0	0	2	0
114540032	0	56	0	90	24	21	22	74.8	45.2	29.6			3.7	97	341	4.42	3.87	1.2	1.3	1.72	166.5	66.5	1.665	23.988	116	69	1097	36.5667	1				285				285	0	0	0	0	0	0	0	0	0
101410328	0	43	0	61	25	16	21	69.7	42.3	27.4			4.4	87	288	5.32	5.66	1.18	1.68	2.46	166.5	66.5	1.665	23.988	119	67	1049	34.9667	3				444				444	0	0	0	0	0	0	0	0	0
112570324	0	72	1	67	19	14	19	73.2	44.8	28.4	8.6	1.9	3.42	78	224	4.9	3.42	0.83	1.31	1.73	167.5	67.3	1.675	23.9875	130	83	725	24.1667	1	0.945308	0.0562446	0.00390128	188	0.945308	0.0562446	0.00390128	188	0	0	0	1	0	1	1	1	0
112580664	1	72	0	81	19	14	17	71.8	44.3	27.5			4.5	96	294	5.34	3.81	2.58	1.18	1.79	167.5	67.3	1.675	23.9875	138	88	1461	48.7	1				355				355	0	1	0	1	1	2	1	2	0
115261107	1	29	1	106	18	24	25	79.4	43.1	36.3	9	1.9	4.4	87	521	4.64	3.8	1.2	1.06	2.03	178	76	1.78	23.9869	124	70	1396	46.5333	2	0.857295	0.153973	0.00680282	417	0.857295	0.153973	0.00680282	417	0	0	0	0	0	0	0	0	0
100193625	1	22	1	84	59	48	28	73.4	43.1	30.3			4.82	109	280	5.31	3.73	2.25	1.01	2.09	168	67.7	1.68	23.9867	138	78	650	21.6667	2	0.953231	0.0478977	0.00341878	178	0.953231	0.0478977	0.00341878	178	0	1	1	1	0	1	1	3	1
114570008	0	32	0	88	36	24	21	73.5	47.7	25.8	14.3	1.4	5.69	101	323	8.72	5.21	1.8	1.41	3.04	165.5	65.7	1.655	23.9866	119	72	837	27.9	4				537				537	1	1	0	0	0	0	0	2	0
109040202	0	37	0	113	82	25	24	77.9	43.1	34.8	12	1.7	2.7	90	340	5.74	4.77	2.05	1.2	2.48	165.5	65.7	1.655	23.9866	149	89	789	26.3	3				407				407	1	1	0	1	1	2	1	3	1
114400311	1	49	0	76	41	32	28	78.7	50.1	28.6	14.2		4.93	90	454	5.6	4.98	5.37	1.54	2.21	165.5	65.7	1.655	23.9866	180	110	974	32.4667	2				325				325	1	1	0	1	1	2	1	3	1
114460051	0	39	0	54	21	11	16	81	44.9	36.1	9.4	1.4	2.4	71	184	6.11	4.05	1.01	1.01	2.36	155.5	58	1.555	23.9865	121	74	819	27.3	3				412				412	1	0	1	0	0	0	0	2	0
106790679	0	25	1	48	17	14	14	78.6	41.9	36.7	8.6	1.5	2.49	55	232	5.52	4.76	1.01	1.63	2.82	155.5	58	1.555	23.9865	157	94	715	23.8333	4	0.895772	0.110069	0.00500968	391	0.895772	0.110069	0.00500968	391	0	0	0	1	1	2	1	1	0
108270198	0	29	0	147	16	9	16	73.5	47.1	26.4	9.6	1.7	3.34	56	171	7	4.43	1.55	0.96	2.44	155.5	58	1.555	23.9865	146	89	289	9.63333	3				10				10	1	0	1	1	1	2	1	3	1
112210275	0	23	0	78	33	30	25	72.4	47.1	25.3			3	72	315	5.53	3.78	1.36	1.1	1.77	168.5	68.1	1.685	23.9854	132	92	1566	52.2	1				367				367	0	0	0	1	1	2	1	1	0
104920561	1	69	1	93	40	21	26	77.7	47.5	30.2	17.3	2.9	5.28	102	373	6.68	5.08	1.14	1.88	2.21	168.5	68.1	1.685	23.9854	166	96	371	12.3667	2	0.975116	0.0251986	0.00247026	96	0.975116	0.0251986	0.00247026	96	1	0	0	1	1	2	1	2	0
103912253	1	28	0	67	21	16	20	85.7	48	37.7	9.8		4.3	90	347	4.85	5.07	1.12	1.39	2.84	165	65.3	1.65	23.9853	120	68	762	25.4	4				500				500	0	0	0	0	0	0	0	0	0
106481240	1	28	0	55	35	21	20	73.3	46.6	26.7			5.2	81	332	6.01	4.91	2.28	0.76	2.78	173.5	72.2	1.735	23.9849	132	81	1500	50	4				794				794	1	1	1	1	0	1	1	4	1
111660899	1	49	0	38	22	11	16	74	42.9	31.1	5.3	1.1	4.9	79	247	5.46	4.27	1.08	1.26	2.3	160	61.4	1.6	23.9844	114	71	740	24.6667	3				354				354	0	0	0	0	0	0	0	0	0
104980020	0	44	0	51	16	14	14	79.6	45.3	34.3	11	3.6	6.2	83	246	4.84	4.22	1.05	1.24	2.15	169	68.5	1.69	23.9838	119	72	1411	47.0333	2				431				431	0	0	0	0	0	0	0	0	0
101530571	0	29	1	67	42	17	27	70	42.6	27.4	14.8	3.5	6.6	110	359	6.82	3.22	1.17	1.34	1.47	164.5	64.9	1.645	23.9835	145	90	750	25	1	0.932597	0.0697823	0.0044165	222	0.932597	0.0697823	0.0044165	222	1	0	0	1	1	2	1	2	0
114660033	0	34	0	56	22	23	27	76.6	46.6	30	11.9	2.3	4.23	78	272	5.55	4.98	1.03	1.43	2.87	164.5	64.9	1.645	23.9835	120	70	738	24.6	4				452				452	0	0	0	0	0	0	0	0	0
105650033	0	30	0	51	19	23	37	71.8	43.4	28.4	11.8	2.2	6.86	132	319	5.44	3.69	1.17	1.36	1.81	164.5	64.9	1.645	23.9835	146	84	713	23.7667	1				173				173	0	0	0	1	0	1	1	1	0
105080785	1	69	1	108	58	15	21	77.3	43.7	33.6	11.4	3.6	10.5	99	446	7.65	5.69	1.89	0.99	3.04	164.5	64.9	1.645	23.9835	160	97	1527	50.9	4	0.641491	0.44396	0.0152017	808	0.641491	0.44396	0.0152017	808	1	1	1	1	1	2	1	4	1
108590196	1	41	1	84	40	41	29	72.8	49.3	23.5	12.6		3.71	97	395	6.44	4.58	5.17	0.88	1.3	164.5	64.9	1.645	23.9835	120	74	961	32.0333	1	0.916624	0.087058	0.00502809	261	0.916624	0.087058	0.00502809	261	1	1	1	0	0	0	0	3	1
100770500	0	37	1	76	73	20	24	78	46.1	31.9	11.2	0.9	7	92	393	5.21	5.99	3.21	1.06	3.09	169.5	68.9	1.695	23.9817	170	82	352	11.7333	4	0.977681	0.0225717	0.00232637	88	0.977681	0.0225717	0.00232637	88	0	1	0	1	0	1	1	2	0
114400065	1	25	0	69	23	28	28				10.2	1.5	5.85	103	356	5.42	4.95	1.65	0.89	3.05	169.5	68.9	1.695	23.9817	116	67	581	19.3667	4				282				282	0	0	1	0	0	0	0	1	0
105970141	1	48	0	53	19	11	17	74.4	42.8	31.6	8.8	1.6	6.3	140	434	5.53	4.5	1.98	0.99	2.34	164	64.5	1.64	23.9813	160	83	1122	37.4	3				501				501	0	1	1	1	0	1	1	3	1
109610178	1	60	0	70	40	28	30	75.9	41.3	34.6	11.4	2	4.5	86	408	5.35	3.03	1.22	1.25	1.13	164	64.5	1.64	23.9813	150	83	699	23.3	1				154				154	0	0	0	1	0	1	1	1	0
102125628	1	38	0	47	18	10	14	64.4	44.4	20			6.5	88	359	5.33	6.14	1.03	1.99	3.07	170	69.3	1.7	23.9792	127	85	1394	46.4667	4				716				716	0	0	0	0	1	1	1	1	0
106053177	1	61	0	86	15	10	19	73	39.8	33.2			6.34	147	393	5.16	4.94	1.55	1.52	2.55	170	69.3	1.7	23.9792	176	93	1101	36.7	3				485				485	0	0	0	1	1	2	1	1	0
108490157	0	23	0	90	46	41	25	74.6	45.2	29.4			5.1	94	386	5.12	5.08	1.34	1.56	2.62	163.5	64.1	1.635	23.9785	119	64	1070	35.6667	4				588				588	0	0	0	0	0	0	0	0	0
102126345	0	40	0	61	15	10	16	74.5	44.7	29.8	12.5		2.7	62	229	5.53	4.18	2.46	1.04	1.63	159.5	61	1.595	23.9778	108	60	742	24.7333	1				211				211	0	1	0	0	0	0	0	1	0
112190843	0	24	0	65	26	15	22	70.1	39.7	30.4	11.9		5.6	87	285	4.81	4.78	1.21	1.57	2.46	159.5	61	1.595	23.9778	104	75	721	24.0333	3				316				316	0	0	0	0	0	0	0	0	0
110850048	0	36	0	128	24	13	20	78.7	50.2	28.5			4.4	72	356	5.33	5.53	1.87	1.8	2.66	170.5	69.7	1.705	23.9764	154	99	1233	41.1	4				689				689	0	1	0	1	1	2	1	2	0
106441390	0	48	1	62	30	21	19	71.7	46.8	24.9	16	1.9	5.46	89	392	6.14	5.1	3.76	1.1	1.86	170.5	69.7	1.705	23.9764	118	76	730	24.3333	1	0.942781	0.0589217	0.00400609	194	0.942781	0.0589217	0.00400609	194	1	1	0	0	0	0	0	2	0
110410301	1	72	0	102	19	8	19	79	44.1	34.9			3.63	69	215	7.02	4.55	1.68	1.09	2.69	170.5	69.7	1.705	23.9764	131	72	1169	38.9667	4				680				680	1	0	0	1	0	1	1	2	0
100066377	1	50	1	157	32	24	22	72.2	45.7	26.5	7.6	0.5	5.09	115	348	5.71	3.92	2.09	0.78	1.99	170.5	69.7	1.705	23.9764	120	84	367	12.2333	2	0.97719	0.0230737	0.00236415	91	0.97719	0.0230737	0.00236415	91	1	1	1	0	0	0	0	3	1
112580819	1	43	1	82	21	37	30	72.5	45.5	27	12.3	1.5	4.44	99	337	4.93	5.21	1.97	1.02	2.94	170.5	69.7	1.705	23.9764	131	78	363	12.1	4	0.966806	0.0337574	0.00283058	133	0.966806	0.0337574	0.00283058	133	0	1	1	1	0	1	1	3	1
100030665	1	47	0	78	33	18	26	70.2	45.4	24.8	26.2	5.8	4	69	382	4.7	5.17	1.6	1.54	2.39	163	63.7	1.63	23.9753	128	83	1433	47.7667	3				581				581	0	0	0	0	0	0	0	0	0
115262325	1	74	0					81.8	45.3	36.5	10.7	1.4	8.1	59	367	5.79	6	0.81	2.19	2.77	155	57.6	1.55	23.975	138	87	1407	46.9	4				737				737	1	0	0	1	1	2	1	2	0
110410241	0	56	1	79	31	15	23				10.5	0.7	2.8	78	321	5.13	5.32	3.29	1.32	2.57	174.5	73	1.745	23.9735	164	90	428	14.2667	3	0.948696	0.052667	0.00352777	199	0.948696	0.052667	0.00352777	199	0	1	0	1	1	2	1	2	0
100066158	1	42	1	50	16	16	21	67.1	45.2	21.9	11.7	1.5	5.07	100	239	5.39	4.14	0.81	0.98	2.33	174.5	73	1.745	23.9735	124	77	367	12.2333	3	0.96849	0.0320172	0.00276318	123	0.96849	0.0320172	0.00276318	123	0	0	1	0	0	0	0	1	0
104980019	0	39	1	66	34	18	27	77.4	45.7	31.7	9.3	3	4.7	104	470	5.4	4.03	1.81	1.21	2.12	171	70.1	1.71	23.9732	113	71	1411	47.0333	2	0.850873	0.161492	0.00708089	431	0.850873	0.161492	0.00708089	431	0	1	0	0	0	0	0	1	0
105080732	1	73	0	75	19	17	24	74.5	44.1	30.4	10.7	1.5	6.9	77	330	6.31	4.95	1.43	1.06	2.48	162.5	63.3	1.625	23.9716	138	94	1500	50	3				624				624	1	0	0	1	1	2	1	2	0
100193770	1	33	0	64	14	12	16	71.5	42.8	28.7			6.9	107	406	4.8	5.4	1.5	1.14	2.91	162.5	63.3	1.625	23.9716	143	77	1377	45.9	4				709				709	0	0	0	1	0	1	1	1	0
105980554	1	47	1	105	104	23	24	71	40	31	11.6	1.2	6.8	133	354	9.18	5.26	1.96	1.07	2.72	162.5	63.3	1.625	23.9716	142	85	376	12.5333	4	0.95082	0.0504309	0.00343569	194	0.95082	0.0504309	0.00343569	194	1	1	0	1	1	2	1	3	1
114400168	0	53	0	113	20	16	26				5.2	1.3	3.74	92	426	4.78	4.01	2.08	1.06	1.71	180.5	78.1	1.805	23.9716	132	76	581	19.3667	1				131				131	0	1	0	1	0	1	1	2	0
100108012	1	48	0	80	17	12	17	72.4	45.8	26.6			4.4	93	318	4.64	5.08	1.47	1.15	2.63	180.5	78.1	1.805	23.9716	112	72	1203	40.1	4				687				687	0	0	0	0	0	0	0	0	0
116030209	0	27	0					78.5	46	32.5			3.6	53	374	5.72	5.66	1.41	0.99	2.99	145	50.4	1.45	23.9715	126	80	1468	48.9333	4				767				767	1	0	1	0	0	0	0	2	0
115070025	0	47	0	102	31	21	20	74.8	47	27.8			5.1	122	286	4.31	4.52	1.68	1.44	2.32	171.5	70.5	1.715	23.9696	138	93	1503	50.1	3				625				625	0	0	0	1	1	2	1	1	0
116080258	0	33	0	66	30	28	31				24.3	3.3	3.62	93	447	5.14	4.54	2.1	1.33	2.34	171.5	70.5	1.715	23.9696	120	74	339	11.3	3				56				56	0	1	0	0	0	0	0	1	0
106620228	0	23	1	46	33	37	29	78	46.4	31.6	12.1	1.9	5.3	75	292	5.2	4.97	0.76	1.07	2.95	171.5	70.5	1.715	23.9696	131	80	330	11	4	0.989149	0.0109103	0.00162699	44	0.989149	0.0109103	0.00162699	44	0	0	0	1	0	1	1	1	0
108930070	1	69	0	57	22	12	20	75.9	41.1	34.8			6.01	102	426	5.63	6.03	3.18	1.18	2.6	171.5	70.5	1.715	23.9696	140	81	1367	45.5667	3				539				539	1	1	0	1	0	1	1	3	1
110410329	1	68	0					72.5	45.4	27.1			5.1	60	271	5.29	6.44	1.71	2.13	2.9	148	52.5	1.48	23.9682	107	62	1549	51.6333	4				812				812	0	1	0	0	0	0	0	1	0
112980015	0	26	0					76.7	46.6	30.1	13	2.9	4	60	292	4.71	5.53	0.84	1.68	2.48	162	62.9	1.62	23.9674	130	82	1393	46.4333	3				549				549	0	0	0	1	0	1	1	1	0
103912104	1	47	1	77	34	37	33	78.3	47.8	30.5	23.3		5.9	87	381	4.82	5.02	2.31	1.21	2.56	162	62.9	1.62	23.9674	122	63	762	25.4	3	0.889037	0.117617	0.00533251	387	0.889037	0.117617	0.00533251	387	0	1	0	0	0	0	0	1	0
104290482	1	60	0	60	20	18	21	70	43.6	26.4	9.1	2.2	4.7	61	304	4.46	4.41	0.81	1.35	2	162	62.9	1.62	23.9674	100	75	348	11.6	2				44				44	0	0	0	0	0	0	0	0	0
107280324	0	51	0	92	19	12	23	77.4	47.6	29.8			4	63	477	4.96	5.22	1.32	1.35	2.99	167.2	67	1.672	23.9664	153	86	1598	53.2667	4				820				820	0	0	0	1	1	2	1	1	0
104953145	0	48	0	56	26	19	21	69.7	42.1	27.6			4.2	102	296	5.41	4.78	3.72	1	1.67	172	70.9	1.72	23.9657	125	68	1080	36	1				278				278	0	1	1	0	0	0	0	2	0
110570080	1	28	0	68	37	25	23	76.3	47.2	29.1	10.5	5.1	4.9	85	335	5.56	4.97	0.79	1.66	2.75	172	70.9	1.72	23.9657	129	66	811	27.0333	4				529				529	0	0	0	0	0	0	0	0	0
100066339	1	47	0	38	54	22	22	77	43.2	33.8	8.5	1.6	4.34	79	282	6.25	4.76	2.14	1.16	2.5	172	70.9	1.72	23.9657	130	98	367	12.2333	3				126				126	1	1	0	1	1	2	1	3	1
100065546	1	27	0	63	155	41	29				10	1.7	4.81	92	423	4.78	5.13	1.09	0.89	3.04	172	70.9	1.72	23.9657	125	63	365	12.1667	4				158				158	0	0	1	0	0	0	0	1	0
110400655	1	75	0	55	14	9	22	69.6	42.6	27			4.7	71	418	4.65	5.1	0.48	1.71	2.23	177.5	75.5	1.775	23.9635	138	77	1544	51.4667	2				475				475	0	0	0	1	0	1	1	1	0
109810072	1	34	0	92	39	16	20	73.8	45.6	28.2			4.7	79	321	4.81	4.56	2.59	1.17	2.32	177.5	75.5	1.775	23.9635	150	85	1412	47.0667	3				571				571	0	1	0	1	1	2	1	2	0
100066048	1	39	1	83	55	21	18	67	43.4	23.6	8.2	0.8	3.8	103	362	4.91	5.46	2.64	0.97	2.74	177.5	75.5	1.775	23.9635	102	74	485	16.1667	4	0.930982	0.0715154	0.00406509	269	0.930982	0.0715154	0.00406509	269	0	1	1	0	0	0	0	2	0
102672469	1	51	0	80	41	27	27	76.9	49	27.9	14.7	3.5	4.7	109	406	5.24	3.17	1.37	0.96	1.66	177.5	75.5	1.775	23.9635	124	86	332	11.0667	1				24				24	0	0	1	0	1	1	1	2	0
115261721	0	48	1	94	22	11	20	77.7	46.2	31.5	6.9	1.6	3.4	79	221	4.83	4.46	1.65	1.53	2.14	154.5	57.2	1.545	23.9629	105	68	1044	34.8	2	0.90029	0.105038	0.00522548	336	0.90029	0.105038	0.00522548	336	0	0	0	0	0	0	0	0	0
115261208	1	35	0					75	42.6	32.4	23.8	4.5	3.9	75	310	4.06	2.85	1.25	1.17	1.19	154.5	57.2	1.545	23.9629	120	72	1395	46.5	1				335				335	0	0	0	0	0	0	0	0	0
106790681	0	26	0	57	9	3	18	72.7	43.4	29.3	13	2.3	4.2	73	148	4.89	4.68	0.98	1.82	2.24	158.5	60.2	1.585	23.9628	110	73	1113	37.1	2				378				378	0	0	0	0	0	0	0	0	0
115780098	1	31	0	87	25	20	20	74	43.1	30.9	9.5	1.3	4.3	62	236	4.64	4.72	1.28	1.54	2.12	161.5	62.5	1.615	23.9627	124	82	358	11.9333	2				59				59	0	0	0	0	0	0	0	0	0
116530026	0	25	0	97	51	25	21	70.2	42	28.2			3.7	93	287	5.14	5.09	1.68	1.28	2.58	172.5	71.3	1.725	23.9614	123	80	870	29	3				418				418	0	0	0	0	0	0	0	0	0
100150900	1	52	0	58	24	18	26	71.2	44.6	26.6	13.3	3.5	5	81	313	5.54	3.35	1.7	0.74	1.65	179.5	77.2	1.795	23.9601	150	86	1491	49.7	1				361				361	0	1	1	1	1	2	1	3	1
105710352	0	28	0	74	83	6	28	68.9	41.3	27.6	6.2	1.8	5.3	70	432	5.26	5.02	2.77	1.1	2.53	161	62.1	1.61	23.9574	168	95	1461	48.7	3				599				599	0	1	0	1	1	2	1	2	0
102125470	1	36	0	73	27	11	20	75.7	45.3	30.4			4	80	337	4.71	4.88	2.1	1.01	2.45	173	71.7	1.73	23.9567	118	77	1600	53.3333	3				641				641	0	1	1	0	0	0	0	2	0
105113935	1	40	0	70	20	11	19	68.4	44.2	24.2	10	2.2	2.87	77	249	5.06	3.58	0.91	1.62	1.52	173	71.7	1.73	23.9567			362	12.0667	1				69				69	0	0	0				0	0	0
102126075	0	37	0					68.6	43.6	25			3.7	73	223	5.22	5.59	0.58	1.78	2.69	156	58.3	1.56	23.9563	127	71	1394	46.4667	4				716				716	0	0	0	0	0	0	0	0	0
104341002	1	60	0	55	13	10	15	72.2	44.5	27.7	8.6	2.3	3.36	70	234	4.77	3.8	0.95	1.65	1.64	158	59.8	1.58	23.9545	116	66	728	24.2667	1				188				188	0	0	0	0	0	0	0	0	0
100150866	1	51	0	185	60	21	24	70	39.6	30.4	9.9	3.4	7.4	109	463	6.15	4.96	1.54	0.88	2.78	167	66.8	1.67	23.9521	146	90	1491	49.7	4				788				788	1	0	1	1	1	2	1	3	1
106500074	1	35	0	94	34	53	30				8.1	1.8	3.1	79	272	4.97	4.84	1.02	1.2	2.77	167	66.8	1.67	23.9521	123	80	385	12.8333	4				210				210	0	0	0	0	0	0	0	0	0
110410183	0	51	0	51	22	10	17	68.7	42.6	26.1			5.8	91	329	4.9	6.39	1.22	1.94	2.91	167.5	67.2	1.675	23.9519	140	74	1549	51.6333	4				812				812	0	0	0	1	0	1	1	1	0
103912308	1	24	1	72	84	21	25	67.8	41.1	26.7	10.7		7.04	80	400	5.16	4.94	1.46	1.51	1.65	167.5	67.2	1.675	23.9519	149	85	762	25.4	1	0.92707	0.075726	0.00463079	235	0.92707	0.075726	0.00463079	235	0	0	0	1	1	2	1	1	0
107860340	1	27	0	77	21	15	17	76.1	44.2	31.9	9.2	2.3	6.35	83	232	7.46	4.94	1.61	1.58	2.53	166.5	66.4	1.665	23.9519	149	60	752	25.0667	3				368				368	1	0	0	1	0	1	1	2	0
103902178	1	33	1	62	40	31	26	75.1	46.6	28.5	12.9		3.47	116	278	5.71	7.67	1.47	1.23	2.54	173.5	72.1	1.735	23.9517	117	75	765	25.5	3	0.887595	0.11924	0.00537238	397	0.887595	0.11924	0.00537238	397	1	0	0	0	0	0	0	1	0
115262029	0	45	0	63	34	13	20	65.2	39.7	25.5	9.3	1.8	14.9	209	409	5.16	4.65	1.88	0.95	2.49	160.5	61.7	1.605	23.9516	161	90	1407	46.9	3				570				570	0	1	1	1	1	2	1	3	1
107100119	1	67	1	62	25	23	20	67.6	41.3	26.3	14.1	2.4	6.22	64	196	7.55	5.57	0.85	1.44	2.93	160.5	61.7	1.605	23.9516	127	85	377	12.5667	4	0.950029	0.0512623	0.00346299	196	0.950029	0.0512623	0.00346299	196	1	0	0	0	1	1	1	2	0
20102895	0	51	0					69	39.6	29.4			3.3	81	220	4.29	3.95	1.02	1.53	1.81	168	67.6	1.68	23.9512	128	87	1391	46.3667	1				329				329	0	0	0	0	1	1	1	1	0
114900010	0	30	0	68	33	21	20				8.4	1.6	4.11	100	391	5.03	4.85	1.53	1.16	2.76	168	67.6	1.68	23.9512	104	77	473	15.7667	4				268				268	0	0	0	0	0	0	0	0	0
115261002	1	52	1	86	23	22	23	76	49	27	17.3	2.2	4.3	97	315	4.89	5.67	2.58	1.23	2.84	168	67.6	1.68	23.9512	127	87	667	22.2333	4	0.917301	0.0863195	0.00445055	311	0.917301	0.0863195	0.00445055	311	0	1	0	0	1	1	1	2	0
114260734	1	48	0	85	26	23	24				25.9	3.9	2.47	93	293	4.88	5	2.04	1.25	2.88	168	67.6	1.68	23.9512	122	74	358	11.9333	4				114				114	0	1	0	0	0	0	0	1	0
114590074	0	59	0					79.7	45.1	34.6			3.5	52	275	5.46	4.47	1.31	1.2	2.3	166	66	1.66	23.9512	117	75	1749	58.3	3				643				643	0	0	0	0	0	0	0	0	0
116730028	0	38	0	101	29	47	32	70.8	40.5	30.3			5.2	77	275	5.29	4.56	1.26	1.02	2.47	166	66	1.66	23.9512	166	104	728	24.2667	3				329				329	0	0	1	1	1	2	1	2	0
110530100	1	33	0	89	12	31	21				12	3.2	3.81	105	276	5.1	3.19	0.75	0.8	1.93	166	66	1.66	23.9512	118	69	351	11.7	2				46				46	0	0	1	0	0	0	0	1	0
111140205	0	57	0	69	44	30	22	75.3	44.9	30.4	10.3		4.69	103	522	6.14	4.97	1.94	1.24	2.99	168.5	68	1.685	23.9502	129	71	745	24.8333	4				472				472	1	1	0	0	0	0	0	2	0
112580792	1	37	0	62	19	22	23	73.3	46	27.3			5.1	82	278	4.8	4.29	1.37	1.74	1.81	168.5	68	1.685	23.9502	127	73	1461	48.7	1				355				355	0	0	0	0	0	0	0	0	0
104492117	1	35	0	50	44	17	22	71.3	42.4	28.9			5.5	80	365	4.66	4.55	1.21	1.48	2.6	168.5	68	1.685	23.9502	126	73	1404	46.8	3				567				567	0	0	0	0	0	0	0	0	0
100540457	0	75	0	78	32	22	23	73.4	44.9	28.5	10.8	1.8	3.7	84	393	5.21	4.79	0.92	1.86	2.23	165.5	65.6	1.655	23.9501	126	76	697	23.2333	2				211				211	0	0	0	0	0	0	0	0	0
107590979	1	54	1	83	44	27	19	76.8	48.4	28.4			4.1	79	422	4.25	5.11	3.74	1.3	2.57	165.5	65.6	1.655	23.9501	129	89	1428	47.6	3	0.802624	0.219869	0.00790299	575	0.802624	0.219869	0.00790299	575	0	1	0	0	1	1	1	2	0
116080575	1	31	0	91	31	33	30	73.5	43	30.5			4.76	101	323	6.2	4.53	2.09	1.4	2.14	165.5	65.6	1.655	23.9501	150	80	1080	36	2				350				350	1	1	0	1	0	1	1	3	1
115262368	1	71	0					69.2	44.1	25.1	13.9	3	5.8	64	275	4.57	4.24	2.13	1.52	1.84	154	56.8	1.54	23.9501	143	77	1407	46.9	1				344				344	0	1	0	1	0	1	1	2	0
106480920	1	51	0	83	29	24	27				5.1	1.1	4.4	62	221	5.37	4.08	0.9	1.1	2.27	154	56.8	1.54	23.9501	117	72	400	13.3333	2				131				131	0	0	0	0	0	0	0	0	0
100150818	0	54	0	56	60	11	18	76	48	28	12.5	2.1	4.9	70	435	5.63	4.53	2.6	0.95	2.22	169.5	68.8	1.695	23.9469	133	90	1491	49.7	2				467				467	1	1	1	1	1	2	1	4	1
115400001	0	77	1	71	19	14	13				9.4	1.5	4.69	85	355	5.59	4.47	1.76	0.94	2.55	178.5	76.3	1.785	23.9468	100	60	371	12.3667	3	0.965142	0.0354802	0.00290548	132	0.965142	0.0354802	0.00290548	132	1	1	1	0	0	0	0	3	1
115260842	1	30	0	96	27	24	24	69.3	45.2	24.1	6.9	1.6	3.4	79	330	4.93	4.7	1.82	1.42	2.28	164.5	64.8	1.645	23.9466	112	72	1045	34.8333	3				442				442	0	1	0	0	0	0	0	1	0
107800326	0	48	1	78	60	18	20	73	42.1	30.9	16.4	1.8	3.6	78	211	5.36	5.14	2.11	1.42	2.65	157.5	59.4	1.575	23.9456	130	80	282	9.4	4	0.997058	0.002946	0.000847935	12	0.997058	0.002946	0.000847935	12	0	1	0	1	0	1	1	2	0
100194264	0	50	0					73.2	42.1	31.1			3.4	67	213	5.22	4.74	1	1.66	2.3	155.5	57.9	1.555	23.9452	134	90	1385	46.1667	3				542				542	0	0	0	1	1	2	1	1	0
108950085	0	31	1	81	21	20	24	75.3	39.8	35.5	11.1	1.6	3.8	67	273	4.63	4.55	2.03	1.3	1.98	155.5	57.9	1.555	23.9452	130	86	660	22	2	0.951805	0.0493951	0.00347267	184	0.951805	0.0493951	0.00347267	184	0	1	0	1	1	2	1	2	0
110400770	1	65	1	73	24	20	24	77	44.9	32.1	7.6	1	4.3	91	194	4.87	4.34	1.67	1.27	1.24	155.5	57.9	1.555	23.9452	98	61	786	26.2	1	0.921726	0.0815071	0.00483549	246	0.921726	0.0815071	0.00483549	246	0	0	0	0	0	0	0	0	0
114400202	0	49	1	99	163	36	35				29.4	2.9	6.6	108	604	5.53	4.75	2.69	1.04	2.42	170	69.2	1.7	23.9446	126	81	581	19.3667	3	0.939487	0.0624212	0.00383077	228	0.939487	0.0624212	0.00383077	228	0	1	0	0	0	0	0	1	0
104580410	1	33	0	58	14	9	21	74.4	44.9	29.5	14.1	4.3	4.6	83	284	4.63	4.82	0.86	1.07	2.43	170	69.2	1.7	23.9446	134	70	1456	48.5333	3				594				594	0	0	0	1	0	1	1	1	0
113680695	1	49	0	133	15	38	26	71.8	43.2	28.6	12.1		3.1	86	332	4.41	4.13	1.06	1.97	1.54	170	69.2	1.7	23.9446	97	57	728	24.2667	1				188				188	0	0	0	0	0	0	0	0	0
105390886	0	30	0	52	16	10	24	74.8	44.5	30.3	26.7	9.9	5.8	68	306	6.9	2.21	0.79	0.77	0.86	170.5	69.6	1.705	23.942	115	73	1507	50.2333	1				363				363	1	0	1	0	0	0	0	2	0
104570902	0	56	0	68	35	17	19	77.1	46.7	30.4	12.4	2	5.8	104	445	5.71	6.94	1.35	1.39	3.12	170.5	69.6	1.705	23.942	131	76	1426	47.5333	4				740				740	1	0	0	1	0	1	1	2	0
108080159	0	45	0	81	39	44	41				21.8	2.9	3.59	90	358	4.94	4.96	1.55	1.4	2.83	170.5	69.6	1.705	23.942	132	82	605	20.1667	4				284				284	0	0	0	1	0	1	1	1	0
114080697	1	39	1	97	193	27	37	78.1	44	34.1			3.7	76	418	4.92	4.99	4.49	0.95	2.62	170.5	69.6	1.705	23.942	119	76	1113	37.1	4	0.80057	0.222431	0.00724371	646	0.80057	0.222431	0.00724371	646	0	1	1	0	0	0	0	2	0
20103549	0	37	1	85	138	32	19				8.4	2.1	4.9	78	358	5.32	4.01	2.74	1.11	1.79	163.5	64	1.635	23.9411	138	90	491	16.3667	1	0.965488	0.0351211	0.00302463	125	0.965488	0.0351211	0.00302463	125	0	1	0	1	1	2	1	2	0
116360008	0	29	1	85	138	32	19				8.4	2.1	4.9	78	358	5.32	4.01	2.74	1.11	1.79	163.5	64	1.635	23.9411	138	90	380	12.6667	1	0.973344	0.0270177	0.00264448	99	0.973344	0.0270177	0.00264448	99	0	1	0	1	1	2	1	2	0
115540052	0	24	1	86	63	51	39				9.1	0.8	4.2	96	326	4.9	5.63	1.46	1.61	2.87	163.5	64	1.635	23.9411	130	100	328	10.9333	4	0.989645	0.0104094	0.00158962	42	0.989645	0.0104094	0.00158962	42	0	0	0	1	1	2	1	1	0
112581096	1	29	0	62	24	5	20	74.3	46.7	27.6			3.5	84	307	4.6	5.38	1.21	1.89	2.52	163.5	64	1.635	23.9411	135	75	1461	48.7	3				599				599	0	0	0	1	0	1	1	1	0
102125825	1	41	0	89	23	21	29	80.7	47.5	33.2	9.5		2.44	104	370	7.96	4.86	3.33	1.06	1.91	163.5	64	1.635	23.9411	138	86	755	25.1667	1				232				232	1	1	0	1	1	2	1	3	1
115970004	1	47	0	117	21	10	18	74.9	43.6	31.3	10.1	1.5	3.12	77	294	5.13	3.98	1.82	1.13	2.2	163.5	64	1.635	23.9411	148	86	671	22.3667	2				195				195	0	1	0	1	1	2	1	2	0
105161703	1	56	1	67	43	19	24	74	45.4	28.6	11	0.9	5.6	102	359	5.91	5.77	3.75	1.22	2.48	163.5	64	1.635	23.9411	137	80	322	10.7333	3	0.995826	0.00418249	0.00101018	16	0.995826	0.00418249	0.00101018	16	1	1	0	1	0	1	1	3	1
112570235	1	41	0	66	37	37	26	74	45.5	28.5	10.7	3.7	3.4	83	254	5.1	4.25	0.87	1.62	2.02	174.5	72.9	1.745	23.9407	119	73	720	24	2				245				245	0	0	0	0	0	0	0	0	0
115260094	0	25	1	78	24	29	25	78.5	50.5	28	13.5	2.7	5.8	103	304	5.18	4.27	1.67	1.71	2.18	177	75	1.77	23.9395	118	82	1396	46.5333	2	0.857295	0.153973	0.00680282	418	0.857295	0.153973	0.00680282	418	0	0	0	0	0	0	0	0	0
114080646	1	67	0	59	22	20	22	72.3	45.6	26.7			6.2	59	252	4.7	4.67	2.12	1.25	2.5	177	75	1.77	23.9395	132	87	1461	48.7	3				599				599	0	1	0	1	1	2	1	2	0
103912029	1	38	1	50	27	18	21	67	42.7	24.3			3.74	92	185	5.15	4.87	1.26	1.46	2.39	177	75	1.77	23.9395	116	79	1085	36.1667	3	0.860782	0.149914	0.00610655	467	0.860782	0.149914	0.00610655	467	0	0	0	0	0	0	0	0	0
103520129	1	80	0	68	24	18	26	68.2	41.4	26.8	14.6	3.2	7.1	68	399	5.2	3.84	0.65	2.12	1.5	171	70	1.71	23.939	138	65	1501	50.0333	1				362				362	0	0	0	1	0	1	1	1	0
108100111	1	57	0	77	25	47	29	78.6	45.8	32.8			3.8	89	388	5.24	5.15	1.79	1.32	2.85	171	70	1.71	23.939	160	91	1366	45.5333	4				708				708	0	1	0	1	1	2	1	2	0
112250142	0	26	0	66	53	38	23	76.7	46.5	30.2			3.9	97	306	5.6	4.79	1.69	1.24	2.27	159.5	60.9	1.595	23.9384	138	90	1086	36.2	2				353				353	1	0	0	1	1	2	1	2	0
114400639	1	43	0	81	21	13	18				18.1	1.7	3.1	94	298	4.7	4.2	1.66	1.03	2.22	179	76.7	1.79	23.9381	104	76	549	18.3	2				154				154	0	0	1	0	0	0	0	1	0
110400600	1	47	1	70	31	16	26				9.8	1	4.7	82	258	6.14	5.87	0.69	2.22	2.3	163	63.6	1.63	23.9377	168	70	450	15	3	0.946813	0.054654	0.00359186	207	0.946813	0.054654	0.00359186	207	1	0	0	1	0	1	1	2	0
106390206	0	46	1					76.3	42.5	33.8			8.47	77	221	7.06	4.66	0.94	1.86	2.22	157	59	1.57	23.9361	139	69	1436	47.8667	2	0.843024	0.17076	0.00743843	441	0.843024	0.17076	0.00743843	441	1	0	0	1	0	1	1	2	0
[truncated: 14,174 more rows]

## Sheet: Sheet2
number	sex	age	NAFLD	ALP	GGT	ALT	AST	ALB	GLB	TB	Dbil	BUN	Cr	UA	GLU	TC	TG	HDL	LDL	BMI	sbp	dbp	time	month
100194058	0	28	0	65	30	14	17			8	1.9	2.61	54	214	6.14	5.06	0.89	2.05	2.26	23.3275	98	66	226	7.53333
107970282	0	28	0	91	71	18	19	44.1	35.9	13	1.4	3.1	72	154	4.52	4.56	1.03	1.56	2.27	24.0882	128	70	197	6.56667
20104824	0	33	0	46	134	30	26	46.1	20.1	11.4	1	6.2	108	303	4.81	5.29	2.11	1.3	2.64	23.255	120	84	164	5.46667
110594124	0	49	0	58	5	14	18			10	1	3.2	75	233	5.04	5.46	0.88	1.47	2.71	21.8719	133	79	161	5.36667
104580440	0	52	0	57	7	11	15			4.3	0.8	3.76	60	198	4.81	3.66	0.97	1.1	1.98	22.6734	103	66	161	5.36667
100150970	1	72	0	52	16	17	23	41	22.7	7.2	1.1	6.1	70	264	5.9	4.79	0.87	1.6	2.34	20.4897	101	68	126	4.2
116280071	0	33	0	48	11	16	20			4.9	0.9	3.35	64	246	5.36	4.2	1.49	0.97	2.22	19.7531	111	63	87	2.9
114000194	0	43	0	57	11	27	22	42.5	37.5	7.2	1.9	3.11	61	163	4.97	4.86	0.68	1.32	2.82	20.6988	110	67	80	2.66667
104550108	0	32	0	61	22	33	29	41.8	28.5	11.4	2.2	3.45	64	277	4.62	4.57	1.73	1.32	2.34	20.1861	99	54	256	8.53333
107800409	1	46	0	65	39	18	31	43.5	27.5	9.1	3.6	3.6	100	450	5.18	4.94	2.04	1.17	2.3	24.2694	110	80	254	8.46667
104571000	0	43	0	36	17	11	15	44.5	35.2	7.8	1.5	4.31	66	250	4.64	4.38	0.84	1.5	2.29	22.1703	109	66	251	8.36667
110594172	0	34	0	50	13	13	20			8.1	1.4	6.12	67	189	5.47	4.6	1.53	1.11	2.19	24.6548	118	73	241	8.03333
20101810	1	19	0	41	33	26	21			8.3	1.6	5.25	94	297	5.28	4.47	1.22	1.14	2.27	20.8077	124	80	240	8
114401033	0	38	0	72	14	8	14			9	1	3.1	71	211	4.41	4.47	0.97	1.36	2.34	19.1757	110	70	238	7.93333
20101795	1	44	0	38	11	9	15	43.8	32.7	5.2	1.1	4.51	58	221	5.11	4.28	0.99	1.36	2.18	21.2891	100	68	238	7.93333
114401050	0	33	0	35	15	11	15			15	2.2	2.9	75	215	4.44	4.61	0.86	1.4	2.35	21.1073	95	60	238	7.93333
116080623	1	33	1	93	29	19	21			8.5	1.5	3.01	56	287	4.68	3.8	1.2	1.18	1.94	24.308	117	74	235	7.83333
104290462	1	25	0	58	111	26	33	46.7	27.1	10.8	1.5	4.08	91	471	5.53	4.48	1.75	1.24	2.37	24.1683	119	77	232	7.73333
107141855	0	39	0	65	21	15	25			6.8	1.2	3.1	67	239	5.5	4.99	2.56	0.9	2.39	19.3066	130	80	231	7.7
105560074	1	83	0	59	9	10	19			7.4	0.4	4.66	61	226	6.7	4.7	1.23	0.95	2.56	22.2016	102	60	222	7.4
20102498	1	48	0	60	20	12	18			8.1	1.2	3.34	69	147	5.82	5.79	0.48	1.68	2.91	22.0106	135	86	215	7.16667
111200158	0	26	0	62	16	8	16			15.3	2.9	3.8	53	310	4.59	4.79	1.1	1.58	2.57	22.1384	119	65	206	6.86667
116200021	1	48	0	75	27	22	25	50.1	25.5	11.6	1.9	4.36	68	198	5.12	5.33	1.53	1.57	2.6	20.6118	127	73	189	6.3
107970267	0	42	1	92	19	18	19	43.5	29.5	21.8	2.1	3.4	76	237	4.97	5.13	1.34	1.11	2.68	24.1327	100	72	189	6.3
111980007	0	25	0	62	16	19	19			13	2.2	3.17	91	382	4.73	2.7	0.69	1.07	1.4	23.7096	112	60	164	5.46667
112110071	1	33	0	66	10	11	18			9.7	1.8	3.3	57	127	5.03	5.61	1.09	1.59	2.54	20.83	103	69	134	4.46667
106481152	0	47	1	84	94	30	37	46.9	29.1	10.8	1.1	5.4	95	372	6.48	6.25	3.47	1.27	2.36	24.5351	126	98	132	4.4
1000128	1	30	1	63	117	31	36			15.4	2.7	3.78	86	322	4.7	3.27	2.41	1.17	0.96	23.1104	134	86	46	1.53333
107800331	0	47	0	82	22	14	23	45	23	13.7	3.3	7.9	118	291	5.56	4.73	0.87	1.69	2.15	21.3974	105	60	269	8.96667
115500006	1	30	0	74	19	21	21	45.7	20.3	10.8	1.2	2.9	85	331	4.48	3.99	1.15	1.23	2.01	21.7531	128	85	267	8.9
115820003	1	20	1	94	57	69	31	45.6	29.4	11.8	1.4	5.1	107	436	5.2	4.46	1.75	1.1	2.37	23.3287	112	74	266	8.86667
20101090	0	36	0	38	11	9	15	43.8	32.7	5.2	1.1	4.51	58	221	5.11	4.28	0.99	1.36	2.18	21.2891	100	68	261	8.7
113850037	1	77	0	68	23	22	21			5.2	0	2.94	59	248	5.3	4.04	1.77	0.86	2.19	22.7036	116	72	258	8.6
107800412	0	46	0	62	17	21	25	47.4	27.6	18.8	2.2	4.3	89	354	4.85	4.64	0.66	1.75	2.2	19.0214	107	60	253	8.43333
107800426	0	49	0	61	14	10	18			9.2	1.8	3.78	54	124	4.72	4.11	0.77	1.43	2.14	21.5019	111	66	252	8.4
107800415	0	40	0	88	28	13	16	48.1	28.9	13.7	2.7	2.8	79	280	5.11	4.76	0.99	1.54	2.25	19.475	119	63	252	8.4
107800411	1	60	0	64	20	13	22	45.3	29.7	14.5	2.2	4.6	96	273	4.97	4.68	0.86	1.67	2.13	20.3755	129	73	251	8.36667
104570921	0	72	1	80	17	11	14	45.4	25.6	13.2	2.3	4.19	86	335	5.01	3.63	0.83	1.14	2.01	23.5198	111	69	251	8.36667
104570992	0	26	0	73	14	12	21	46.7	28.6	8.6	1.4	5.82	74	216	4.96	4.62	0.77	1.78	2.07	22.7444	109	68	251	8.36667
104570981	0	27	0	71	16	9	27	43.7	34.7	6.4	1.3	4.82	58	96	5.02	4.42	0.48	1.6	2.2	21.4354	113	68	251	8.36667
104570930	0	81	0	61	17	12	20	50.3	28.4	8.5	1.9	3.67	67	167	4.71	4.38	0.53	1.81	1.99	18.0721	105	65	251	8.36667
114401065	0	38	1	78	24	17	24	46.1	30.9	14.9	1.4	2.9	95	442	5.18	4.86	1.28	1.3	2.67	22.575	121	72	227	7.56667
101410339	1	50	0	98	16	14	18			9.1	1.3	3.31	85	332	4.23	2.95	1.11	1.05	0.72	21.6433	104	68	223	7.43333
107970285	1	38	0	71	11	17	21	46	29	12.6	1.5	2.8	56	218	4.64	4.15	0.86	1.49	1.89	17.4585	100	60	203	6.76667
110440404	0	57	0	79	17	27	29	40.4	24.6	11.6	4.8	3.7	72	236	3.88	3.21	0.42	1.13	1.74	24.2507	150	80	201	6.7
20103929	1	46	0	62	11	10	15			16.7	3.1	4.18	63	208	5.82	3.81	0.76	1.51	1.59	24.4293	105	61	199	6.63333
107970287	1	38	0	51	15	9	16	43.7	29.3	10.1	1.4	3.9	52	280	4.52	4.05	0.62	1.6	1.89	16.678	86	60	189	6.3
105170288	0	54	1	100	45	19	18	43.7	24.3	19.7	1.3	4.5	87	362	4.18	3.59	1.7	0.92	1.72	24.0317	110	72	184	6.13333
110440347	1	68	1	71	30	36	31	46.8	29.2	12.4	1.3	4.3	92	412	5.08	4.73	1.96	1.16	2.08	24.2123	148	80	272	9.06667
107800349	1	62	0	114	20	18	22	42.6	31.4	10.4	1.4	3.9	93	266	4.86	4.24	0.7	1.3	2.3	23.2754	130	74	269	8.96667
107800451	1	45	0	88	36	26	17			14.8	1.7	3.44	91	280	5	4.97	2.57	1.12	2.39	21.4305	135	74	268	8.93333
20101750	0	24	0	58	23	18	18	44.2	21.8	10.4	1.6	4	56	185	5.07	4.3	0.78	1.08	2.33	21.2585	122	70	268	8.93333
110840041	0	52	1	58	21	6	19	41.7	29.3	17.8	1.9	3	68	176	4.76	4.9	1.13	1.38	2.46	22.2373	117	69	267	8.9
110680361	0	33	0	81	18	8	20	45.3	26.7	11.4	1.1	3.6	79	245	5.44	6.09	0.89	1.95	2.66	18.3422	96	60	247	8.23333
20103845	0	26	0	55	28	100	74	43.5	31.5	11.3	1.1	5.9	59	275	4.36	5	0.94	1.97	1.81	19.226	120	70	231	7.7
112160046	1	35	1	63	22	24	25	46.7	27.4	9.8	1.2	3.21	98	508	5.55	5.77	3.09	1.16	2.98	22.7856	119	74	229	7.63333
114401120	0	32	1	77	104	21	34	45.6	29.4	12.1	0.4	4	79	447	5.17	4.07	1.72	1.36	1.61	24.931	130	80	225	7.5
20100827	1	38	0	62	41	11	18	46.1	21.9	12.9	2.1	6.3	91	339	6.4	4.19	0.97	1.26	2.08	20.2471	115	70	285	9.5
107950347	1	71	0	59	33	21	22	43.7	33.3	11.4	1.3	5.5	87	293	5.26	4.17	1.17	1.44	2.24	22.013	110	69	284	9.46667
107950345	1	77	0	101	19	11	20	44.7	30.3	7.6	4.4	3.5	96	326	4.74	4.55	1.79	1.29	2.14	20.5744	98	63	284	9.46667
107950404	0	54	0	54	14	8	17	45.4	32.6	10.1	1.4	4.3	68	235	5.02	4.74	0.7	1.77	2.13	17.2173	92	56	284	9.46667
106660821	0	28	0	59	13	11	19	45.4	23.6	5.6	1	2.3	83	297	4.96	3.71	1.17	1.07	1.94	20.6371	127	92	282	9.4
20101912	0	44	0	56	17	17	20	44.2	24.8	7.6	0.8	3.6	67	253	5.3	4.52	1.37	1.23	1.99	24.426	128	78	276	9.2
110440427	0	62	0	68	38	19	25	48.9	34.1	20.5	4.3	3.03	110	409	4.98	3.39	1.13	1.15	1.74	24.1665	120	70	273	9.1
110440373	1	62	1	69	23	17	20	48.6	30.4	12.3	1.3	4.6	99	258	5.08	5.4	4.32	0.92	2.48	23.6272	122	82	272	9.06667
110440334	1	63	1	88	23	29	23	49.4	30.6	15.8	1.8	4.4	85	348	4.6	4.27	1.78	1.1	1.99	23.6203	120	78	272	9.06667
110440465	1	30	0	52	10	9	18	45.7	33.3	13.7	1.4	3	60	196	4.54	4.26	0.84	1.32	2.31	20.8848	108	76	272	9.06667
110440458	1	38	0	80	17	16	19	46.7	32.3	13.5	1.7	4.4	64	230	4.37	3.61	0.71	1.42	1.58	18.2235	108	72	272	9.06667
103862392	0	34	0	60	34	16	21			19.3	3.7	2.3	96	369	5.42	4.62	1.19	1.38	2.42	22.4236	114	66	272	9.06667
100194258	0	36	0	39	14	13	16	43	28.6	8.7	1.4	4.48	65	211	5.08	4.61	1.14	1.8	2.05	21.3755	125	66	272	9.06667
110440463	1	38	0	65	12	9	18	41.1	29.9	11	1.4	3.5	68	224	4.87	3.63	1.25	1.27	1.61	21.6193	100	64	272	9.06667
107800317	0	33	0	66	22	10	17	45.1	24.9	10.3	1.1	2.1	84	336	4.99	4.39	2.77	1.06	1.88	21.7133	110	76	269	8.96667
107800379	1	47	0	58	9	8	16			7.3	0.9	3.14	59	210	5.56	4.61	1.67	1.27	1.91	21.8328	110	72	268	8.93333
103610184	0	84	0	49	19	12	16	47.1	23.9	13.4	1.8	5.5	85	303	4.96	3.59	0.59	1.48	1.55	18.5956	111	74	265	8.83333
108833716	0	53	0	37	19	13	17			9.9	1.8	3.9	70	274	4.62	3.11	0.54	1.4	1.28	21.1026	103	62	265	8.83333
20103447	1	51	0	34	44	26	18			6.1	1.4	5.7	66	239	4.91	3.11	0.72	1.46	1.2	19.1832	120	76	262	8.73333
115880008	1	35	0	66	13	10	18	48.3	27.1	11.3	2.3	3.8	71	218	4.83	3.98	0.61	1.69	1.68	18.3616	94	63	257	8.56667
107800421	0	28	0	58	14	10	18			14.4	2.3	3.52	75	314	4.92	5.93	0.89	1.83	2.98	20.4676	110	71	252	8.4
104570968	1	35	1	76	24	12	13	46.4	28.4	4.5	0.6	5.09	65	296	5.47	5.46	2.38	1.31	2.83	21.8463	100	62	251	8.36667
104570962	1	38	0	40	12	9	16	44.5	33.9	3.9	1.6	3.32	73	230	5.44	3.93	0.99	1.66	1.62	19.7761	105	61	251	8.36667
102125302	1	31	0	78	23	18	18			8.4	1.6	3.9	94	294	5.16	3.77	0.84	1.24	1.83	24.0235	100	60	243	8.1
107800404	0	34	0	131	25	36	33	49.3	23.4	15.5	2.7	2.03	83	463	5.18	3.6	0.83	1.5	1.63	15.9863	106	67	235	7.83333
110593819	0	29	1	45	13	21	17			7.3	0.9	4.1	78	196	5.24	4.1	0.95	1.38	1.8	23.1785	100	70	233	7.76667
107950340	1	76	0	102	26	16	17	44.1	27.9	6.8	0.7	6.1	105	406	4.92	3.37	3.05	0.79	1.48	23.3535	116	67	292	9.73333
111430171	1	37	0	35	14	11	17	43.2	20.8	12.8	1.8	4.4	71	199	5.02	3.63	0.62	1.51	1.44	23.0249	100	65	292	9.73333
104720710	1	77	0	69	16	14	28	46.3	32.1	7.8	1.8	7.18	128	409	5.31	3.32	1.2	1.02	1.48	24.6097	150	96	289	9.63333
104720706	1	80	0	112	24	71	56	44.2	31.9	6.3	1.8	5.3	107	283	5.66	4.13	0.77	1.63	1.78	19.4522	130	92	289	9.63333
108270134	0	28	0	77	13	15	18	42	25.8	20.6	3.8	3.84	62	204	4.91	3.18	0.76	0.76	1.7	22.0777	121	79	289	9.63333
104720704	1	85	0	49	27	20	31	40.7	31.2	15.7	2.9	4.78	143	425	5.21	4.5	1.1	1.36	2.26	24.3398	126	70	288	9.6
109770102	1	68	0	56	22	21	25			12.4	1.3	1.5	60	205	4.64	3.95	1.13	1.7	1.37	20.8331	94	56	288	9.6
104720702	1	84	0	80	32	10	16	39.2	31.8	22.7	2.6	8.6	135	520	5.51	4.4	0.81	1.24	2.23	22.7058	140	80	287	9.56667
107800368	1	45	0	107	21	28	23	43.4	26.6	8.3	0.9	4.8	106	423	4.57	3.23	1.37	1.1	1.07	24.3019	135	73	287	9.56667
116420076	0	41	0	44	18	12	17	45.6	27.4	14.3	1.7	2.4	53	195	4.28	3.95	0.96	1.62	1.54	19.2769	122	83	286	9.53333
116420014	1	42	0	82	24	22	23	45.4	31.6	8.4	1.2	2.6	92	394	5.16	3.97	0.8	1.14	2.17	23.4948	130	82	286	9.53333
116420100	0	22	0	64	19	22	29	46.1	31.9	10.4	1.1	3.9	63	195	5.2	4.3	1.14	1.82	1.69	22.2268	119	75	286	9.53333
116420066	0	24	0	76	23	14	23	44.4	31.6	7	0.3	3.6	63	188	4.58	4.55	1.06	1.6	1.92	19.8964	110	73	286	9.53333
116420077	0	25	0	57	24	10	21	44	35	11.9	1.6	3.5	66	224	5.89	3.89	0.76	1.59	1.62	19.9658	135	72	286	9.53333
116420074	0	33	1	49	10	10	16	42.2	28.8	7.7	1	6.3	58	275	4.77	4.2	0.97	1.24	2.04	21.9651	108	70	286	9.53333
116420087	0	36	0	44	15	9	15	44.9	29.7	12.5	2.4	3.5	61	250	4.51	4.4	1.89	1.32	2.17	17.9303	109	68	286	9.53333
116420095	0	28	0	86	17	17	23	46.3	26.7	13.8	1.4	4.1	68	233	4.85	4.46	1	1.44	2.16	20.2817	109	68	286	9.53333
116420114	1	27	0	44	17	11	18	48.5	28.5	12.9	1.6	2.9	56	274	5.14	4.59	0.92	1.72	1.98	17.3524	110	68	286	9.53333
116420094	0	30	0	73	17	16	19	42.7	31.3	8.6	1.3	2.5	70	334	4.4	3.83	1.04	1.14	1.91	17.5706	97	62	286	9.53333
116420125	0	28	0	43	15	7	17	45.8	29.2	17.9	2.5	2.47	68	186	4.97	3.83	0.76	1.49	1.76	20.4007	99	58	286	9.53333
107800382	1	40	0	90	16	12	19			11.2	2	4.6	66	129	4.31	3.27	0.77	1.25	1.47	19.8673	101	64	282	9.4
107800394	1	41	0	84	11	14	23			5.3	1.1	5.46	96	239	4.66	4.53	0.76	1.93	1.8	23.0177	104	62	281	9.36667
107950360	1	47	0	76	20	29	26	45.8	24.2	11.7	1.7	4.2	82	276	4.29	5.02	0.74	2.5	1.72	17.6978	112	60	277	9.23333
110592994	0	27	1	110	30	30	23			9.9	2.3	3.1	80	310	5.03	3.55	1.33	1.29	1.79	24.3824	105	70	276	9.2
20103802	0	24	1	111	27	20	21	47.4	29.5	9.3	1.8	4.1	68	251	6.52	5.3	1.26	1.56	2.47	24.5599	130	88	273	9.1
20103210	0	55	0	64	12	14	17			9.2	1.9	3.46	61	204	4.79	5.48	0.72	1.57	2.98	21.2787	105	64	257	8.56667
107800402	0	41	1	82	23	26	22	44.1	27.9	10.7	3.7	4.6	84	213	5.11	4.75	1.46	1	2.82	24.9479	110	72	253	8.43333
113920166	0	42	0	53	16	14	19			13.3	2.1	2.9	88	307	5.09	3.28	0.81	1.38	1.22	19.4531	114	61	306	10.2
109040230	0	28	0	60	23	17	16	47.2	23.8	10.3	0.9	3.9	83	297	4.68	3.91	2.5	1.31	1.07	20.0759	117	74	304	10.1333
109040243	0	46	0	52	14	12	17	42.3	30.7	8.2	1.3	3	68	154	5.04	3.55	0.69	1.54	1.34	20.9902	113	65	304	10.1333
109040241	0	42	0	44	14	16	32	41.1	23.9	8	1.2	6.5	61	149	5.31	3.54	0.57	1.51	1.43	23.0861	103	63	304	10.1333
107950394	1	50	0	46	13	12	19	41.5	29.5	10.8	2.2	3.2	69	172	5.09	3.88	0.64	1.81	1.45	19.7798	100	68	302	10.0667
111310165	1	36	0	65	16	28	20			19.5	2.5	2.6	89	288	4.74	3.57	1.08	1.27	1.61	18.7837	99	60	302	10.0667
111310209	1	34	0	60	20	8	14			11.7	1.4	4	62	197	5.43	4.31	1.02	1.63	1.86	19.9293	119	76	301	10.0333
107950405	0	46	0	87	14	13	20	40.9	32.1	6.7	0.7	4.6	72	215	5.03	4.13	1	1.52	1.91	20.1286	108	74	301	10.0333
107950406	0	55	0	55	14	11	18	44.8	34.2	15.2	1.8	3.1	70	178	5.01	4.01	0.57	1.58	1.89	20.8852	108	68	301	10.0333
111310188	1	28	0	55	12	13	18			12.5	1.7	3.3	68	250	4.91	3.27	0.57	1.7	1.12	18.75	115	68	301	10.0333
111310174	1	38	0	65	15	17	22			10	1.3	3.8	81	384	4.34	3.45	0.73	1.2	1.55	18.4722	110	64	301	10.0333
111310205	1	36	0	86	16	9	16			9.1	1.2	3.2	75	217	5.13	3.88	0.67	1.32	1.85	23.6328	117	64	301	10.0333
111310207	1	34	0	42	8	8	15			8.3	0.8	4.9	66	246	4.94	2.83	0.95	0.88	1.4	20.6396	90	54	301	10.0333
105114020	1	38	0	98	32	46	45	42.9	30.2	15	3.3	4.58	91	226	4.22	3.64	0.6	1.64	1.43	20.9727	119	75	300	10
103550111	1	50	0	62	32	28	33	41.5	34.3	9.1	2	7.71	129	278	6.45	3.16	0.94	1.24	1.34	22.7839	125	74	299	9.96667
103550121	1	82	0	56	15	10	20	42.6	29.8	6.9	1.1	6.59	106	360	5.25	4.83	1.35	1.77	1.17	21.1628	160	70	299	9.96667
105370398	1	64	0	60	34	36	27	46.7	25.8	15.7	3.3	5.73	78	271	5.25	4.14	0.69	1.44	2.06	21.2289	117	65	297	9.9
107950354	1	64	0	79	18	22	22	45.2	31.8	11.5	1.4	4.1	79	306	5.92	3.96	0.93	1.33	2.04	21.5599	139	86	295	9.83333
107950365	1	48	0	113	103	30	23	40.7	36.3	10.3	1.3	3.4	80	271	4.96	4.07	0.93	1.09	2.21	23.0516	116	72	295	9.83333
111310196	1	36	0	61	16	9	21			16.4	4.4	4.29	77	251	5.02	3.26	0.88	1.5	1.41	18.2031	100	70	295	9.83333
111310195	1	32	0	57	19	9	14			8.1	1.1	3.8	73	389	4.4	4.33	1.45	1.37	1.8	19.1776	98	63	295	9.83333
112980019	1	27	1	87	14	20	27	42.8	39.3	5.2	0.3	3.57	69	210	5.5	3.91	1.03	1.13	1.9	23.6799	123	83	294	9.8
20101434	1	37	0	87	27	18	23			14	2.1	4	69	316	5.24	4.66	0.87	1.63	2.08	23.1167	124	80	294	9.8
20102896	1	50	0	62	16	9	16	40.1	26.9	7.4	0.9	4.6	52	273	4.76	4.5	0.68	1.49	2.14	21.7047	104	72	294	9.8
107950403	0	56	0	50	15	10	13	44	29	6.2	0.7	3.7	70	252	5.13	3.97	1.36	1.2	2.13	21.6286	104	60	292	9.73333
20100547	0	57	0	105	10	13	22	40.5	30.5	10.8	1.1	5.3	51	170	4.6	4.7	0.51	1.69	2.14	22.201	116	69	291	9.7
20105155	1	53	1	58	52	15	15	45.1	23.9	12.6	1.4	5	108	551	4.24	4.02	1.99	0.96	2.02	22.4082	104	76	289	9.63333
110440417	0	55	1	93	173	62	55	47.8	31.2	12.1	2.2	3.5	72	581	6.19	6.07	3.76	1.59	2.61	22.6004	134	84	273	9.1
110440393	1	56	0	65	18	12	23	41.5	23.5	11.3	1.3	7.1	105	343	4.75	5.25	0.8	1.82	2.52	22.5153	110	80	273	9.1
110440429	0	61	0	74	28	30	24	48.7	31.3	9.7	2.6	4.09	88	231	5.37	4.56	1.23	1.49	2.34	21.7143	116	70	273	9.1
113900050	0	28	1	71	48	21	20			17.5	2.6	4.1	87	343	5.3	5.05	2.5	1	2.85	24.9135	110	80	266	8.86667
108420307	0	61	1	65	24	23	25	43.9	28.1	9.8	1.6	4.79	63	107	5.33	4.17	1.03	1.65	1.9	22.8124	125	85	307	10.2333
20102183	0	50	0	36	15	10	15	49	29	12.7	1.7	3.4	59	241	4.97	3.85	0.84	1.16	1.95	18.6334	110	74	299	9.96667
107950335	1	76	1	76	22	16	18	43.9	23.1	10.9	3.3	5.6	98	334	5.48	4.6	1.72	1.18	2.21	24.237	130	100	298	9.93333
20106490	1	36	1	169	32	34	31			10.8	0.9	6.3	87	477	5.31	5.45	1.46	1.29	2.31	21.7231	112	70	280	9.33333
20103732	0	48	1	78	26	19	18			5.1	0.4	4.1	64	300	4.7	6.2	1.61	1.99	2.82	23.6799	132	100	266	8.86667
116540033	1	33	0	60	14	9	18			9.4	2	2.96	51	211	5.17	3.52	0.78	1.43	1.59	16.9922	107	70	310	10.3333
105370415	0	53	0	47	18	11	14	43.9	25.1	9.9	2	2.33	58	176	5.51	3.58	0.65	1.2	1.86	23.3876	96	61	309	10.3
106870142	0	47	0	72	18	16	23			16	1.6	3.9	86	262	4.73	3.94	0.89	1.18	1.98	20.2297	125	83	307	10.2333
108420254	0	66	1	69	22	18	19	38.7	30.4	7.7	1.4	4.33	103	338	8.45	3.63	1.25	1.08	1.73	22.33	131	79	307	10.2333
106870184	0	62	0	55	18	25	21			10.4	1.2	5.1	61	220	5.35	4.39	1.04	1.28	2.02	23.4339	127	77	307	10.2333
105191180	1	72	0	70	16	13	22	42.2	29.8	6.3	0.6	3.3	47	134	4.78	4.33	0.76	1.45	1.96	20.4467	120	74	305	10.1667
109040229	0	26	0	71	20	16	23	45.5	31.7	13.2	2.5	3.12	86	310	4.92	3.75	2.04	0.99	1.98	22.4108	105	70	304	10.1333
20106139	1	29	0	46	16	10	16			9.5	2.1	3.41	73	232	5.95	4.32	0.93	1.58	1.99	17.0552	122	70	303	10.1
111310199	1	31	0	45	15	20	20			9.3	1.3	3.53	62	216	5.58	3.59	0.72	1.28	2.02	23.0249	102	60	303	10.1
111310175	1	52	0	54	18	23	19			14.3	1.9	3.5	91	315	5.05	4.25	1.42	1.38	2.08	24.3025	120	78	302	10.0667
111310220	1	26	0	58	12	25	20			19.3	2.2	2.5	76	268	4.72	4.78	1.81	1.23	2.09	17.5542	90	63	302	10.0667
20103888	0	46	0	66	18	12	19	44.9	25.1	8.3	1	4.7	86	329	4.88	4.34	0.64	1.6	2.25	17.857	90	62	302	10.0667
20103887	0	44	0	48	11	13	19	41.9	30.1	5.2	0.6	5.9	78	193	4.45	4.45	0.84	1.75	2.04	20.1237	94	62	302	10.0667
107950395	1	46	0	52	24	11	14	43.2	27.8	7.6	0.9	5.3	65	304	5.4	3.93	0.81	1.35	2.13	20.8849	99	60	302	10.0667
107950408	0	55	0	41	13	12	20	43.4	31.6	8	3.2	3.7	73	207	4.77	4.69	0.88	1.78	2.24	20.8468	114	83	301	10.0333
107950400	0	63	0	59	15	10	17	44.3	31.7	18.4	2.3	5.4	75	181	5.14	4.87	0.57	1.55	2.25	24.3818	105	72	301	10.0333
110593576	1	46	0	54	23	15	19			9.5	1.1	3.9	67	161	5.13	4.6	1.13	1.58	2	15.8905	110	80	300	10
20106983	0	48	1	88	56	35	27			12.2	2.2	3.29	60	242	6.39	4.52	1.32	1.53	2.24	23.02	118	69	300	10
104370096	0	45	1	82	40	49	43			12.8	1.1	5.5	107	652	6.17	5.41	2.33	0.98	2.51	24.3024	165	89	282	9.4
110440344	1	68	1	56	41	39	29	44.9	28.1	12.9	1.5	7.2	106	334	4.81	4.95	0.91	1.3	2.78	23.1084	120	80	272	9.06667
109560166	1	24	1	60	47	25	21	45.7	27.3	12.2	1.1	5.61	90	322	7.86	4.5	2.94	1.03	1.75	22.9539	188	90	311	10.3667
111630251	0	36	0	53	12	8	15			7.9	2.7	2.24	60	166	4.93	3.81	0.77	1.51	1.67	18.9841	110	73	311	10.3667
111630210	0	24	0	79	15	8	20			8.2	1.3	2.76	47	196	4.74	3.26	0.78	1.49	1.45	18.6929	108	70	311	10.3667
111630223	0	32	0	51	13	9	16			9	0.9	4.19	65	166	5.11	4.58	0.95	1.92	1.8	19.2164	112	69	311	10.3667
105370402	1	74	0	73	14	13	22	43.4	29.6	12.5	3.6	1.9	61	167	4.43	3.7	0.73	1.37	1.54	19.0965	111	66	311	10.3667
107950333	1	81	0	76	32	12	16	39.9	27.1	8.2	0.7	5.7	95	270	4.62	3.84	1.87	0.82	1.96	20.9482	120	82	310	10.3333
105300062	1	38	1	80	38	21	25	46.9	30.1	9.9	0.9	3.9	104	372	4.74	4.67	2.47	1.36	1.98	23.737	133	82	310	10.3333
107950434	1	65	0	71	11	12	17	42.9	33.1	22.8	2.4	4.3	71	177	5.39	4.87	0.81	1.59	2.26	20.3376	110	70	310	10.3333
107800327	0	47	1	58	40	21	18	46.1	25.9	14	1.2	3.7	88	267	5.45	5.1	2.65	1.09	2.45	23.1434	145	91	282	9.4
110440380	1	61	1	76	41	32	22	45.9	29.1	10.9	1	4.2	93	357	5.25	5.09	1.62	1.08	2.83	22.6599	110	70	272	9.06667
111630212	0	37	0	49	13	9	24			6.4	1.8	3.36	69	209	4.57	3.7	0.52	1.45	2.2	23.6793	122	85	315	10.5
109120945	1	48	1	83	58	37	22	48.9	30.1	21.9	1.9	3.5	101	417	4.62	4.51	3.2	0.75	2.14	24.623	119	71	313	10.4333
111630217	0	32	0	44	44	16	19			4.6	1.5	3.74	86	288	4.44	3.94	0.61	1.38	1.99	21.2262	109	65	313	10.4333
105340020	1	31	1	74	29	10	17	45.8	28.2	9.6	0.9	3.6	97	536	6.66	3.63	2.65	0.85	1.68	24.4383	133	84	312	10.4
104370115	0	59	0	52	13	12	16			7.5	1.5	3.7	71	326	4.41	4.34	0.85	1.34	2.41	19.2903	103	68	304	10.1333
108380107	0	49	0	89	74	23	32	44.4	37.6	11.1	1.1	4.4	82	317	5.35	5.35	1.56	1.5	2.59	21.3841	150	100	302	10.0667
111310166	1	39	0	49	16	15	17			10	1.4	5	94	324	5.44	4.27	1.16	1.11	2.32	20.7276	132	92	302	10.0667
107950348	1	69	0	73	16	13	18	45.3	25.7	17.2	1.8	4.1	92	329	5.23	4.38	1.62	1.12	2.38	21.6927	121	82	302	10.0667
111310213	1	29	0	93	19	7	20			7.6	1.2	4	72	201	4.66	5.14	1.13	1.84	2.28	19.9087	100	70	302	10.0667
115410026	1	33	0	61	29	27	21	45.7	26.3	9.6	0.9	4.8	91	322	4.82	4.48	1.36	0.9	2.5	20.8653	120	80	301	10.0333
107950402	0	52	0	62	14	17	20	40.8	33.2	8.9	0.9	4	71	190	5.13	4.89	1.04	1.51	2.46	20.0163	107	63	301	10.0333
107950411	1	44	0	59	19	11	19	40.7	35.3	6.3	0.5	5.1	70	253	4.67	5.5	1.5	1.51	2.54	19.6146	96	62	301	10.0333
107950398	0	66	0	53	15	14	24	45	30	10.2	0.9	3	57	394	4.93	4.5	0.86	1.11	2.48	22.5385	113	62	300	10
111630256	0	40	0	43	22	18	20			17.5	2	3.51	87	264	4.94	4.9	0.95	1.59	2.54	21.511	116	73	293	9.76667
100194230	0	47	0	96	15	14	20			9.6	2.1	3.7	58	134	5.91	4.9	1.19	1.6	2.52	21.5014	150	90	289	9.63333
108270198	0	29	0	147	16	9	16	47.1	26.4	9.6	1.7	3.34	56	171	7	4.43	1.55	0.96	2.44	23.9865	146	89	289	9.63333
20105157	1	35	0	45	15	14	19	43.6	29.4	10.9	1	4.4	70	172	4.46	5.15	0.85	1.7	2.58	20.0577	110	80	289	9.63333
20105154	0	42	0	74	13	14	16			11.7	1.6	2.96	65	240	3.71	4.81	0.79	1.83	2.42	17.0799	90	60	289	9.63333
110620051	0	50	0	72	25	9	20			15	1.6	3.09	65	203	4.66	4.8	2.08	1.2	2.32	20.7194	113	70	287	9.56667
116420018	0	22	0	60	30	14	17	47.2	28.8	12.8	1.6	4.2	112	289	5.98	4.7	1.44	1.33	2.39	23.8291	126	78	286	9.53333
20104888	0	80	0	40	19	9	19	44.5	23.5	10.8	1	3.7	70	281	5.18	4.55	1.08	1.29	2.45	19.4374	100	70	286	9.53333
110560069	1	27	0	61	24	18	19	43.8	29.2	14	4.2	4.6	83	285	4.91	5.4	0.72	2.01	2.56	19.4544	127	74	285	9.5
104370091	0	49	1	61	117	40	38			18.5	1.9	4.8	112	428	4.83	5.59	2.64	1.39	2.4	23.0954	109	68	282	9.4
20106306	1	29	0	68	35	16	17	42.7	28.3	9.7	0.8	4.5	77	240	5.42	5.58	1.05	1.54	3.08	21.0068	110	70	273	9.1
110440366	1	62	0	71	15	13	18	44.2	27.8	9.6	1	6.9	75	336	4.98	5.5	1.03	1.42	3.07	21.3226	120	80	272	9.06667
110440335	1	69	0	48	26	17	16	45.7	30.3	9.6	0.9	6.1	89	336	5.33	5.44	1.82	1.41	2.77	20.202	120	74	272	9.06667
110440485	1	41	1	106	18	16	20	43.4	28.6	13.6	1.4	2.6	64	261	5.62	5.17	1.08	1.5	2.84	21.7751	120	72	272	9.06667
110440306	1	70	0	62	71	35	26	45.7	32.3	16	1.4	5.3	93	418	5.74	5.29	1.66	1.35	2.66	21.3401	110	70	272	9.06667
105370412	1	62	1	70	17	14	23	43.2	27	7.7	1.9	3.38	62	192	4.9	3.61	0.59	1.48	1.76	21.0916	115	70	316	10.5333
108250214	1	28	1	63	19	20	21	44	25	18.4	3.5	2.91	76	222	5.23	4.58	1.01	1.62	2.18	23.4602	112	62	316	10.5333
109770101	1	73	0	44	15	9	18			21.3	3.1	2.28	68	195	5.35	4.1	0.82	1.45	2.1	19.4222	100	59	316	10.5333
108420296	0	67	0	61	22	26	21	43	30	7.4	1	6.6	62	260	4.74	5.13	1.19	1.6	2.56	19.8438	112	96	307	10.2333
108420301	0	62	0	83	22	20	23	44.7	28.3	13.8	1.6	6.06	75	253	5.71	4.73	1.23	1.35	2.36	22.0478	120	80	307	10.2333
113920250	0	42	0	48	17	6	13			15.4	2.9	3.53	63	194	4.65	4.62	0.79	1.35	2.59	19.3399	110	70	307	10.2333
106870140	0	46	0	57	17	10	17			6.4	0.6	4	103	302	4.94	4.29	1.41	0.86	2.55	22.6096	112	65	307	10.2333
106870146	0	51	0	72	21	16	19			8.7	1	4.8	107	258	4.48	4.27	0.83	1.12	2.29	18.7529	104	60	307	10.2333
105191109	0	47	1	71	27	29	25	45.5	22.5	6.3	0.3	8.6	90	392	5.12	4.68	2.16	0.99	2.59	24.3505	117	74	306	10.2
107800386	1	49	0	62	21	13	20			9.6	1.2	3.8	59	275	4.96	4.73	1.16	1.25	2.73	20.4354	124	86	276	9.2
104370088	0	54	1	80	34	28	23			7.6	0.9	4.99	89	354	8.08	5.37	2.13	1.05	3.03	23.6614	150	92	274	9.13333
20104940	1	48	0	88	22	21	21			11.2	1.5	5.3	77	357	4.83	3.55	0.79	1.24	1.64	19.2672	110	72	321	10.7
20101915	0	49	0	69	10	18	18	43.1	27.9	7.2	1.3	5.7	61	193	4.53	2.85	2.14	0.88	1.11	21.7687	130	80	320	10.6667
112850034	0	33	0	65	12	9	14			11.1	2.1	3.03	66	223	4.5	3.63	1.13	1.32	1.82	18.191	122	77	319	10.6333
112850033	0	27	0	76	8	8	18			11.3	1.6	2.54	65	205	4.93	3.55	1.7	0.92	1.85	20.4294	108	71	319	10.6333
109910499	1	71	0	76	64	22	36	36.5	35.4	15.5	3.1	13.46	184	516	5.49	4.61	1.13	2.09	1.52	23.614	130	95	318	10.6
113790157	1	51	1	83	39	20	17	46.2	31.7	18.3	2.2	3.83	51	156	9.87	4.56	3.08	1.02	1.82	24.1415	158	90	318	10.6
115850099	1	30	0	82	18	16	24	46.3	27.9	18.3	3	4.85	84	227	5.73	4.11	1.29	1.28	2.06	21.9363	126	82	318	10.6
109121137	0	26	0	44	20	9	15	41.5	31	7	1.6	4.66	58	259	5.45	4.07	1.07	1.27	2	19.7325	119	75	318	10.6
108990047	1	51	0	73	20	15	22	45.4	26.6	16.4	1.7	3.8	97	249	4.62	4.22	0.94	1.5	1.9	22.74	136	66	318	10.6
109910507	1	66	1	121	83	21	34	42.6	28.4	22.1	2.5	4.1	99	346	5.09	4.64	1.08	1.51	2.03	24.3519	160	82	317	10.5667
108730263	1	37	0	53	7	11	19	41.9	34.9	10.4	1.6	4.99	58	212	4.62	4.41	0.7	1.56	1.94	21.5192	113	63	317	10.5667
105590211	1	44	1	62	18	13	17	45.2	32.5	10	1.3	3.41	62	240	5.48	5.13	1.68	1.12	2.55	23.1575	118	71	308	10.2667
20104887	0	42	0	83	27	19	19	46.9	24.1	14.1	1.3	5.3	79	383	4.95	5.14	1.39	1.47	2.67	19.4789	102	80	286	9.53333
100317031	1	58	0	61	9	9	15			8.7	0.9	5.09	69.5	139	5.41	4.58	0.68	1.3	2.68	19.642	121	80	286	9.53333
116420033	0	30	0	71	53	34	29	47.3	26.7	13.5	1.4	3.4	93	309	4.68	5.26	1.71	1.21	2.8	21.9281	130	78	286	9.53333
105310209	1	56	0	76	54	32	22	42.8	27.2	8.1	1	4.6	99	381	5.04	4.99	2.37	0.95	2.77	24.6953	133	82	285	9.5
107800326	0	48	1	78	60	18	20	42.1	30.9	16.4	1.8	3.6	78	211	5.36	5.14	2.11	1.42	2.65	23.9456	130	80	282	9.4
115262156	0	30	1	85	23	27	23	43.3	29.5	5.2	0.8	7.94	151	373	9.12	3.35	0.93	1.22	1.52	23.533	160	70	322	10.7333
114320009	1	36	0	72	19	14	19	42.5	25.2	12.3	1.9	3.3	116	499	5.04	3.82	1.05	1.28	2.27	21.5682	122	73	321	10.7
108380111	0	81	0	72	33	17	22			7.8	1.8	5.41	86	343	5.22	4.62	1.11	1.5	2.22	20.9821	102	68	320	10.6667
105370404	1	76	0	116	14	12	18	41.4	31.7	6.2	1.1	2.36	60	291	5.23	4.35	0.69	1.52	2.05	20.7684	99	62	320	10.6667
108950083	0	48	0	99	11	11	26	37.6	35.4	7.2	0.6	3	79	253	4.96	5.19	0.73	2.08	2.16	16.4952	150	90	319	10.6333
108950078	0	32	1	63	20	8	18	43.4	31.6	10.3	1.5	7.8	117	322	4.99	3.89	1.1	1.2	2	24.5734	130	80	319	10.6333
110594503	0	52	0	59	37	19	19			6.6	0.5	3.8	94	419	4.88	5.43	2.09	1.17	2.53	24.2765	116	82	315	10.5
111630218	0	47	0	47	12	12	18			13.3	2.6	2.29	65	183	4.89	4.28	0.97	1.35	2.33	17.6284	106	64	315	10.5
111630220	0	34	0	71	17	16	22			13.2	2.4	3.3	74	291	4.95	4.44	0.83	1.57	2.29	19.9702	102	69	311	10.3667
109770096	1	74	0	102	20	18	23	53.7	24.1	19.9	3.8	5.02	92	331	4.57	4.25	1.17	1.34	2.42	22.6894	134	70	309	10.3
20102626	1	32	0	62	21	17	21	47.9	32.1	6.7	0.8	4.3	69	173	5.55	5.12	2.26	1.42	2.46	23.8321	111	63	309	10.3
113920173	0	28	0	76	82	24	24			18.6	3.3	2.21	76	390	5.11	4.68	2.11	1.16	2.38	22.0483	122	75	308	10.2667
109770095	1	75	1	56	135	19	38	48.5	27.2	19.2	4	3.15	84	375	5	4.61	2.75	1.29	2.41	22.8931	125	70	308	10.2667
113920207	0	63	0	62	20	12	20			3.4	0.6	2.32	52	221	4.64	4.74	1.11	1.26	2.36	20.9841	98	66	308	10.2667
108270162	0	49	1	95	36	25	28	38.9	38.5	8.2	1	5.43	77	267	4.84	5.29	1.56	1.32	2.91	24.8954	130	66	289	9.63333
115262326	1	73	1	78	35	20	22	43.9	34.3	2.9	1.6	3.86	52	334	6.08	3.53	2.18	0.85	1.43	22.7694	140	82	322	10.7333
20103604	1	53	0	57	39	14	18	40.5	28.9	7.5	1.3	3.72	107	494	5.26	3.4	1.05	0.89	1.89	21.8851	108	78	322	10.7333
115262380	1	69	0	88	23	17	26	41.4	30.7	9.6	2.4	4.22	77	157	4.76	3.94	0.81	1.22	1.88	19.6502	126	70	322	10.7333
115262125	0	38	1	58	17	19	23	47.5	37.7	11.5	2.7	5.65	91	290	6.25	3.55	1.37	1.02	2.02	23.915	127	69	322	10.7333
112850018	0	43	0	74	21	29	35			20.9	3.4	3.28	100	595	5.14	4.11	0.94	0.96	2.38	21.9671	106	70	319	10.6333
105500253	0	54	0	63	18	15	18	44.5	25.5	6.3	0.4	6.6	73	264	5.13	5.52	0.81	1.65	2.44	22.0428	106	68	319	10.6333
111630252	0	29	1	75	48	30	24			5	1.1	4.16	61	221	4.55	4.4	1.15	1.39	2.47	22.6806	119	68	316	10.5333
108270043	1	42	1	71	61	13	16	43.3	27.3	28.8	4.2	4.55	107	183	9.74	5.63	2.37	1.24	2.62	23.5482	184	90	289	9.63333
100194229	0	41	0	62	14	24	23			15.7	3.7	3.44	58	131	5.24	5.8	0.67	1.81	3.03	22.0293	138	75	289	9.63333
115261689	0	26	1	56	13	13	19	41.2	26.8	5.9	1.2	2.97	76	286	5.38	3.91	0.99	1.29	1.78	23.2507	138	93	323	10.7667
115262204	0	33	1	70	25	18	21	42.1	28.2	12.4	2	3.67	93	308	5.83	4.12	2.35	0.75	2.41	24.3339	140	80	322	10.7333
115262303	1	93	1	76	20	19	22	43.2	26.6	6.9	0.3	6.51	74	257	5.38	4.6	3.4	1.09	2.09	23.8205	110	70	322	10.7333
104720766	1	63	1	73	14	13	18	45.1	27.1	6.7	0.5	4.1	66	337	4.92	6.18	2.02	1.56	2.74	22.7233	136	78	290	9.66667
116080515	1	29	1	77	285	65	34			19.8	1.8	2.9	83	452	5.48	4.49	2.69	1.1	1.83	22.4192	140	82	324	10.8
116080675	1	35	0	53	26	14	34			20.2	3.2	3.23	86	284	5.45	3.4	1.54	0.77	1.85	23.1093	133	73	324	10.8
116080571	1	31	0	80	26	16	24			11.4	1.8	4.9	84	271	4.84	4.08	1.15	1.58	1.71	24.5617	150	72	324	10.8
116080588	1	32	0	58	16	16	20			6.5	1.9	3.95	62	147	4.54	3.76	0.81	1.9	1.39	18.0696	112	70	324	10.8
103940982	0	23	0	41	16	14	20			11.1	2.3	4.02	66	227	4.71	3.61	0.66	1.56	1.69	19.3515	100	62	324	10.8
103940877	1	26	0	66	12	18	21			23.8	5	3.01	96	474	4.96	3.4	0.93	1.5	1.71	21.71	105	61	324	10.8
103940917	1	27	0	49	12	14	19			13.9	1.8	3.1	74	325	4.35	3.73	0.64	1.54	1.63	20.4794	106	60	324	10.8
103940966	1	26	0	46	12	9	17			7.3	1.1	3.4	65	140	4.38	3.17	0.64	1.48	1.11	16.6895	93	55	324	10.8
103940911	1	31	0	42	15	15	18			6.4	1.6	2.48	66	298	5	3.34	0.89	1.15	1.53	20.0133	100	55	324	10.8
103940902	1	26	0	56	15	9	17			7.5	0.9	5.1	61	284	4.69	4.16	0.48	1.88	1.65	17.6421	87	51	324	10.8
115262232	0	34	1	77	69	17	20	44.7	32.3	9.7	1	3.7	97	386	5.53	5.82	3.27	1.22	2.19	23.7899	133	81	322	10.7333
105161703	1	56	1	67	43	19	24	45.4	28.6	11	0.9	5.6	102	359	5.91	5.77	3.75	1.22	2.48	23.9411	137	80	322	10.7333
106000395	1	77	0	87	33	20	27	43.9	26.4	9.2	2.2	6.47	170	395	5.82	6.24	1.56	1.82	3.07	22.8729	137	90	297	9.9
106000418	1	73	0	140	20	17	21	43	30.5	10.4	2.1	4.6	101	221	8.25	4.56	1.5	0.99	2.63	24.3248	180	70	297	9.9
107950415	1	51	0	64	21	13	19	43.7	27.3	14.2	1.2	4.1	87	273	4.83	5.04	1.17	1.32	2.73	21.4682	124	70	295	9.83333
112980075	0	47	0	66	32	13	21	41.2	30.7	9.2	1.9	4.91	88	256	5.6	4.97	2	0.98	2.7	23.1562	150	80	294	9.8
107950358	1	46	0	120	38	34	25	49.6	30.4	17.2	1.5	5.6	92	325	5.06	4.95	2.58	0.94	2.79	21.4934	115	71	294	9.8
115570001	0	26	0	58	20	25	38			13.4	0.9	4.1	80	365	5.31	6.36	3.54	1.29	2.77	23.3764	144	88	293	9.76667
20103184	1	57	0	57	25	35	34	47.9	28.6	8.4	2	2.94	98	339	4.73	5	1.17	1.6	2.62	18.1065	129	86	291	9.7
104720736	1	70	1	110	22	20	18	46.3	26.4	7.2	0.7	4.82	110	364	4.8	4.94	1.89	0.98	2.82	22.4914	133	87	290	9.66667
116080375	0	31	1	51	82	34	25			13.8	1.6	4.1	95	317	5.12	4.23	1.5	1.38	1.91	24.1557	118	73	325	10.8333
115262319	1	75	1	42	45	17	21	38.6	38.4	6.9	0.6	6.6	95	331	4.83	4.73	1.49	1.07	2.28	23.0473	130	80	322	10.7333
115261992	0	38	0	112	19	16	35	44.1	37.8	26.5	4.7	5.29	102	336	5.5	4.19	0.68	1.46	2.07	22.4549	150	80	322	10.7333
115262061	0	29	1	92	39	25	28	45.2	25.4	17.8	3.6	4.32	105	350	5.34	4.29	1.54	1.11	2.26	23.598	143	77	322	10.7333
115262001	0	34	0	145	23	13	25	39.3	32.6	10.4	1.6	4.9	92	249	5.77	3.82	1.39	1.11	1.94	21.2071	121	67	322	10.7333
115262416	1	64	0	85	19	20	23	47.6	27.4	11.9	1.4	4.7	62	154	4.92	5.04	0.91	1.57	2.43	19.8446	117	64	322	10.7333
107960283	1	39	1	75	18	14	21	46.2	27.8	10	1	4.6	55	174	5.64	5.66	1.94	1.13	2.96	22.7419	141	88	298	9.93333
112210419	0	25	0	104	47	9	24	39	27	9.2	1.7	4.58	103	320	4.18	4.31	0.94	1.74	1.58	17.7137	142	88	325	10.8333
20104457	1	32	1	85	56	31	24			11.7	1.3	4.1	94	388	5.06	3.81	1.44	1.31	1.77	22.6644	120	80	325	10.8333
115261601	0	40	1	47	14	14	20	41.2	27.7	7.1	0.8	4.79	66	196	5.51	3.9	1.17	0.95	2.16	22.7985	123	82	323	10.7667
109350108	1	45	1	61	23	30	26	44.4	33.7	11.2	1.9	3.38	77	389	5.35	4.4	1.45	1.2	2.58	24.6918	135	76	323	10.7667
109040248	0	50	0	62	25	43	39	43.2	35.4	7.9	2.2	3.31	49	199	5.14	5.39	1.22	1.46	2.9	20.8737	111	68	304	10.1333
107950396	0	77	0	69	25	69	42	41.3	34.7	9.8	1	4.9	82	288	5.07	5.13	1.13	1.48	2.68	20.8852	133	84	302	10.0667
107950357	1	63	0	74	10	19	22	45.7	34.3	14.3	1.5	4.4	66	237	5.26	5.28	1.66	1.05	2.79	20.5794	130	86	301	10.0333
113920232	1	60	0	53	18	9	14			13	2.2	3.88	69	283	5.38	5.18	1.08	1.38	2.98	22.4377	119	69	301	10.0333
107950407	0	47	0	108	21	11	18	44.1	28.9	9.9	3.2	3.1	56	191	4.85	6.28	2.43	1.88	2.98	22.7521	120	82	300	10
101550271	0	27	0	91	108	29	27			19.6	1.9	4.3	107	338	5.65	5.49	2.42	1.3	2.82	23.5935	137	88	299	9.96667
106590183	1	27	1	69	19	15	20	44.5	30.5	11.5	1	4.6	99	347	5.27	5.32	1.54	1.15	3.08	22.3802	115	72	298	9.93333
103150110	1	75	1	51	23	16	25	40.9	31.1	11.2	2.3	7.48	80	255	5.57	3.94	0.96	1.39	1.8	22.7466	130	75	326	10.8667
109120904	0	36	1	79	53	53	26	45.2	41.8	15.1	2.2	4.1	90	409	5.35	4.91	0.85	1.48	2.53	24.169	130	88	323	10.7667
20101277	0	28	0	85	29	23	30	44.7	27.3	20	2.1	7.8	97	346	4.79	4.26	1.04	1.22	2.01	22.7444	120	80	323	10.7667
115261792	0	38	0	79	10	20	22	40.9	22.9	10.5	1	4.01	75	167	4.35	4.08	0.73	1.21	1.94	21.2071	119	74	323	10.7667
115261300	1	37	1	84	20	19	19	45.5	32.5	12.7	3	5.6	62	254	7.3	4.58	1.77	1.1	2.27	20.9625	132	72	323	10.7667
20103864	0	48	0	75	19	12	20			6.1	1	5.19	71	238	4.91	5.16	0.85	1.53	2.85	19.9284	102	60	306	10.2
105191175	1	70	0	95	47	37	48	39.8	34.5	15.8	2.3	4.63	60	181	5.17	6.11	2.08	1.72	2.79	20.9841	118	73	305	10.1667
100066886	0	64	1	85	29	38	28	47.4	27.5	20.9	2.9	4.17	83	238	5.25	5.23	1.27	1.26	2.84	22.7879	119	68	305	10.1667
20106268	1	39	0	37	26	19	20			13.4	1.3	4.6	74	208	4.67	5.94	1.41	1.61	3.05	20.8229	94	62	305	10.1667
112210381	0	29	1	114	20	17	21	44.7	32.3	8.2	0.6	3.6	62	191	5.65	4.2	3.34	1.04	1.48	21.3119	125	81	326	10.8667
115260587	1	41	1	42	11	22	22	43.2	23.7	24.8	4.3	5.13	124	307	4.96	3.87	0.63	1.22	1.93	24.9396	119	79	324	10.8
103940739	0	27	0	54	30	14	15	45.5	29.5	7.9	0.8	4.4	102	343	5.74	5.14	1.96	1.32	2.37	23.0888	115	73	323	10.7667
115261871	0	44	0	59	12	12	20	45.9	30.5	13.9	2.2	4.35	64	115	4.96	4.73	0.73	1.31	2.44	23.9062	115	73	323	10.7667
115261114	1	35	1	72	34	15	20	43.4	31.3	8.5	1.7	5.18	67	268	6.88	4.82	0.72	1.37	2.46	21.8509	131	73	323	10.7667
108420268	0	53	1	89	40	36	26	45	25	15.1	3.7	5.24	102	391	4.98	5.36	2.47	1.22	2.76	22.6252	120	62	307	10.2333
114260981	0	25	0	64	19	12	25			14.3	2.3	3.94	68	207	5.4	4.04	0.61	1.86	1.85	21.3046	139	93	331	11.0333
105170341	0	50	0	60	14	16	19	46.2	27.8	4	0.5	5.2	57	254	5.83	3.04	0.61	1.34	1.09	18.3732	97	65	331	11.0333
105170316	0	50	0	60	14	13	17	43	27	7.2	0.9	5.2	63	162	5.08	4.21	0.98	1.49	1.91	19.0216	109	65	331	11.0333
111330030	0	33	0	51	16	9	11			11.9	1.5	2.2	90	286	5.7	3.82	1.02	1.48	1.68	22.4082	108	66	329	10.9667
111330029	0	28	0	54	19	13	18			8.6	1.6	4.73	67	287	5.25	4.27	2.14	1.46	1.14	22.2926	109	64	329	10.9667
100194182	0	37	1	59	20	19	20			5.5	1.3	3.77	54	190	5.08	4.33	0.69	2.02	1.67	22.6326	104	62	329	10.9667
115260715	1	33	1	69	43	22	22	44.9	29.8	12	0.8	4.21	78	370	5.96	4.2	4.8	1.1	2.5	24.6373	146	100	324	10.8
101530656	1	60	1	53	22	16	23	44.1	26.4	9.1	2.3	5.88	92	332	5.52	3.67	1.23	0.95	1.93	24.8264	142	90	324	10.8
106000453	1	44	0	96	136	51	52	47.7	32.6	14.8	3.2	4.5	72	201	6.53	5.74	0.83	2.08	2.62	22.8883	123	81	314	10.4667
100194218	0	47	0	55	20	15	20			4.8	0.1	3	57	134	5.12	5.57	1.42	1.39	3.02	22.9677	105	60	313	10.4333
115560004	0	37	0	40	15	20	27	50.4	40.6	10.8	2.1	4.75	67	279	4.99	5.42	1.03	1.81	2.9	23.8598	120	70	311	10.3667
108420283	0	69	0	55	15	14	16	47.9	23.1	10	1.1	3.62	55	181	4.45	5.39	0.73	1.83	2.9	21.9101	95	60	311	10.3667
107950436	1	32	0	87	16	11	20	46.4	34.6	12	1.1	4.4	72	142	5.06	5.41	0.73	1.72	2.62	19.4356	117	75	310	10.3333
100194207	0	41	0	47	13	14	22			2.1	0.3	4.3	57	139	4.89	5.93	0.59	1.86	2.99	20.1169	117	66	310	10.3333
104954128	1	30	0	61	19	6	17	42.8	27.6	7.4	1.2	2.51	62	240	4.88	5.58	1.45	1.22	2.95	23.4793	138	88	309	10.3
113920211	1	77	0	35	13	9	15			13.2	3.1	3.48	56	206	4.41	5.92	0.55	2.03	2.85	18.2883	90	60	309	10.3
108600047	1	53	1	103	72	23	24	43.7	27.5	12.2	1.1	4.31	68	198	4.79	5.44	1.21	1.3	3.04	21.5729	135	72	307	10.2333
106870139	0	44	0	142	66	22	21			13.6	1.3	5	84	360	4.89	5.83	2.61	1.37	2.8	17.8581	109	69	307	10.2333
103740430	0	69	1	68	30	24	24	42.2	25.6	12.1	2.1	3.69	78	375	6.08	3.52	2.76	0.91	1.26	22.7179	154	97	332	11.0667
115260244	0	38	1	43	46	14	18	43.1	24.8	13.8	1.4	4.7	97	358	5.06	4.96	2.32	1.04	2.4	24.5675	139	84	324	10.8
115260072	0	36	1	51	29	19	20	48.7	25.8	15.2	2.8	4.45	86	296	6.15	4.48	1.53	1.03	2.27	24.7942	130	82	324	10.8
113940118	0	38	1	85	21	20	24			14.8	3.2	4.1	93	202	5.26	5.6	1.3	1.28	3.03	24.2452	133	76	318	10.6
110110098	0	64	1	63	25	21	18	40.3	25.4	9.1	1.5	3.57	85	305	4.82	3.17	1.35	0.97	1.69	22.5686	115	73	332	11.0667
115261045	1	48	1	123	60	46	34	47.7	34.3	29.5	2.6	4.2	106	506	5.15	5.12	5.49	1.03	2.14	24.7001	140	90	324	10.8
103940878	1	27	1	77	76	23	20			12.8	1.7	5.31	87	482	5.19	4.73	2.68	0.98	2.36	23.56	121	66	324	10.8
105370383	1	55	0	78	31	19	19	46.1	29.1	8.2	1.9	4.87	93	358	4.74	5.22	0.81	1.67	2.85	21.21	120	70	320	10.6667
20103810	1	49	0	96	18	30	25			6	1.2	4.34	54	145	5.23	5.1	0.91	1.4	2.98	19.6763	90	56	320	10.6667
109350097	1	45	1	51	52	14	22	47.9	26.4	11.3	1.7	4.43	90	344	5.3	5.39	3.08	1.27	2.89	23.053	110	70	318	10.6
105370399	1	77	0	89	16	13	20	44.4	24.2	18.7	4.1	4.25	101	447	4.54	3.91	0.7	1.52	1.76	24.0622	110	76	334	11.1333
105370409	1	85	0	50	15	10	14	41.6	27.1	8.1	2.1	4.02	63	222	4.83	3.18	0.85	1.14	1.61	19.1887	110	71	334	11.1333
105500228	1	67	0	81	26	31	27	45.4	28.6	8.9	2.5	5.9	93	322	4.85	3.84	1.53	1.17	1.79	23.4668	120	66	334	11.1333
104570823	0	45	0	89	15	15	22	47.2	27	9.8	2.3	6.24	94	411	4.9	3.47	0.66	1.3	1.59	22.9375	130	82	333	11.1
102672534	1	63	1	82	26	40	31	48.2	30.1	15.2	3	5.96	125	290	6.68	3.41	0.94	1.16	1.6	21.5974	140	88	332	11.0667
[truncated: 15,827 more rows]

## Sheet: Sheet3
number	sex	age	NAFLD	ALP	GGT	ALT	AST	ALB	GLB	TB	Dbil	BUN	Cr	UA	GLU	TC	TG	HDL	LDL	TGHDL	BMI	sbp	dbp	month
[truncated: 16,173 more rows]
